# Supplementary material for: Crystal structure of N-[(4-eth­oxy­phen­yl)carbamo­thio­yl]cyclo­hexa­ne­carboxamide
Source: Acta Crystallogr E Crystallogr Commun. 2015 Oct 7;71(Pt 11):o820–1. doi: 10.1107/S205698901501806X (PMC4645074; doi:10.1107/S205698901501806X)
Supplement: Supplementary file 1 [file e-71-0o820-sup1.cif]

##############################################################################
#                                                                            #
# This CIF contains the data in a paper accepted for publication in          #
# Acta Crystallographica Section E. It conforms to the requirements of       #
# Notes for Authors for Acta Crystallographica Section E, and has been       #
# peer reviewed under the auspices of the IUCr Commission on Journals.       #
#                                                                            #
# Full details of the Crystallographic Information File format               #
# are given in the paper "The Crystallographic Information File (CIF):       #
# a New Standard Archive File for Crystallography" by S. R. Hall, F. H.      #
# Allen and I. D. Brown [Acta Cryst. (1991), A47, 655-685].                  #
#                                                                            #
# The current version of the core CIF dictionary is obtainable from          #
# ftp://ftp.iucr.org/pub/cif_core.dic.                                       #
#                                                                            #
# Software is freely available for graphical display of the structure(s)     #
# in this CIF. For information consult the CIF software page                 #
# http://www.iucr.org/resources/cif/software.                                #
#                                                                            #
# This file may be used for bona fide research purposes within the           #
# scientific community so long as proper attribution is given to the journal # 
# article from which it was obtained.                                        #
#                                                                            #
##############################################################################
data_global
_audit_creation_method     'SHELXL-2014/7'
_journal_date_recd_electronic     2015-06-14
_journal_date_accepted     2015-09-26
_journal_name_full     'Acta Crystallographica, Section E'
_journal_year     2015
_journal_volume     71
_journal_issue     11
_journal_page_first     o820
_journal_page_last     o821
_journal_paper_category     HO
_journal_paper_doi     10.1107/S205698901501806X
_journal_coeditor_code     JJ2193
_publ_contact_author_name     'A. Subbiah Pandi'
_publ_contact_author_address
;
Department of Physics
Presidency College
Chennai 600 005
India
;
_publ_contact_author_email     'aspandian59@gmail.com'
_publ_contact_author_fax     '044 091 2854 4894'
_publ_contact_author_phone     '044 091 24471061'
_publ_section_title
;
Crystal structure of
<i>N</i>-[(4-ethoxyphenyl)carbamothioyl]cyclohexanecarboxamide
;
loop_
    _publ_author_name
    _publ_author_address
    'G. Vimala'
;
Department of Physics
Presidency College (Autonomous)
Chennai 600 005
India
;
    'J. Haribabu'
;
Department of Chemistry
National Institute of Technology
Trichy 620 015
India
;
    'S. Srividya'
;
Department of Chemistry
National Institute of Technology
Trichy 620 015
India
;
    'R. Karvembu'
;
Department of Chemistry
National Institute of Technology
Trichy 620 015
India
;
    'A. SubbiahPandi'
;
Department of Physics
Presidency College (Autonomous)
Chennai 600 005
India
;
data_I
_database_code_depnum_ccdc_archive 'CCDC 1427899'
_audit_creation_method     'SHELXL-2014/7'
_chemical_name_systematic
;
<i>N</i>-[(4-Ethoxyphenyl)carbamothioyl]cyclohexanecarboxamide
;
_chemical_name_common     ?
_chemical_formula_moiety     'C16 H22 N2 O2 S'
_chemical_formula_sum     'C16 H22 N2 O2 S'
_chemical_formula_iupac     'C16 H22 N2 O2 S'
_chemical_formula_weight     306.41
_chemical_melting_point     ?
_shelx_space_group_comment
;
The symmetry employed for this shelxl refinement is uniquely defined
by the following loop, which should always be used as a source of
symmetry information in preference to the above space-group names.
They are only intended as comments.
;
_space_group_crystal_system     triclinic
_space_group_name_H-M_alt     'P -1'
_space_group_name_Hall     '-P 1'
loop_
    _space_group_symop_operation_xyz
    'x, y, z'
    '-x, -y, -z'
_cell_length_a     10.2273(7)
_cell_length_b     12.0946(7)
_cell_length_c     15.2099(10)
_cell_angle_alpha     70.792(3)
_cell_angle_beta     89.100(3)
_cell_angle_gamma     69.737(3)
_cell_volume     1656.42(19)
_cell_formula_units_Z     4
_cell_measurement_reflns_used     3444
_cell_measurement_theta_min     2.295
_cell_measurement_theta_max     25.000
_cell_measurement_temperature     293(2)
_exptl_crystal_description     block
_exptl_crystal_colour     colourless
_exptl_crystal_size_max     0.300
_exptl_crystal_size_mid     0.200
_exptl_crystal_size_min     0.200
_exptl_crystal_density_diffrn     1.229
_exptl_crystal_density_meas     ?
_exptl_crystal_density_method     'not measured'
_exptl_crystal_F_000     656
_exptl_absorpt_coefficient_mu     0.201
_exptl_absorpt_correction_type     multi-scan
_exptl_absorpt_process_details
;
(SADABS; Bruker, 2004)
;
_shelx_estimated_absorpt_T_min     0.942
_shelx_estimated_absorpt_T_max     0.961
_exptl_absorpt_correction_T_min     0.942
_exptl_absorpt_correction_T_max     0.961
_diffrn_ambient_temperature     293(2)
_diffrn_radiation_type     MoK\a
_diffrn_radiation_wavelength     0.71073
_diffrn_measurement_device_type     'Bruker Kappa APEXII CCD'
_diffrn_measurement_method     '\w and \f scan'
_diffrn_detector_area_resol_mean     8.33
_diffrn_reflns_number     35699
_diffrn_reflns_av_R_equivalents     0.0491
_diffrn_reflns_theta_min     2.295
_diffrn_reflns_theta_max     25.000
_diffrn_reflns_theta_full     25.000
_diffrn_measured_fraction_theta_max     0.999
_diffrn_measured_fraction_theta_full     0.999
_diffrn_reflns_limit_h_min     -12
_diffrn_reflns_limit_h_max     12
_diffrn_reflns_limit_k_min     -14
_diffrn_reflns_limit_k_max     14
_diffrn_reflns_limit_l_min     -18
_diffrn_reflns_limit_l_max     18
_refine_special_details     ?
_reflns_number_total     5827
_reflns_number_gt     3444
_reflns_threshold_expression     I>2\s(I)
_refine_ls_structure_factor_coef     Fsqd
_refine_ls_matrix_type     full
_refine_ls_R_factor_all     0.1174
_refine_ls_R_factor_gt     0.0602
_refine_ls_wR_factor_gt     0.1452
_refine_ls_wR_factor_ref     0.2051
_refine_ls_goodness_of_fit_ref     1.097
_refine_ls_restrained_S_all     1.112
_refine_ls_number_reflns     5827
_refine_ls_number_parameters     503
_refine_ls_number_restraints     97
_refine_ls_hydrogen_treatment     mixed
_refine_ls_weighting_scheme     calc
_refine_ls_weighting_details
              'w=1/[\s^2^(Fo^2^)+(0.0708P)^2^+1.8566P] where P=(Fo^2^+2Fc^2^)/3'
_atom_sites_solution_hydrogens     mixed
_atom_sites_solution_primary     direct
_atom_sites_solution_secondary     difmap
_refine_ls_shift/su_max     0.008
_refine_ls_shift/su_mean     0.001
_refine_diff_density_max     0.382
_refine_diff_density_min     -0.306
_refine_ls_extinction_method     none
_refine_ls_extinction_coef     .
loop_
    _atom_type_symbol
    _atom_type_description
    _atom_type_scat_dispersion_real
    _atom_type_scat_dispersion_imag
    _atom_type_scat_source
    'C' 'C' 0.0033 0.0016
                         'International Tables Vol C Tables 4.2.6.8 and 6.1.1.4'
    'H' 'H' 0.0000 0.0000
                         'International Tables Vol C Tables 4.2.6.8 and 6.1.1.4'
    'N' 'N' 0.0061 0.0033
                         'International Tables Vol C Tables 4.2.6.8 and 6.1.1.4'
    'O' 'O' 0.0106 0.0060
                         'International Tables Vol C Tables 4.2.6.8 and 6.1.1.4'
    'S' 'S' 0.1246 0.1234
                         'International Tables Vol C Tables 4.2.6.8 and 6.1.1.4'
_computing_data_collection
;
APEX2 (Bruker, 2008)
;
_computing_cell_refinement
;
APEX2 and SAINT (Bruker, 2008)
;
_computing_data_reduction
;
SAINT and XPREP (Bruker, 2008)
;
_computing_structure_solution
;
SHELXS97 (Sheldrick, 2008)
;
_computing_structure_refinement
;
SHELXL2014 (Sheldrick, 2015)
;
_computing_molecular_graphics
;
ORTEP-3 for Windows (Farrugia, 2012)
;
_computing_publication_material
;
PLATON (Spek, 2009)
;
loop_
    _atom_site_type_symbol
    _atom_site_label
    _atom_site_fract_x
    _atom_site_fract_y
    _atom_site_fract_z
    _atom_site_U_iso_or_equiv
    _atom_site_adp_type
    _atom_site_calc_flag
    _atom_site_occupancy
    _atom_site_disorder_assembly
    _atom_site_disorder_group
    C C3A 0.6065(5) 0.4664(5) 0.6568(3) 0.0699(12) Uani d 1 . .
    C C4A 0.6435(5) 0.3687(4) 0.7381(3) 0.0724(12) Uani d 1 . .
    H H4A 0.7200 0.2965 0.7433 0.087 Uiso calc 1 . .
    C C5A 0.5696(4) 0.3749(4) 0.8131(3) 0.0641(11) Uani d 1 . .
    H H5A 0.5961 0.3065 0.8687 0.077 Uiso calc 1 . .
    C C6A 0.4571(4) 0.4806(4) 0.8074(3) 0.0538(9) Uani d 1 . .
    C C7A 0.4174(5) 0.5790(4) 0.7246(3) 0.0747(13) Uani d 1 . .
    H H7A 0.3398 0.6505 0.7191 0.090 Uiso calc 1 . .
    C C8A 0.4926(5) 0.5725(5) 0.6489(3) 0.0802(14) Uani d 1 . .
    H H8A 0.4661 0.6400 0.5927 0.096 Uiso calc 1 . .
    C C9A 0.3402(4) 0.5683(3) 0.9253(2) 0.0513(9) Uani d 1 . .
    C C10A 0.2564(4) 0.4308(4) 1.0544(3) 0.0568(10) Uani d 1 . .
    C C11A 0.1943(6) 0.4272(7) 1.1454(4) 0.0594(14) Uani d 0.841(10) A 5
    H H11A 0.1917 0.5013 1.1595 0.071 Uiso calc 0.841(10) A 5
    C C12A 0.2760(7) 0.3116(8) 1.2256(4) 0.091(2) Uani d 0.841(10) A 5
    H H12A 0.3716 0.3079 1.2331 0.109 Uiso calc 0.841(10) A 5
    H H12B 0.2788 0.2379 1.2120 0.109 Uiso calc 0.841(10) A 5
    C C13A 0.2113(7) 0.3106(9) 1.3156(4) 0.102(2) Uani d 0.841(10) A 5
    H H13A 0.2632 0.2328 1.3655 0.122 Uiso calc 0.841(10) A 5
    H H13B 0.2169 0.3796 1.3327 0.122 Uiso calc 0.841(10) A 5
    C C14A 0.0626(13) 0.3229(14) 1.3048(7) 0.101(3) Uani d 0.841(10) A 5
    H H14A 0.0224 0.3236 1.3629 0.121 Uiso calc 0.841(10) A 5
    H H14B 0.0575 0.2513 1.2916 0.121 Uiso calc 0.841(10) A 5
    C C15A -0.0204(7) 0.4420(9) 1.2265(4) 0.111(3) Uani d 0.841(10) A 5
    H H15A -0.0160 0.5146 1.2386 0.134 Uiso calc 0.841(10) A 5
    H H15B -0.1179 0.4502 1.2204 0.134 Uiso calc 0.841(10) A 5
    C C16A 0.0492(7) 0.4315(11) 1.1333(5) 0.127(4) Uani d 0.841(10) A 5
    H H16A 0.0498 0.3560 1.1235 0.153 Uiso calc 0.841(10) A 5
    H H16B -0.0037 0.5035 1.0794 0.153 Uiso calc 0.841(10) A 5
    C C11' 0.157(3) 0.446(5) 1.1254(18) 0.0594(14) Uani d 0.159(10) A 6
    H H11' 0.1460 0.5334 1.1146 0.071 Uiso calc 0.159(10) A 6
    C C12' 0.249(3) 0.394(4) 1.2150(19) 0.080(9) Uani d 0.159(10) A 6
    H H12C 0.3113 0.4397 1.2124 0.096 Uiso calc 0.159(10) A 6
    H H12D 0.3051 0.3061 1.2282 0.096 Uiso calc 0.159(10) A 6
    C C13' 0.148(4) 0.410(4) 1.291(3) 0.095(10) Uani d 0.159(10) A 6
    H H13C 0.2041 0.3842 1.3503 0.114 Uiso calc 0.159(10) A 6
    H H13D 0.0920 0.4985 1.2748 0.114 Uiso calc 0.159(10) A 6
    C C14' 0.049(6) 0.337(5) 1.306(3) 0.072(9) Uani d 0.159(10) A 6
    H H14C 0.1025 0.2479 1.3339 0.087 Uiso calc 0.159(10) A 6
    H H14D -0.0174 0.3617 1.3485 0.087 Uiso calc 0.159(10) A 6
    C C15' -0.029(3) 0.363(2) 1.213(2) 0.070(7) Uani d 0.159(10) A 6
    H H15C -0.0033 0.2885 1.1965 0.084 Uiso calc 0.159(10) A 6
    H H15D -0.1297 0.3958 1.2151 0.084 Uiso calc 0.159(10) A 6
    C C16' 0.020(3) 0.461(2) 1.147(2) 0.056(5) Uani d 0.159(10) A 6
    H H16C -0.0363 0.4892 1.0878 0.068 Uiso calc 0.159(10) A 6
    H H16D -0.0100 0.5314 1.1695 0.068 Uiso calc 0.159(10) A 6
    C C3B -0.4223(6) 0.9039(7) 0.1897(4) 0.0888(16) Uani d 1 . .
    C C4B -0.3314(6) 0.7967(5) 0.1788(3) 0.0853(15) Uani d 1 . .
    H H4B -0.3251 0.7187 0.2209 0.102 Uiso calc 1 . .
    C C5B -0.2503(5) 0.8033(4) 0.1071(3) 0.0706(12) Uani d 1 . .
    H H5B -0.1893 0.7299 0.1000 0.085 Uiso calc 1 . .
    C C6B -0.2580(4) 0.9180(4) 0.0450(3) 0.0543(9) Uani d 1 . .
    C C7B -0.3527(4) 1.0252(4) 0.0530(3) 0.0680(11) Uani d 1 . .
    H H7B -0.3611 1.1029 0.0096 0.082 Uiso calc 1 . .
    C C8B -0.4358(5) 1.0185(5) 0.1255(4) 0.0831(14) Uani d 1 . .
    H H8B -0.5007 1.0915 0.1307 0.100 Uiso calc 1 . .
    C C9B -0.0343(4) 0.8755(3) -0.0218(2) 0.0530(9) Uani d 1 . .
    C C10B -0.0317(5) 0.9956(4) -0.1891(3) 0.0596(10) Uani d 1 . .
    C C11B 0.0708(4) 1.0160(4) -0.2589(3) 0.0645(11) Uani d 1 . .
    H H11B 0.1621 0.9908 -0.2238 0.077 Uiso calc 1 . .
    C C12B 0.0870(6) 0.9341(4) -0.3166(3) 0.0835(14) Uani d 1 . .
    H H12E -0.0036 0.9536 -0.3488 0.100 Uiso calc 1 . .
    H H12F 0.1195 0.8470 -0.2757 0.100 Uiso calc 1 . .
    C C13B 0.1893(7) 0.9515(6) -0.3879(4) 0.118(2) Uani d 1 . .
    H H13E 0.2826 0.9221 -0.3559 0.142 Uiso calc 1 . .
    H H13F 0.1914 0.9017 -0.4270 0.142 Uiso calc 1 . .
    C C14B 0.1479(7) 1.0875(6) -0.4484(4) 0.111(2) Uani d 1 . .
    H H14E 0.2193 1.0971 -0.4899 0.133 Uiso calc 1 . .
    H H14F 0.0605 1.1132 -0.4868 0.133 Uiso calc 1 . .
    C C15B 0.1305(7) 1.1697(5) -0.3922(4) 0.1058(19) Uani d 1 . .
    H H15E 0.0968 1.2566 -0.4337 0.127 Uiso calc 1 . .
    H H15F 0.2210 1.1518 -0.3607 0.127 Uiso calc 1 . .
    C C16B 0.0288(6) 1.1527(4) -0.3196(3) 0.0879(15) Uani d 1 . .
    H H16E 0.0279 1.2023 -0.2806 0.106 Uiso calc 1 . .
    H H16F -0.0651 1.1823 -0.3508 0.106 Uiso calc 1 . .
    N N1A 0.3837(3) 0.4788(3) 0.8879(2) 0.0570(8) Uani d 1 . .
    N N2A 0.2747(3) 0.5405(3) 1.0059(2) 0.0529(8) Uani d 1 . .
    N N1B -0.1730(3) 0.9287(3) -0.0299(2) 0.0571(8) Uani d 1 . .
    N N2B 0.0275(4) 0.9065(3) -0.1033(2) 0.0576(9) Uani d 1 . .
    O O2A 0.2912(3) 0.3411(3) 1.0280(2) 0.0735(8) Uani d 1 . .
    O O2B -0.1578(3) 1.0514(3) -0.20668(19) 0.0787(9) Uani d 1 . .
    S S1A 0.36072(12) 0.70593(10) 0.88640(8) 0.0664(3) Uani d 1 . .
    S S1B 0.06988(12) 0.78100(10) 0.07648(7) 0.0643(3) Uani d 1 . .
    C C1A 0.7842(10) 0.5119(10) 0.4461(6) 0.102(3) Uani d 0.867(13) B 1
    H H1A 0.8710 0.5065 0.4736 0.153 Uiso calc 0.867(13) B 1
    H H1B 0.7622 0.5724 0.3838 0.153 Uiso calc 0.867(13) B 1
    H H1C 0.7928 0.4313 0.4439 0.153 Uiso calc 0.867(13) B 1
    C C2A 0.6698(8) 0.5516(6) 0.5040(4) 0.087(2) Uani d 0.867(13) B 1
    H H2A 0.6723 0.6239 0.5174 0.104 Uiso calc 0.867(13) B 1
    H H2B 0.5790 0.5741 0.4707 0.104 Uiso calc 0.867(13) B 1
    O O1A 0.6919(7) 0.4496(5) 0.5875(3) 0.089(2) Uani d 0.867(13) B 1
    C C1A' 0.800(13) 0.453(7) 0.457(6) 0.24(7) Uani d 0.133(13) B 2
    H H1'1 0.8898 0.3905 0.4595 0.354 Uiso calc 0.133(13) B 2
    H H1'2 0.7327 0.4499 0.4161 0.354 Uiso calc 0.133(13) B 2
    H H1'3 0.8071 0.5348 0.4351 0.354 Uiso calc 0.133(13) B 2
    C C2A' 0.754(4) 0.429(5) 0.554(4) 0.12(2) Uani d 0.133(13) B 2
    H H2'1 0.7514 0.3448 0.5758 0.141 Uiso calc 0.133(13) B 2
    H H2'2 0.8256 0.4294 0.5947 0.141 Uiso calc 0.133(13) B 2
    O O1A' 0.625(3) 0.512(4) 0.5633(14) 0.113(19) Uani d 0.133(13) B 2
    C C1B -0.608(2) 0.913(3) 0.3917(12) 0.162(10) Uani d 0.705(13) C 3
    H H1D -0.6418 0.8479 0.3911 0.243 Uiso calc 0.705(13) C 3
    H H1E -0.6811 0.9766 0.4070 0.243 Uiso calc 0.705(13) C 3
    H H1F -0.5282 0.8774 0.4377 0.243 Uiso calc 0.705(13) C 3
    C C2B -0.5672(9) 0.9695(9) 0.2959(8) 0.096(3) Uani d 0.705(13) C 3
    H H2D -0.6494 1.0189 0.2505 0.115 Uiso calc 0.705(13) C 3
    H H2E -0.5159 1.0228 0.2981 0.115 Uiso calc 0.705(13) C 3
    O O1B -0.4816(6) 0.8658(7) 0.2729(5) 0.094(2) Uani d 0.705(13) C 3
    O O1B' -0.5264(13) 0.9542(12) 0.2458(8) 0.077(5) Uani d 0.295(13) C 4
    C C1B' -0.622(3) 0.897(6) 0.391(2) 0.094(12) Uani d 0.295(13) C 4
    H H1G -0.7127 0.8934 0.3821 0.141 Uiso calc 0.295(13) C 4
    H H1H -0.6312 0.9823 0.3809 0.141 Uiso calc 0.295(13) C 4
    H H1I -0.5803 0.8455 0.4542 0.141 Uiso calc 0.295(13) C 4
    C C2B' -0.530(2) 0.8499(16) 0.3233(12) 0.076(6) Uani d 0.295(13) C 4
    H H2F -0.4355 0.7989 0.3542 0.091 Uiso calc 0.295(13) C 4
    H H2G -0.5661 0.7982 0.3015 0.091 Uiso calc 0.295(13) C 4
    H H3 -0.208(4) 0.983(3) -0.0843(17) 0.064(12) Uiso d 1 . .
    H H1 0.373(4) 0.409(2) 0.920(3) 0.069(13) Uiso d 1 . .
    H H4 0.115(2) 0.868(3) -0.094(2) 0.052(11) Uiso d 1 . .
    H H2 0.259(7) 0.612(3) 1.011(4) 0.18(3) Uiso d 1 . .
loop_
    _atom_site_aniso_label
    _atom_site_aniso_U_11
    _atom_site_aniso_U_22
    _atom_site_aniso_U_33
    _atom_site_aniso_U_12
    _atom_site_aniso_U_13
    _atom_site_aniso_U_23
    C3A 0.073(3) 0.086(3) 0.056(3) -0.026(3) 0.024(2) -0.036(2)
    C4A 0.069(3) 0.072(3) 0.065(3) -0.008(2) 0.021(2) -0.028(2)
    C5A 0.072(3) 0.057(2) 0.057(2) -0.016(2) 0.017(2) -0.019(2)
    C6A 0.060(2) 0.059(2) 0.043(2) -0.0187(19) 0.0148(18) -0.0212(18)
    C7A 0.076(3) 0.071(3) 0.055(3) -0.002(2) 0.012(2) -0.020(2)
    C8A 0.107(4) 0.083(3) 0.040(2) -0.029(3) 0.015(2) -0.013(2)
    C9A 0.048(2) 0.054(2) 0.044(2) -0.0123(17) 0.0081(17) -0.0143(17)
    C10A 0.062(2) 0.053(2) 0.051(2) -0.0176(19) 0.0136(19) -0.0161(19)
    C11A 0.070(3) 0.053(3) 0.044(3) -0.015(3) 0.017(2) -0.011(3)
    C12A 0.078(3) 0.099(4) 0.058(3) -0.018(3) 0.013(2) 0.005(3)
    C13A 0.099(4) 0.122(6) 0.054(3) -0.036(4) 0.016(3) 0.003(3)
    C14A 0.105(5) 0.134(7) 0.057(4) -0.051(4) 0.029(3) -0.019(3)
    C15A 0.076(4) 0.164(7) 0.063(3) -0.033(4) 0.033(3) -0.012(3)
    C16A 0.064(4) 0.242(10) 0.049(3) -0.045(4) 0.019(3) -0.029(4)
    C11' 0.070(3) 0.053(3) 0.044(3) -0.015(3) 0.017(2) -0.011(3)
    C12' 0.084(9) 0.10(2) 0.045(5) -0.045(9) 0.011(5) 0.000(7)
    C13' 0.124(14) 0.13(2) 0.074(10) -0.095(16) 0.046(10) -0.039(12)
    C14' 0.073(15) 0.063(18) 0.087(12) -0.038(14) 0.032(9) -0.020(9)
    C15' 0.068(12) 0.044(11) 0.093(12) -0.014(9) 0.024(8) -0.024(9)
    C16' 0.070(5) 0.037(9) 0.071(12) -0.014(5) 0.024(5) -0.036(8)
    C3B 0.083(3) 0.147(5) 0.078(3) -0.071(4) 0.045(3) -0.062(4)
    C4B 0.097(4) 0.106(4) 0.070(3) -0.061(3) 0.033(3) -0.027(3)
    C5B 0.082(3) 0.070(3) 0.067(3) -0.035(2) 0.021(2) -0.026(2)
    C6B 0.059(2) 0.061(2) 0.047(2) -0.0248(19) 0.0162(18) -0.0217(19)
    C7B 0.062(3) 0.071(3) 0.074(3) -0.021(2) 0.018(2) -0.032(2)
    C8B 0.061(3) 0.107(4) 0.105(4) -0.030(3) 0.032(3) -0.067(3)
    C9B 0.066(3) 0.046(2) 0.045(2) -0.0159(18) 0.0125(18) -0.0172(17)
    C10B 0.066(3) 0.057(2) 0.043(2) -0.012(2) 0.0104(19) -0.0114(18)
    C11B 0.065(3) 0.070(3) 0.042(2) -0.014(2) 0.0096(19) -0.0082(19)
    C12B 0.102(4) 0.074(3) 0.071(3) -0.031(3) 0.030(3) -0.024(3)
    C13B 0.166(6) 0.111(4) 0.080(4) -0.051(4) 0.069(4) -0.038(3)
    C14B 0.143(5) 0.117(5) 0.058(3) -0.045(4) 0.038(3) -0.014(3)
    C15B 0.129(5) 0.094(4) 0.087(4) -0.057(4) 0.037(4) -0.006(3)
    C16B 0.118(4) 0.076(3) 0.072(3) -0.043(3) 0.027(3) -0.020(3)
    N1A 0.065(2) 0.053(2) 0.0495(19) -0.0166(17) 0.0179(16) -0.0186(16)
    N2A 0.0588(19) 0.0508(19) 0.0436(17) -0.0186(15) 0.0152(15) -0.0112(15)
    N1B 0.056(2) 0.062(2) 0.0442(19) -0.0158(17) 0.0111(16) -0.0128(16)
    N2B 0.057(2) 0.0558(19) 0.0431(18) -0.0065(16) 0.0137(16) -0.0110(15)
    O2A 0.102(2) 0.0593(17) 0.0655(18) -0.0327(16) 0.0270(17) -0.0270(15)
    O2B 0.069(2) 0.090(2) 0.0521(17) -0.0147(17) 0.0034(15) -0.0073(15)
    S1A 0.0728(7) 0.0585(6) 0.0632(7) -0.0220(5) 0.0257(5) -0.0177(5)
    S1B 0.0715(7) 0.0613(6) 0.0449(6) -0.0107(5) 0.0108(5) -0.0137(5)
    C1A 0.116(6) 0.122(8) 0.074(4) -0.049(5) 0.048(4) -0.038(5)
    C2A 0.105(5) 0.108(5) 0.055(4) -0.043(4) 0.026(4) -0.033(3)
    O1A 0.089(6) 0.097(4) 0.063(3) -0.015(4) 0.035(3) -0.028(3)
    C1A' 0.37(14) 0.12(7) 0.25(10) -0.10(7) 0.26(10) -0.10(7)
    C2A' 0.07(3) 0.13(5) 0.18(7) -0.02(3) 0.02(3) -0.09(5)
    O1A' 0.045(19) 0.21(5) 0.08(3) -0.02(2) 0.023(16) -0.07(3)
    C1B 0.198(18) 0.169(17) 0.119(15) -0.052(15) 0.111(12) -0.069(13)
    C2B 0.073(5) 0.119(8) 0.111(8) -0.030(5) 0.037(5) -0.064(7)
    O1B 0.096(4) 0.102(5) 0.099(6) -0.044(4) 0.051(4) -0.049(5)
    O1B' 0.082(9) 0.060(8) 0.080(9) -0.018(7) 0.049(7) -0.024(7)
    C1B' 0.046(12) 0.14(3) 0.07(2) -0.018(15) 0.013(12) -0.027(18)
    C2B' 0.065(12) 0.089(14) 0.069(12) -0.032(10) 0.020(9) -0.019(10)
_geom_special_details
;
All e.s.d.'s (except the e.s.d. in the dihedral angle between two l.s. planes)
are estimated using the full covariance matrix. The cell e.s.d.'s are taken
into account individually in the estimation of e.s.d.'s in distances, angles
and torsion angles; correlations between e.s.d.'s in cell parameters are only
used when they are defined by crystal symmetry. An approximate (isotropic)
treatment of cell e.s.d.'s is used for estimating e.s.d.'s involving l.s.
planes.
;
loop_
    _geom_bond_atom_site_label_1
    _geom_bond_atom_site_label_2
    _geom_bond_site_symmetry_2
    _geom_bond_distance
    _geom_bond_publ_flag
    C3A C4A . 1.346(6) ?
    C3A C8A . 1.373(6) ?
    C3A O1A . 1.381(6) ?
    C3A O1A' . 1.383(19) ?
    C4A C5A . 1.366(5) ?
    C4A H4A . 0.9300 ?
    C5A C6A . 1.370(5) ?
    C5A H5A . 0.9300 ?
    C6A C7A . 1.364(5) ?
    C6A N1A . 1.423(5) ?
    C7A C8A . 1.384(6) ?
    C7A H7A . 0.9300 ?
    C8A H8A . 0.9300 ?
    C9A N1A . 1.326(5) ?
    C9A N2A . 1.387(4) ?
    C9A S1A . 1.659(4) ?
    C10A O2A . 1.216(4) ?
    C10A N2A . 1.366(5) ?
    C10A C11' . 1.482(17) ?
    C10A C11A . 1.508(6) ?
    C11A C16A . 1.479(8) ?
    C11A C12A . 1.497(7) ?
    C11A H11A . 0.9800 ?
    C12A C13A . 1.510(7) ?
    C12A H12A . 0.9700 ?
    C12A H12B . 0.9700 ?
    C13A C14A . 1.482(11) ?
    C13A H13A . 0.9700 ?
    C13A H13B . 0.9700 ?
    C14A C15A . 1.506(12) ?
    C14A H14A . 0.9700 ?
    C14A H14B . 0.9700 ?
    C15A C16A . 1.599(9) ?
    C15A H15A . 0.9700 ?
    C15A H15B . 0.9700 ?
    C16A H16A . 0.9700 ?
    C16A H16B . 0.9700 ?
    C11' C16' . 1.402(18) ?
    C11' C12' . 1.485(19) ?
    C11' H11' . 0.9800 ?
    C12' C13' . 1.555(19) ?
    C12' H12C . 0.9700 ?
    C12' H12D . 0.9700 ?
    C13' C14' . 1.53(2) ?
    C13' H13C . 0.9700 ?
    C13' H13D . 0.9700 ?
    C14' C15' . 1.51(2) ?
    C14' H14C . 0.9700 ?
    C14' H14D . 0.9700 ?
    C15' C16' . 1.505(19) ?
    C15' H15C . 0.9700 ?
    C15' H15D . 0.9700 ?
    C16' H16C . 0.9700 ?
    C16' H16D . 0.9700 ?
    C3B C4B . 1.369(7) ?
    C3B C8B . 1.370(7) ?
    C3B O1B . 1.403(7) ?
    C3B O1B' . 1.448(12) ?
    C4B C5B . 1.358(6) ?
    C4B H4B . 0.9300 ?
    C5B C6B . 1.373(5) ?
    C5B H5B . 0.9300 ?
    C6B C7B . 1.366(5) ?
    C6B N1B . 1.421(5) ?
    C7B C8B . 1.379(6) ?
    C7B H7B . 0.9300 ?
    C8B H8B . 0.9300 ?
    C9B N1B . 1.328(5) ?
    C9B N2B . 1.382(5) ?
    C9B S1B . 1.661(4) ?
    C10B O2B . 1.217(5) ?
    C10B N2B . 1.371(5) ?
    C10B C11B . 1.502(5) ?
    C11B C12B . 1.494(6) ?
    C11B C16B . 1.512(6) ?
    C11B H11B . 0.9800 ?
    C12B C13B . 1.510(6) ?
    C12B H12E . 0.9700 ?
    C12B H12F . 0.9700 ?
    C13B C14B . 1.505(7) ?
    C13B H13E . 0.9700 ?
    C13B H13F . 0.9700 ?
    C14B C15B . 1.479(8) ?
    C14B H14E . 0.9700 ?
    C14B H14F . 0.9700 ?
    C15B C16B . 1.519(7) ?
    C15B H15E . 0.9700 ?
    C15B H15F . 0.9700 ?
    C16B H16E . 0.9700 ?
    C16B H16F . 0.9700 ?
    N1A H1 . 0.871(19) ?
    N2A H2 . 0.85(2) ?
    N1B H3 . 0.855(19) ?
    N2B H4 . 0.841(18) ?
    C1A C2A . 1.493(9) ?
    C1A H1A . 0.9600 ?
    C1A H1B . 0.9600 ?
    C1A H1C . 0.9600 ?
    C2A O1A . 1.404(7) ?
    C2A H2A . 0.9700 ?
    C2A H2B . 0.9700 ?
    C1A' C2A' . 1.49(2) ?
    C1A' H1'1 . 0.9600 ?
    C1A' H1'2 . 0.9600 ?
    C1A' H1'3 . 0.9600 ?
    C2A' O1A' . 1.40(2) ?
    C2A' H2'1 . 0.9700 ?
    C2A' H2'2 . 0.9700 ?
    C1B C2B . 1.515(17) ?
    C1B H1D . 0.9600 ?
    C1B H1E . 0.9600 ?
    C1B H1F . 0.9600 ?
    C2B O1B . 1.408(9) ?
    C2B H2D . 0.9700 ?
    C2B H2E . 0.9700 ?
    O1B' C2B' . 1.426(15) ?
    C1B' C2B' . 1.51(2) ?
    C1B' H1G . 0.9600 ?
    C1B' H1H . 0.9600 ?
    C1B' H1I . 0.9600 ?
    C2B' H2F . 0.9700 ?
    C2B' H2G . 0.9700 ?
loop_
    _geom_angle_atom_site_label_1
    _geom_angle_atom_site_label_2
    _geom_angle_atom_site_label_3
    _geom_angle_site_symmetry_1
    _geom_angle_site_symmetry_3
    _geom_angle
    _geom_angle_publ_flag
    C4A C3A C8A . . 119.7(4) ?
    C4A C3A O1A . . 114.8(4) ?
    C8A C3A O1A . . 125.5(5) ?
    C4A C3A O1A' . . 147.5(17) ?
    C8A C3A O1A' . . 92.4(16) ?
    C3A C4A C5A . . 120.5(4) ?
    C3A C4A H4A . . 119.7 ?
    C5A C4A H4A . . 119.7 ?
    C4A C5A C6A . . 120.9(4) ?
    C4A C5A H5A . . 119.6 ?
    C6A C5A H5A . . 119.6 ?
    C7A C6A C5A . . 118.8(4) ?
    C7A C6A N1A . . 123.6(3) ?
    C5A C6A N1A . . 117.5(3) ?
    C6A C7A C8A . . 120.1(4) ?
    C6A C7A H7A . . 119.9 ?
    C8A C7A H7A . . 119.9 ?
    C3A C8A C7A . . 119.9(4) ?
    C3A C8A H8A . . 120.1 ?
    C7A C8A H8A . . 120.1 ?
    N1A C9A N2A . . 115.5(3) ?
    N1A C9A S1A . . 126.3(3) ?
    N2A C9A S1A . . 118.2(3) ?
    O2A C10A N2A . . 122.9(4) ?
    O2A C10A C11' . . 123(2) ?
    N2A C10A C11' . . 112(2) ?
    O2A C10A C11A . . 122.2(4) ?
    N2A C10A C11A . . 114.9(4) ?
    C16A C11A C12A . . 109.2(6) ?
    C16A C11A C10A . . 108.1(5) ?
    C12A C11A C10A . . 112.5(5) ?
    C16A C11A H11A . . 109.0 ?
    C12A C11A H11A . . 109.0 ?
    C10A C11A H11A . . 109.0 ?
    C11A C12A C13A . . 111.3(5) ?
    C11A C12A H12A . . 109.4 ?
    C13A C12A H12A . . 109.4 ?
    C11A C12A H12B . . 109.4 ?
    C13A C12A H12B . . 109.4 ?
    H12A C12A H12B . . 108.0 ?
    C14A C13A C12A . . 110.6(7) ?
    C14A C13A H13A . . 109.5 ?
    C12A C13A H13A . . 109.5 ?
    C14A C13A H13B . . 109.5 ?
    C12A C13A H13B . . 109.5 ?
    H13A C13A H13B . . 108.1 ?
    C13A C14A C15A . . 110.8(7) ?
    C13A C14A H14A . . 109.5 ?
    C15A C14A H14A . . 109.5 ?
    C13A C14A H14B . . 109.5 ?
    C15A C14A H14B . . 109.5 ?
    H14A C14A H14B . . 108.1 ?
    C14A C15A C16A . . 106.3(10) ?
    C14A C15A H15A . . 110.5 ?
    C16A C15A H15A . . 110.5 ?
    C14A C15A H15B . . 110.5 ?
    C16A C15A H15B . . 110.5 ?
    H15A C15A H15B . . 108.7 ?
    C11A C16A C15A . . 107.4(7) ?
    C11A C16A H16A . . 110.2 ?
    C15A C16A H16A . . 110.2 ?
    C11A C16A H16B . . 110.2 ?
    C15A C16A H16B . . 110.2 ?
    H16A C16A H16B . . 108.5 ?
    C16' C11' C10A . . 146(3) ?
    C16' C11' C12' . . 108(2) ?
    C10A C11' C12' . . 104.1(17) ?
    C16' C11' H11' . . 94.8 ?
    C10A C11' H11' . . 94.8 ?
    C12' C11' H11' . . 94.8 ?
    C11' C12' C13' . . 106(2) ?
    C11' C12' H12C . . 110.6 ?
    C13' C12' H12C . . 110.6 ?
    C11' C12' H12D . . 110.6 ?
    C13' C12' H12D . . 110.6 ?
    H12C C12' H12D . . 108.8 ?
    C14' C13' C12' . . 116(4) ?
    C14' C13' H13C . . 108.3 ?
    C12' C13' H13C . . 108.3 ?
    C14' C13' H13D . . 108.3 ?
    C12' C13' H13D . . 108.3 ?
    H13C C13' H13D . . 107.4 ?
    C15' C14' C13' . . 110(3) ?
    C15' C14' H14C . . 109.6 ?
    C13' C14' H14C . . 109.6 ?
    C15' C14' H14D . . 109.6 ?
    C13' C14' H14D . . 109.6 ?
    H14C C14' H14D . . 108.1 ?
    C16' C15' C14' . . 102(3) ?
    C16' C15' H15C . . 111.4 ?
    C14' C15' H15C . . 111.4 ?
    C16' C15' H15D . . 111.4 ?
    C14' C15' H15D . . 111.4 ?
    H15C C15' H15D . . 109.2 ?
    C11' C16' C15' . . 127(3) ?
    C11' C16' H16C . . 105.6 ?
    C15' C16' H16C . . 105.6 ?
    C11' C16' H16D . . 105.6 ?
    C15' C16' H16D . . 105.5 ?
    H16C C16' H16D . . 106.1 ?
    C4B C3B C8B . . 119.7(4) ?
    C4B C3B O1B . . 106.5(6) ?
    C8B C3B O1B . . 133.8(6) ?
    C4B C3B O1B' . . 145.2(7) ?
    C8B C3B O1B' . . 95.1(6) ?
    C5B C4B C3B . . 120.5(5) ?
    C5B C4B H4B . . 119.7 ?
    C3B C4B H4B . . 119.7 ?
    C4B C5B C6B . . 120.2(4) ?
    C4B C5B H5B . . 119.9 ?
    C6B C5B H5B . . 119.9 ?
    C7B C6B C5B . . 119.6(4) ?
    C7B C6B N1B . . 118.5(4) ?
    C5B C6B N1B . . 121.8(4) ?
    C6B C7B C8B . . 120.2(4) ?
    C6B C7B H7B . . 119.9 ?
    C8B C7B H7B . . 119.9 ?
    C3B C8B C7B . . 119.7(5) ?
    C3B C8B H8B . . 120.2 ?
    C7B C8B H8B . . 120.2 ?
    N1B C9B N2B . . 115.7(3) ?
    N1B C9B S1B . . 126.3(3) ?
    N2B C9B S1B . . 117.9(3) ?
    O2B C10B N2B . . 121.7(4) ?
    O2B C10B C11B . . 123.5(3) ?
    N2B C10B C11B . . 114.7(4) ?
    C12B C11B C10B . . 110.1(4) ?
    C12B C11B C16B . . 111.5(4) ?
    C10B C11B C16B . . 111.7(4) ?
    C12B C11B H11B . . 107.8 ?
    C10B C11B H11B . . 107.8 ?
    C16B C11B H11B . . 107.8 ?
    C11B C12B C13B . . 112.0(4) ?
    C11B C12B H12E . . 109.2 ?
    C13B C12B H12E . . 109.2 ?
    C11B C12B H12F . . 109.2 ?
    C13B C12B H12F . . 109.2 ?
    H12E C12B H12F . . 107.9 ?
    C14B C13B C12B . . 110.8(5) ?
    C14B C13B H13E . . 109.5 ?
    C12B C13B H13E . . 109.5 ?
    C14B C13B H13F . . 109.5 ?
    C12B C13B H13F . . 109.5 ?
    H13E C13B H13F . . 108.1 ?
    C15B C14B C13B . . 112.1(5) ?
    C15B C14B H14E . . 109.2 ?
    C13B C14B H14E . . 109.2 ?
    C15B C14B H14F . . 109.2 ?
    C13B C14B H14F . . 109.2 ?
    H14E C14B H14F . . 107.9 ?
    C14B C15B C16B . . 112.7(5) ?
    C14B C15B H15E . . 109.1 ?
    C16B C15B H15E . . 109.1 ?
    C14B C15B H15F . . 109.1 ?
    C16B C15B H15F . . 109.1 ?
    H15E C15B H15F . . 107.8 ?
    C11B C16B C15B . . 110.6(4) ?
    C11B C16B H16E . . 109.5 ?
    C15B C16B H16E . . 109.5 ?
    C11B C16B H16F . . 109.5 ?
    C15B C16B H16F . . 109.5 ?
    H16E C16B H16F . . 108.1 ?
    C9A N1A C6A . . 127.3(3) ?
    C9A N1A H1 . . 115(3) ?
    C6A N1A H1 . . 118(3) ?
    C10A N2A C9A . . 128.4(3) ?
    C10A N2A H2 . . 138(3) ?
    C9A N2A H2 . . 93(2) ?
    C9B N1B C6B . . 125.7(3) ?
    C9B N1B H3 . . 113(3) ?
    C6B N1B H3 . . 120(3) ?
    C10B N2B C9B . . 129.1(3) ?
    C10B N2B H4 . . 119(3) ?
    C9B N2B H4 . . 112(3) ?
    C2A C1A H1A . . 109.5 ?
    C2A C1A H1B . . 109.5 ?
    H1A C1A H1B . . 109.5 ?
    C2A C1A H1C . . 109.5 ?
    H1A C1A H1C . . 109.5 ?
    H1B C1A H1C . . 109.5 ?
    O1A C2A C1A . . 107.2(7) ?
    O1A C2A H2A . . 110.3 ?
    C1A C2A H2A . . 110.3 ?
    O1A C2A H2B . . 110.3 ?
    C1A C2A H2B . . 110.3 ?
    H2A C2A H2B . . 108.5 ?
    C3A O1A C2A . . 118.4(6) ?
    C2A' C1A' H1'1 . . 109.5 ?
    C2A' C1A' H1'2 . . 109.5 ?
    H1'1 C1A' H1'2 . . 109.5 ?
    C2A' C1A' H1'3 . . 109.5 ?
    H1'1 C1A' H1'3 . . 109.5 ?
    H1'2 C1A' H1'3 . . 109.5 ?
    O1A' C2A' C1A' . . 117(5) ?
    O1A' C2A' H2'1 . . 108.1 ?
    C1A' C2A' H2'1 . . 108.0 ?
    O1A' C2A' H2'2 . . 108.0 ?
    C1A' C2A' H2'2 . . 108.1 ?
    H2'1 C2A' H2'2 . . 107.3 ?
    C3A O1A' C2A' . . 105(4) ?
    C2B C1B H1D . . 109.5 ?
    C2B C1B H1E . . 109.5 ?
    H1D C1B H1E . . 109.5 ?
    C2B C1B H1F . . 109.5 ?
    H1D C1B H1F . . 109.5 ?
    H1E C1B H1F . . 109.5 ?
    O1B C2B C1B . . 104.7(14) ?
    O1B C2B H2D . . 110.8 ?
    C1B C2B H2D . . 110.8 ?
    O1B C2B H2E . . 110.8 ?
    C1B C2B H2E . . 110.8 ?
    H2D C2B H2E . . 108.9 ?
    C3B O1B C2B . . 111.4(8) ?
    C2B' O1B' C3B . . 106.7(14) ?
    C2B' C1B' H1G . . 109.5 ?
    C2B' C1B' H1H . . 109.5 ?
    H1G C1B' H1H . . 109.5 ?
    C2B' C1B' H1I . . 109.5 ?
    H1G C1B' H1I . . 109.5 ?
    H1H C1B' H1I . . 109.5 ?
    O1B' C2B' C1B' . . 109(3) ?
    O1B' C2B' H2F . . 109.8 ?
    C1B' C2B' H2F . . 109.8 ?
    O1B' C2B' H2G . . 109.8 ?
    C1B' C2B' H2G . . 109.8 ?
    H2F C2B' H2G . . 108.3 ?
loop_
    _geom_torsion_atom_site_label_1
    _geom_torsion_atom_site_label_2
    _geom_torsion_atom_site_label_3
    _geom_torsion_atom_site_label_4
    _geom_torsion_site_symmetry_1
    _geom_torsion_site_symmetry_2
    _geom_torsion_site_symmetry_3
    _geom_torsion_site_symmetry_4
    _geom_torsion
    _geom_torsion_publ_flag
    C8A C3A C4A C5A . . . . -0.7(7) ?
    O1A C3A C4A C5A . . . . 178.3(5) ?
    O1A' C3A C4A C5A . . . . -171(4) ?
    C3A C4A C5A C6A . . . . -0.4(7) ?
    C4A C5A C6A C7A . . . . 1.6(7) ?
    C4A C5A C6A N1A . . . . 178.7(4) ?
    C5A C6A C7A C8A . . . . -1.7(7) ?
    N1A C6A C7A C8A . . . . -178.6(4) ?
    C4A C3A C8A C7A . . . . 0.6(8) ?
    O1A C3A C8A C7A . . . . -178.2(5) ?
    O1A' C3A C8A C7A . . . . 175(2) ?
    C6A C7A C8A C3A . . . . 0.6(8) ?
    O2A C10A C11A C16A . . . . -73.2(7) ?
    N2A C10A C11A C16A . . . . 108.9(7) ?
    O2A C10A C11A C12A . . . . 47.5(8) ?
    N2A C10A C11A C12A . . . . -130.4(6) ?
    C16A C11A C12A C13A . . . . -59.9(9) ?
    C10A C11A C12A C13A . . . . -180.0(6) ?
    C11A C12A C13A C14A . . . . 56.1(10) ?
    C12A C13A C14A C15A . . . . -58.2(13) ?
    C13A C14A C15A C16A . . . . 61.0(13) ?
    C12A C11A C16A C15A . . . . 63.0(11) ?
    C10A C11A C16A C15A . . . . -174.2(8) ?
    C14A C15A C16A C11A . . . . -63.5(11) ?
    O2A C10A C11' C16' . . . . -63(7) ?
    N2A C10A C11' C16' . . . . 101(7) ?
    O2A C10A C11' C12' . . . . 95(3) ?
    N2A C10A C11' C12' . . . . -101(3) ?
    C16' C11' C12' C13' . . . . -14(5) ?
    C10A C11' C12' C13' . . . . 179(3) ?
    C11' C12' C13' C14' . . . . 63(5) ?
    C12' C13' C14' C15' . . . . -52(6) ?
    C13' C14' C15' C16' . . . . -4(5) ?
    C10A C11' C16' C15' . . . . 105(7) ?
    C12' C11' C16' C15' . . . . -52(6) ?
    C14' C15' C16' C11' . . . . 63(5) ?
    C8B C3B C4B C5B . . . . 2.8(8) ?
    O1B C3B C4B C5B . . . . -175.7(5) ?
    O1B' C3B C4B C5B . . . . 179.8(12) ?
    C3B C4B C5B C6B . . . . 0.5(7) ?
    C4B C5B C6B C7B . . . . -3.2(7) ?
    C4B C5B C6B N1B . . . . 178.8(4) ?
    C5B C6B C7B C8B . . . . 2.7(7) ?
    N1B C6B C7B C8B . . . . -179.2(4) ?
    C4B C3B C8B C7B . . . . -3.2(8) ?
    O1B C3B C8B C7B . . . . 174.8(6) ?
    O1B' C3B C8B C7B . . . . 178.5(7) ?
    C6B C7B C8B C3B . . . . 0.5(7) ?
    O2B C10B C11B C12B . . . . -86.4(5) ?
    N2B C10B C11B C12B . . . . 92.4(5) ?
    O2B C10B C11B C16B . . . . 38.1(6) ?
    N2B C10B C11B C16B . . . . -143.2(4) ?
    C10B C11B C12B C13B . . . . 180.0(4) ?
    C16B C11B C12B C13B . . . . 55.4(6) ?
    C11B C12B C13B C14B . . . . -54.8(7) ?
    C12B C13B C14B C15B . . . . 54.1(8) ?
    C13B C14B C15B C16B . . . . -54.3(7) ?
    C12B C11B C16B C15B . . . . -53.8(6) ?
    C10B C11B C16B C15B . . . . -177.5(4) ?
    C14B C15B C16B C11B . . . . 53.7(7) ?
    N2A C9A N1A C6A . . . . -178.0(3) ?
    S1A C9A N1A C6A . . . . 0.3(6) ?
    C7A C6A N1A C9A . . . . -47.9(6) ?
    C5A C6A N1A C9A . . . . 135.1(4) ?
    O2A C10A N2A C9A . . . . -4.3(7) ?
    C11' C10A N2A C9A . . . . -168.6(14) ?
    C11A C10A N2A C9A . . . . 173.6(4) ?
    N1A C9A N2A C10A . . . . 4.1(6) ?
    S1A C9A N2A C10A . . . . -174.4(3) ?
    N2B C9B N1B C6B . . . . -175.4(3) ?
    S1B C9B N1B C6B . . . . 2.4(6) ?
    C7B C6B N1B C9B . . . . 128.5(4) ?
    C5B C6B N1B C9B . . . . -53.5(6) ?
    O2B C10B N2B C9B . . . . -9.1(7) ?
    C11B C10B N2B C9B . . . . 172.1(4) ?
    N1B C9B N2B C10B . . . . 8.7(6) ?
    S1B C9B N2B C10B . . . . -169.2(3) ?
    C4A C3A O1A C2A . . . . -173.4(6) ?
    C8A C3A O1A C2A . . . . 5.5(10) ?
    C1A C2A O1A C3A . . . . 174.4(6) ?
    C4A C3A O1A' C2A' . . . . -19(7) ?
    C8A C3A O1A' C2A' . . . . 170(4) ?
    C1A' C2A' O1A' C3A . . . . 178(6) ?
    C4B C3B O1B C2B . . . . 174.2(6) ?
    C8B C3B O1B C2B . . . . -4.0(10) ?
    C1B C2B O1B C3B . . . . -173.5(11) ?
    C4B C3B O1B' C2B' . . . . 5(2) ?
    C8B C3B O1B' C2B' . . . . -177.8(11) ?
    C3B O1B' C2B' C1B' . . . . 172.4(19) ?
loop_
    _geom_hbond_atom_site_label_D
    _geom_hbond_atom_site_label_H
    _geom_hbond_atom_site_label_A
    _geom_hbond_site_symmetry_A
    _geom_hbond_distance_DH
    _geom_hbond_distance_HA
    _geom_hbond_distance_DA
    _geom_hbond_angle_DHA
    C2B H2D O2B 2_475 0.97 2.57 3.264(10) 128.2
    N1B H3 O2B . 0.855(19) 1.91(3) 2.641(4) 142(4)
    N1A H1 O2A . 0.871(19) 1.90(3) 2.628(4) 140(4)
    N2B H4 S1A 1_554 0.841(18) 2.68(2) 3.469(3) 157(3)
    N2A H2 S1B 1_556 0.85(2) 2.73(3) 3.430(3) 140(3)
    C12' H12C Cg1 2_667 0.90 2.49(2) 3.420(10)
                                             159
_shelx_hkl_file
;
  -2   0   0    3.46    0.22
  -2   0   0    3.24    0.15
  -2   0   0    3.34    0.16
  -2   0   0    3.57    0.17
  -2   0   0    3.28    0.15
   2   0   0    3.24    0.15
   2   0   0    3.37    0.22
   2   0   0    3.15    0.14
   2   0   0    3.45    0.17
  -3   0   0   54.55    1.80
  -3   0   0   63.58    1.86
  -3   0   0   60.97    2.15
  -3   0   0   59.68    2.14
  -3   0   0   60.26    1.79
   3   0   0   63.12    1.79
   3   0   0   61.35    1.85
   3   0   0   62.74    1.81
   3   0   0   61.57    2.15
   3   0   0   66.21    1.52
  -4   0   0    0.05    0.08
  -4   0   0    0.11    0.06
  -4   0   0    0.13    0.08
  -4   0   0    0.02    0.06
  -4   0   0    0.02    0.10
  -4   0   0    0.09    0.05
   4   0   0    0.18    0.10
   4   0   0    0.16    0.07
   4   0   0    0.22    0.07
   4   0   0    0.11    0.08
   4   0   0    0.04    0.05
  -5   0   0    2.58    0.21
  -5   0   0    2.59    0.20
  -5   0   0    2.47    0.23
  -5   0   0    2.34    0.29
  -5   0   0    2.47    0.19
  -5   0   0    2.40    0.33
   5   0   0    2.36    0.20
   5   0   0    2.88    0.21
   5   0   0    2.42    0.22
   5   0   0    2.75    0.31
   5   0   0    2.55    0.18
  -6   0   0    0.00    0.11
  -6   0   0   -0.11    0.14
  -6   0   0   -0.06    0.05
  -6   0   0   -0.01    0.08
   6   0   0   -0.06    0.12
   6   0   0   -0.06    0.10
   6   0   0   -0.10    0.10
   6   0   0   -0.01    0.06
   6   0   0   -0.16    0.10
  -7   0   0    1.70    0.22
  -7   0   0    1.48    0.30
  -7   0   0    1.64    0.33
  -7   0   0    1.47    0.23
  -7   0   0    2.06    0.18
   7   0   0    2.09    0.19
   7   0   0    1.41    0.20
   7   0   0    1.87    0.26
   7   0   0    1.63    0.23
   7   0   0    1.37    0.23
  -8   0   0    0.09    0.18
  -8   0   0    0.25    0.23
  -8   0   0    0.19    0.07
  -8   0   0    0.01    0.22
  -8   0   0    0.09    0.12
   8   0   0    0.17    0.09
   8   0   0   -0.19    0.15
   8   0   0   -0.24    0.13
   8   0   0   -0.04    0.14
   8   0   0    0.35    0.20
  -9   0   0    0.67    0.27
  -9   0   0    0.84    0.27
  -9   0   0    0.52    0.16
  -9   0   0    0.32    0.22
   9   0   0    1.02    0.28
   9   0   0    0.46    0.21
   9   0   0    0.59    0.23
 -10   0   0    1.49    0.36
 -10   0   0    1.20    0.35
  10   0   0    1.91    0.31
  10   0   0    1.75    0.35
  10   0   0    2.12    0.33
 -11   0   0    0.76    0.36
 -11   0   0    0.35    0.31
  11   0   0    0.38    0.22
  11   0   0    0.34    0.22
  11   0   0    0.77    0.31
 -12   0   0    0.24    0.34
 -12   0   0    0.02    0.35
  12   0   0    0.16    0.24
  12   0   0    0.00    0.21
  11  -1   0    0.11    0.18
  11  -1   0    0.19    0.21
 -11   1   0    0.30    0.27
 -11   1   0    0.37    0.33
  10  -1   0    0.09    0.24
  10  -1   0    0.11    0.21
  10  -1   0   -0.02    0.16
 -10   1   0    0.44    0.32
 -10   1   0    0.11    0.29
   9  -1   0   -0.33    0.16
   9  -1   0    0.03    0.22
   9  -1   0    0.28    0.22
  -9   1   0   -0.26    0.12
  -9   1   0   -0.29    0.24
  -9   1   0   -0.09    0.17
   8  -1   0   -0.12    0.15
   8  -1   0   -0.34    0.14
   8  -1   0    0.00    0.20
   8  -1   0   -0.05    0.16
  -8   1   0    0.06    0.18
  -8   1   0    0.02    0.07
  -8   1   0    0.14    0.21
  -8   1   0    0.19    0.13
  -8   1   0   -0.41    0.14
   7  -1   0    0.24    0.14
   7  -1   0    0.18    0.18
   7  -1   0    0.04    0.14
   7  -1   0    0.09    0.13
  -7   1   0    0.20    0.15
  -7   1   0    0.11    0.18
  -7   1   0    0.10    0.11
  -7   1   0    0.05    0.08
  -7   1   0   -0.02    0.15
   6  -1   0    1.49    0.22
   6  -1   0    1.31    0.19
   6  -1   0    1.39    0.17
   6  -1   0    1.72    0.17
   6  -1   0    1.87    0.25
  -6   1   0    1.31    0.18
  -6   1   0    1.15    0.15
  -6   1   0    1.36    0.18
  -6   1   0    1.17    0.25
   5  -1   0    4.85    0.25
   5  -1   0    4.70    0.28
   5  -1   0    4.99    0.27
   5  -1   0    4.80    0.29
   5  -1   0    4.52    0.39
   5  -1   0    4.92    0.28
   5  -1   0    4.88    0.33
  -5   1   0    4.76    0.28
  -5   1   0    5.07    0.45
  -5   1   0    4.84    0.28
  -5   1   0    4.48    0.29
  -5   1   0    4.74    0.27
   4  -1   0    3.98    0.33
   4  -1   0    4.31    0.24
   4  -1   0    4.25    0.28
   4  -1   0    4.79    0.26
   4  -1   0    4.39    0.21
   4  -1   0    4.69    0.24
   4  -1   0    4.50    0.25
  -4   1   0    4.64    0.38
  -4   1   0    4.48    0.25
  -4   1   0    4.45    0.23
  -4   1   0    4.58    0.25
   3  -1   0  181.60    4.89
   3  -1   0  184.58    6.14
   3  -1   0  187.30    4.63
   3  -1   0  182.05    5.23
   3  -1   0  183.72    5.50
   3  -1   0  187.88    5.26
   3  -1   0  195.29    4.37
  -3   1   0  183.49    5.25
  -3   1   0  188.95    6.16
  -3   1   0  189.81    5.51
  -3   1   0  189.44    5.24
   2  -1   0  135.43    3.99
   2  -1   0  138.30    3.72
   2  -1   0  136.79    3.52
   2  -1   0  139.83    4.67
   2  -1   0  142.97    4.20
   2  -1   0  144.59    4.01
  -2   1   0  146.67    3.98
  -2   1   0  150.23    4.20
  -2   1   0  145.84    4.69
  -2   1   0  143.23    3.99
   1  -1   0  192.97    5.44
   1  -1   0  190.62    4.98
  -1   1   0  193.43    5.45
  -1   1   0  197.76    5.45
  -1   1   0  192.79    4.98
  -1  -1   0   45.65    1.71
  -1  -1   0   53.09    1.42
  -1  -1   0   53.10    1.41
  -1  -1   0   54.34    1.65
  -1  -1   0   53.25    1.82
  -1  -1   0   55.80    1.72
   1   1   0   40.84    1.40
   1   1   0   46.17    1.71
   1   1   0   41.31    1.41
  -2  -1   0    3.59    0.18
  -2  -1   0    3.43    0.23
  -2  -1   0    3.22    0.17
  -2  -1   0    3.74    0.24
  -2  -1   0    3.49    0.21
  -2  -1   0    3.42    0.16
   2   1   0    3.38    0.16
   2   1   0    3.41    0.22
   2   1   0    3.60    0.18
   2   1   0    3.33    0.17
   2   1   0    3.34    0.16
   2   1   0    3.81    0.24
  -3  -1   0    2.80    0.26
  -3  -1   0    2.76    0.16
  -3  -1   0    2.70    0.17
  -3  -1   0    2.75    0.24
  -3  -1   0    3.01    0.17
  -3  -1   0    2.87    0.19
   3   1   0    2.92    0.17
   3   1   0    2.32    0.24
   3   1   0    2.66    0.19
   3   1   0    2.79    0.17
   3   1   0    2.88    0.25
   3   1   0    2.68    0.16
  -4  -1   0    0.07    0.06
  -4  -1   0    0.11    0.07
  -4  -1   0    0.23    0.10
  -4  -1   0    0.11    0.08
  -4  -1   0    0.05    0.04
  -4  -1   0    0.04    0.11
   4   1   0    0.15    0.07
   4   1   0    0.14    0.07
   4   1   0    0.00    0.05
   4   1   0    0.13    0.08
   4   1   0    0.03    0.05
   4   1   0    0.10    0.10
  -5  -1   0    3.03    0.21
  -5  -1   0    3.21    0.34
  -5  -1   0    2.92    0.20
  -5  -1   0    3.30    0.28
  -5  -1   0    3.32    0.33
  -5  -1   0    3.36    0.37
  -5  -1   0    3.11    0.23
   5   1   0    3.29    0.20
   5   1   0    2.92    0.23
   5   1   0    3.05    0.25
   5   1   0    3.23    0.33
   5   1   0    3.25    0.20
  -6  -1   0    6.65    0.58
  -6  -1   0    6.93    0.35
  -6  -1   0    7.44    0.57
  -6  -1   0    7.20    0.42
  -6  -1   0    7.06    0.35
   6   1   0    7.03    0.34
   6   1   0    6.74    0.40
   6   1   0    6.68    0.33
   6   1   0    6.92    0.38
  -7  -1   0   -0.11    0.16
  -7  -1   0   -0.03    0.17
  -7  -1   0    0.03    0.05
  -7  -1   0    0.15    0.10
  -7  -1   0   -0.07    0.13
   7   1   0    0.10    0.11
   7   1   0    0.11    0.08
   7   1   0    0.08    0.14
   7   1   0    0.05    0.12
  -8  -1   0    3.20    0.38
  -8  -1   0    3.67    0.29
  -8  -1   0    3.84    0.25
  -8  -1   0    3.83    0.49
  -8  -1   0    2.56    0.43
   8   1   0    3.04    0.34
   8   1   0    4.23    0.27
   8   1   0    3.73    0.30
   8   1   0    2.85    0.35
   8   1   0    3.75    0.37
  -9  -1   0   -0.25    0.20
  -9  -1   0   -0.10    0.18
  -9  -1   0   -0.09    0.16
   9   1   0    0.09    0.09
   9   1   0   -0.13    0.16
   9   1   0    0.03    0.15
   9   1   0   -0.16    0.16
   9   1   0   -0.05    0.20
 -10  -1   0    1.37    0.40
 -10  -1   0    0.84    0.35
 -10  -1   0    1.10    0.30
  10   1   0    1.31    0.27
  10   1   0    1.10    0.31
  10   1   0    1.19    0.28
 -11  -1   0    0.12    0.30
 -11  -1   0    0.43    0.27
  11   1   0    0.40    0.21
  11   1   0    0.16    0.19
  11   1   0    0.31    0.25
 -12  -1   0    0.18    0.29
 -12  -1   0    0.14    0.34
  12   1   0    0.24    0.22
  12   1   0    0.50    0.26
  11  -2   0   -0.13    0.18
  11  -2   0   -0.07    0.23
 -11   2   0    0.28    0.33
 -11   2   0    0.09    0.31
  10  -2   0    0.13    0.18
  10  -2   0    0.30    0.20
  10  -2   0    0.31    0.27
 -10   2   0    0.22    0.27
 -10   2   0    0.19    0.32
   9  -2   0    0.32    0.22
   9  -2   0    0.05    0.24
   9  -2   0    0.29    0.18
  -9   2   0    0.05    0.14
  -9   2   0    0.44    0.28
  -9   2   0    0.10    0.24
   8  -2   0   -0.28    0.16
   8  -2   0   -0.18    0.13
   8  -2   0   -0.20    0.18
  -8   2   0   -0.22    0.14
  -8   2   0   -0.09    0.11
  -8   2   0   -0.13    0.17
  -8   2   0   -0.05    0.19
   7  -2   0    3.15    0.29
   7  -2   0    2.44    0.27
   7  -2   0    3.52    0.38
   7  -2   0    2.56    0.32
  -7   2   0    2.64    0.27
  -7   2   0    3.37    0.44
  -7   2   0    2.77    0.29
  -7   2   0    3.52    0.29
   6  -2   0    0.82    0.15
   6  -2   0    0.92    0.15
   6  -2   0    0.97    0.22
   6  -2   0    0.86    0.14
   6  -2   0    0.89    0.20
  -6   2   0    0.58    0.11
  -6   2   0    0.70    0.22
  -6   2   0    0.72    0.14
  -6   2   0    0.77    0.13
   5  -2   0    0.89    0.20
   5  -2   0    0.84    0.12
   5  -2   0    0.70    0.13
   5  -2   0    0.94    0.15
   5  -2   0    0.60    0.18
  -5   2   0    0.66    0.17
  -5   2   0    0.77    0.13
  -5   2   0    0.82    0.14
  -5   2   0    0.61    0.12
   4  -2   0    0.03    0.08
   4  -2   0   -0.05    0.10
   4  -2   0    0.00    0.06
   4  -2   0   -0.02    0.11
   4  -2   0   -0.13    0.11
   4  -2   0    0.02    0.06
  -4   2   0    0.03    0.07
  -4   2   0    0.03    0.06
  -4   2   0    0.06    0.06
  -4   2   0    0.06    0.12
   3  -2   0    1.73    0.14
   3  -2   0    1.81    0.17
   3  -2   0    1.57    0.17
   3  -2   0    1.76    0.20
   3  -2   0    1.61    0.12
  -3   2   0    1.64    0.16
  -3   2   0    1.81    0.22
  -3   2   0    1.52    0.13
  -3   2   0    1.65    0.12
   2  -2   0   17.76    0.52
   2  -2   0   17.36    0.54
   2  -2   0   16.48    0.52
   2  -2   0   17.72    0.60
   2  -2   0   17.62    0.53
  -2   2   0   18.24    0.63
  -2   2   0   17.99    0.59
  -2   2   0   18.39    0.53
  -2   2   0   17.81    0.54
  -2   2   0   17.49    0.74
   1  -2   0    4.84    0.23
  -1   2   0    5.06    0.22
   0  -2   0  264.42    7.47
   0   2   0  259.34    9.62
   0   2   0  270.66    7.48
   0   2   0  267.73    7.45
  -1  -2   0   32.65    1.23
  -1  -2   0   32.03    0.94
  -1  -2   0   31.36    0.95
   1   2   0   30.86    1.12
   1   2   0   34.74    1.24
   1   2   0   31.72    1.18
   1   2   0   30.65    0.94
   1   2   0   32.70    0.95
  -2  -2   0   56.38    2.08
  -2  -2   0   54.03    1.94
  -2  -2   0   53.57    1.96
  -2  -2   0   54.95    1.63
  -2  -2   0   56.99    1.90
  -2  -2   0   53.51    1.60
   2   2   0   55.96    1.95
   2   2   0   53.37    1.96
   2   2   0   55.93    1.61
   2   2   0   56.99    2.08
   2   2   0   54.32    1.89
   2   2   0   54.60    1.63
  -3  -2   0   26.64    1.04
  -3  -2   0   26.13    1.00
  -3  -2   0   26.62    1.05
  -3  -2   0   25.04    1.09
  -3  -2   0   26.42    0.88
  -3  -2   0   26.68    0.85
   3   2   0   27.10    0.87
   3   2   0   25.99    0.87
   3   2   0   26.59    1.10
   3   2   0   26.87    1.00
   3   2   0   26.31    1.04
   3   2   0   27.15    0.85
  -4  -2   0    8.10    0.39
  -4  -2   0    8.23    0.47
  -4  -2   0    7.68    0.35
  -4  -2   0    7.76    0.49
  -4  -2   0    7.84    0.49
  -4  -2   0    7.67    0.37
   4   2   0    7.71    0.35
   4   2   0    8.41    0.51
   4   2   0    7.96    0.36
   4   2   0    8.00    0.38
   4   2   0    8.06    0.38
   4   2   0    7.94    0.48
  -5  -2   0   25.08    0.90
  -5  -2   0   26.62    0.96
  -5  -2   0   25.57    1.14
  -5  -2   0   26.98    1.21
  -5  -2   0   26.51    1.02
  -5  -2   0   26.43    1.18
   5   2   0   27.50    1.15
   5   2   0   26.49    0.73
   5   2   0   26.07    1.02
   5   2   0   27.09    0.91
   5   2   0   26.15    0.94
   5   2   0   25.47    0.91
  -6  -2   0    1.09    0.20
  -6  -2   0    1.27    0.25
  -6  -2   0    1.10    0.22
  -6  -2   0    1.62    0.17
   6   2   0    1.52    0.22
   6   2   0    1.37    0.17
   6   2   0    1.54    0.20
   6   2   0    1.09    0.18
   6   2   0    1.57    0.17
  -7  -2   0    7.12    0.47
  -7  -2   0    7.34    0.61
  -7  -2   0    6.71    0.61
  -7  -2   0    7.14    0.38
   7   2   0    7.28    0.40
   7   2   0    6.90    0.43
   7   2   0    7.33    0.38
   7   2   0    6.78    0.35
   7   2   0    6.13    0.44
  -8  -2   0    0.00    0.18
  -8  -2   0    0.04    0.07
  -8  -2   0   -0.21    0.18
  -8  -2   0   -0.03    0.14
   8   2   0   -0.17    0.14
   8   2   0    0.03    0.11
   8   2   0    0.06    0.08
   8   2   0   -0.21    0.14
  -9  -2   0    0.42    0.27
  -9  -2   0    0.56    0.24
  -9  -2   0    0.65    0.27
   9   2   0    0.30    0.11
   9   2   0    0.66    0.18
   9   2   0    0.74    0.23
 -10  -2   0    0.27    0.26
 -10  -2   0    0.62    0.27
 -10  -2   0    0.13    0.27
  10   2   0    0.26    0.21
  10   2   0    0.05    0.24
  10   2   0    0.21    0.17
 -11  -2   0    0.39    0.33
 -11  -2   0    0.26    0.21
 -11  -2   0   -0.13    0.22
  11   2   0    0.43    0.23
  11   2   0    0.10    0.16
  11   2   0   -0.10    0.22
 -12  -2   0   -0.13    0.33
 -12  -2   0    0.14    0.21
  12   2   0    0.41    0.25
  12   2   0    0.18    0.19
  11  -3   0   -0.13    0.18
  11  -3   0    0.04    0.27
 -11   3   0    0.05    0.38
 -11   3   0   -0.24    0.27
  10  -3   0    0.90    0.21
  10  -3   0    0.88    0.32
 -10   3   0    1.31    0.45
 -10   3   0    0.43    0.25
   9  -3   0    0.10    0.23
   9  -3   0   -0.10    0.13
   9  -3   0    0.28    0.26
  -9   3   0    0.08    0.22
  -9   3   0    0.04    0.23
   8  -3   0    0.03    0.21
   8  -3   0    0.06    0.24
   8  -3   0   -0.17    0.13
  -8   3   0   -0.01    0.12
  -8   3   0   -0.05    0.29
  -8   3   0    0.00    0.21
   7  -3   0   -0.19    0.11
   7  -3   0    0.22    0.20
   7  -3   0    0.00    0.15
   7  -3   0    0.03    0.11
   7  -3   0    0.09    0.15
  -7   3   0   -0.01    0.11
  -7   3   0   -0.01    0.19
  -7   3   0    0.06    0.10
  -7   3   0   -0.03    0.11
   6  -3   0    4.42    0.32
   6  -3   0    4.39    0.29
   6  -3   0    4.81    0.42
   6  -3   0    4.57    0.28
   6  -3   0    4.00    0.29
  -6   3   0    4.92    0.35
  -6   3   0    4.78    0.52
  -6   3   0    4.37    0.29
   5  -3   0    2.08    0.22
   5  -3   0    1.41    0.16
   5  -3   0    1.93    0.17
   5  -3   0    2.03    0.21
   5  -3   0    1.84    0.24
   5  -3   0    2.10    0.28
  -5   3   0    1.89    0.16
  -5   3   0    2.03    0.18
  -5   3   0    1.35    0.26
  -5   3   0    1.99    0.23
   4  -3   0    0.88    0.10
   4  -3   0    0.67    0.18
   4  -3   0    0.82    0.17
   4  -3   0    0.56    0.16
   4  -3   0    0.90    0.15
  -4   3   0    0.73    0.19
  -4   3   0    0.77    0.10
  -4   3   0    0.84    0.11
  -4   3   0    0.66    0.12
   3  -3   0    0.68    0.16
   3  -3   0    0.71    0.08
   3  -3   0    0.84    0.15
   3  -3   0    0.78    0.14
   3  -3   0    0.77    0.10
   3  -3   0    0.81    0.13
  -3   3   0    0.74    0.09
  -3   3   0    0.76    0.08
  -3   3   0    0.43    0.12
  -3   3   0    0.42    0.13
  -3   3   0    0.52    0.11
   2  -3   0    3.58    0.20
   2  -3   0    3.84    0.21
   2  -3   0    3.80    0.14
   2  -3   0    4.04    0.21
   2  -3   0    3.60    0.13
   2  -3   0    3.86    0.25
  -2   3   0    3.91    0.24
  -2   3   0    3.71    0.12
  -2   3   0    3.70    0.13
   1  -3   0    4.61    0.21
   1  -3   0    4.75    0.22
   1  -3   0    4.36    0.20
  -1   3   0    4.42    0.24
   0  -3   0    0.45    0.05
   0  -3   0    0.46    0.09
   0   3   0    0.28    0.08
   0   3   0    0.48    0.05
   0   3   0    0.39    0.05
  -1  -3   0    1.07    0.11
  -1  -3   0    1.17    0.10
  -1  -3   0    1.48    0.12
  -1  -3   0    1.37    0.15
   1   3   0    1.22    0.11
   1   3   0    1.29    0.16
   1   3   0    1.29    0.16
   1   3   0    1.19    0.10
  -2  -3   0   48.26    1.67
  -2  -3   0   47.61    1.76
  -2  -3   0   45.86    1.43
  -2  -3   0   47.90    1.84
  -2  -3   0   45.65    1.41
   2   3   0   48.11    1.44
   2   3   0   46.87    1.68
   2   3   0   47.63    1.67
   2   3   0   47.85    1.76
   2   3   0   47.92    1.42
   2   3   0   51.02    1.86
  -3  -3   0    0.75    0.10
  -3  -3   0    0.54    0.11
  -3  -3   0    0.62    0.13
  -3  -3   0    0.66    0.12
  -3  -3   0    0.81    0.12
  -3  -3   0    0.51    0.09
   3   3   0    0.80    0.11
   3   3   0    0.53    0.09
   3   3   0    0.52    0.13
   3   3   0    0.66    0.11
   3   3   0    0.62    0.12
  -4  -3   0    9.29    0.55
  -4  -3   0    9.09    0.45
  -4  -3   0    9.18    0.44
  -4  -3   0    9.06    0.40
  -4  -3   0    9.06    0.47
  -4  -3   0    8.87    0.52
   4   3   0    9.09    0.45
   4   3   0    9.22    0.56
   4   3   0    9.15    0.43
   4   3   0    9.30    0.52
   4   3   0    9.13    0.40
  -5  -3   0    0.05    0.05
  -5  -3   0    0.02    0.13
  -5  -3   0    0.01    0.10
  -5  -3   0   -0.01    0.08
  -5  -3   0   -0.29    0.11
   5   3   0   -0.26    0.10
   5   3   0    0.01    0.13
   5   3   0    0.00    0.11
   5   3   0    0.06    0.06
   5   3   0   -0.10    0.08
  -6  -3   0    1.16    0.21
  -6  -3   0    1.17    0.18
  -6  -3   0    1.01    0.20
  -6  -3   0    0.82    0.22
   6   3   0    1.30    0.19
   6   3   0    1.34    0.21
   6   3   0    0.88    0.23
   6   3   0    1.11    0.20
   6   3   0    1.17    0.15
   6   3   0    1.53    0.14
  -7  -3   0    0.03    0.18
  -7  -3   0    0.02    0.14
  -7  -3   0   -0.03    0.07
  -7  -3   0    0.02    0.15
   7   3   0    0.04    0.13
   7   3   0   -0.02    0.09
   7   3   0   -0.12    0.08
   7   3   0   -0.02    0.14
   7   3   0   -0.03    0.09
  -8  -3   0   -0.10    0.15
  -8  -3   0   -0.24    0.19
  -8  -3   0    0.03    0.20
  -8  -3   0    0.01    0.07
   8   3   0    0.01    0.10
   8   3   0   -0.04    0.10
   8   3   0    0.03    0.09
   8   3   0   -0.34    0.14
  -9  -3   0    0.40    0.22
  -9  -3   0   -0.11    0.18
  -9  -3   0    0.08    0.08
  -9  -3   0    0.07    0.24
   9   3   0    0.29    0.19
   9   3   0   -0.05    0.09
   9   3   0    0.06    0.13
 -10  -3   0    0.06    0.22
 -10  -3   0    0.47    0.26
 -10  -3   0    0.41    0.25
  10   3   0    0.20    0.16
  10   3   0    0.53    0.25
 -11  -3   0    0.92    0.33
 -11  -3   0    1.01    0.32
 -11  -3   0    0.32    0.35
  11   3   0    0.54    0.19
  11   3   0    0.80    0.27
 -12  -3   0    0.00    0.25
 -12  -3   0   -0.17    0.25
  12   3   0    0.10    0.19
  12   3   0   -0.03    0.22
  12   3   0   -0.08    0.26
 -13  -3   0   -0.07    0.25
 -13  -3   0   -0.24    0.42
  13   3   0    0.15    0.20
  13   3   0    0.05    0.29
  10  -4   0    0.63    0.26
  10  -4   0    0.07    0.15
 -10   4   0    0.12    0.21
 -10   4   0    0.08    0.36
   9  -4   0    1.14    0.28
   9  -4   0    1.30    0.20
   9  -4   0    1.72    0.39
  -9   4   0    1.42    0.37
  -9   4   0    1.19    0.38
   8  -4   0   -0.15    0.11
   8  -4   0   -0.17    0.20
   8  -4   0    0.13    0.25
  -8   4   0   -0.23    0.18
  -8   4   0   -0.11    0.24
  -8   4   0   -0.10    0.13
   7  -4   0    0.68    0.24
   7  -4   0    1.07    0.24
   7  -4   0    0.74    0.15
   7  -4   0    0.90    0.28
  -7   4   0    0.84    0.24
  -7   4   0    0.98    0.19
   6  -4   0    2.58    0.33
   6  -4   0    3.02    0.22
   6  -4   0    2.74    0.28
   6  -4   0    2.35    0.30
   6  -4   0    3.17    0.39
  -6   4   0    3.04    0.22
  -6   4   0    3.09    0.32
   5  -4   0    2.99    0.26
   5  -4   0    2.37    0.25
   5  -4   0    2.94    0.18
   5  -4   0    2.23    0.29
   5  -4   0    2.73    0.20
   5  -4   0    2.79    0.34
  -5   4   0    2.56    0.18
  -5   4   0    2.75    0.17
  -5   4   0    2.85    0.29
  -5   4   0    3.11    0.38
   4  -4   0   -0.10    0.09
   4  -4   0   -0.02    0.05
   4  -4   0   -0.21    0.14
   4  -4   0   -0.12    0.14
   4  -4   0    0.00    0.05
   4  -4   0    0.00    0.12
  -4   4   0   -0.07    0.10
  -4   4   0   -0.01    0.13
  -4   4   0    0.03    0.04
  -4   4   0   -0.01    0.05
  -4   4   0   -0.15    0.12
   3  -4   0    0.04    0.03
   3  -4   0   -0.19    0.09
   3  -4   0   -0.04    0.03
   3  -4   0   -0.07    0.13
   3  -4   0    0.01    0.10
   3  -4   0   -0.25    0.11
  -3   4   0    0.11    0.11
  -3   4   0   -0.06    0.08
  -3   4   0   -0.05    0.08
   2  -4   0    1.53    0.19
   2  -4   0    1.36    0.19
   2  -4   0    1.48    0.17
   2  -4   0    1.67    0.19
  -2   4   0    1.58    0.19
   1  -4   0    0.49    0.12
   1  -4   0    0.19    0.09
   1  -4   0    0.49    0.11
  -1   4   0    0.40    0.11
   0  -4   0    4.74    0.23
   0  -4   0    4.11    0.21
   0  -4   0    4.47    0.20
   0  -4   0    4.18    0.18
   0   4   0    4.35    0.17
   0   4   0    4.39    0.31
   0   4   0    4.20    0.17
  -1  -4   0    1.83    0.15
  -1  -4   0    1.89    0.15
  -1  -4   0    1.68    0.14
  -1  -4   0    1.93    0.20
  -1  -4   0    1.79    0.13
   1   4   0    2.02    0.22
   1   4   0    1.91    0.21
   1   4   0    1.78    0.12
   1   4   0    1.87    0.13
  -2  -4   0   13.25    0.50
  -2  -4   0   12.48    0.46
  -2  -4   0   12.99    0.63
   2   4   0   13.10    0.62
   2   4   0   12.36    0.50
   2   4   0   12.93    0.48
   2   4   0   13.39    0.64
   2   4   0   13.00    0.46
   2   4   0   12.91    0.62
  -3  -4   0   12.81    0.53
  -3  -4   0   12.85    0.52
  -3  -4   0   12.50    0.63
  -3  -4   0   12.83    0.66
  -3  -4   0   13.02    0.49
   3   4   0   12.84    0.50
   3   4   0   13.23    0.62
   3   4   0   12.59    0.51
   3   4   0   12.87    0.52
   3   4   0   13.88    0.65
   3   4   0   13.61    0.68
  -4  -4   0   27.69    1.00
  -4  -4   0   28.64    1.16
  -4  -4   0   29.32    1.20
  -4  -4   0   28.60    1.25
  -4  -4   0   29.30    0.96
  -4  -4   0   27.65    1.11
   4   4   0   28.95    0.97
   4   4   0   28.97    1.27
   4   4   0   29.49    1.00
   4   4   0   27.80    1.18
   4   4   0   28.14    1.15
  -5  -4   0   11.97    0.58
  -5  -4   0   13.23    0.64
  -5  -4   0   12.51    0.54
  -5  -4   0   11.56    0.69
  -5  -4   0   12.72    0.61
  -5  -4   0   13.21    0.74
   5   4   0   11.78    0.57
   5   4   0   12.24    0.68
   5   4   0   13.01    0.62
   5   4   0   13.76    0.76
   5   4   0   12.08    0.55
  -6  -4   0    0.32    0.10
  -6  -4   0    0.41    0.14
  -6  -4   0    0.61    0.22
  -6  -4   0    0.71    0.19
   6   4   0    0.42    0.12
   6   4   0    0.41    0.17
   6   4   0    0.70    0.15
   6   4   0    0.44    0.17
   6   4   0    0.54    0.13
  -7  -4   0    2.46    0.32
  -7  -4   0    2.48    0.37
  -7  -4   0    2.63    0.27
  -7  -4   0    2.72    0.38
   7   4   0    2.61    0.19
   7   4   0    2.84    0.41
   7   4   0    2.63    0.26
   7   4   0    2.85    0.31
   7   4   0    2.37    0.30
  -8  -4   0    3.23    0.40
  -8  -4   0    3.04    0.29
  -8  -4   0    2.38    0.39
  -8  -4   0    3.05    0.43
   8   4   0    3.03    0.36
   8   4   0    2.61    0.29
   8   4   0    2.98    0.22
   8   4   0    2.95    0.33
  -9  -4   0    3.48    0.32
  -9  -4   0    2.61    0.45
  -9  -4   0    2.46    0.40
  -9  -4   0    3.78    0.46
   9   4   0    3.35    0.31
   9   4   0    2.96    0.37
   9   4   0    4.07    0.41
   9   4   0    3.58    0.27
 -10  -4   0   -0.09    0.27
 -10  -4   0    0.04    0.23
 -10  -4   0   -0.14    0.20
  10   4   0   -0.02    0.12
  10   4   0   -0.20    0.19
  10   4   0   -0.08    0.12
 -11  -4   0    0.19    0.26
 -11  -4   0    0.81    0.31
 -11  -4   0    0.36    0.36
  11   4   0    0.59    0.25
  11   4   0    0.58    0.19
 -12  -4   0    0.09    0.28
 -12  -4   0    0.20    0.27
 -12  -4   0   -0.16    0.37
  12   4   0    0.04    0.18
  12   4   0    0.15    0.24
 -13  -4   0   -0.24    0.27
 -13  -4   0   -0.69    0.40
  13   4   0    0.15    0.27
  10  -5   0   -0.11    0.26
 -10   5   0    0.18    0.29
 -10   5   0    0.56    0.40
   9  -5   0    0.02    0.12
   9  -5   0   -0.29    0.24
  -9   5   0    0.24    0.26
  -9   5   0    0.09    0.32
   8  -5   0    1.14    0.35
   8  -5   0    1.12    0.16
   8  -5   0    1.00    0.32
   8  -5   0    0.97    0.27
  -8   5   0    0.96    0.32
  -8   5   0    1.08    0.22
  -8   5   0    0.87    0.33
   7  -5   0    0.30    0.11
   7  -5   0    0.45    0.26
   7  -5   0    0.31    0.23
   7  -5   0   -0.08    0.18
   7  -5   0    0.45    0.23
  -7   5   0    0.17    0.18
  -7   5   0    0.33    0.16
   6  -5   0    0.85    0.11
   6  -5   0    0.62    0.10
   6  -5   0    0.42    0.25
   6  -5   0    0.66    0.20
   6  -5   0    0.94    0.25
   6  -5   0    0.73    0.28
  -6   5   0    0.72    0.26
  -6   5   0    0.52    0.16
   5  -5   0    1.97    0.31
   5  -5   0    2.76    0.37
   5  -5   0    2.51    0.15
   5  -5   0    2.82    0.28
   5  -5   0    1.99    0.28
   5  -5   0    2.44    0.14
  -5   5   0    2.35    0.29
  -5   5   0    2.33    0.10
  -5   5   0    1.67    0.31
  -5   5   0    2.27    0.10
   4  -5   0    1.92    0.30
   4  -5   0    1.91    0.27
   4  -5   0    1.90    0.24
   4  -5   0    1.95    0.27
  -4   5   0    1.43    0.26
  -4   5   0    2.06    0.27
   3  -5   0    3.17    0.27
   3  -5   0    2.73    0.23
   3  -5   0    2.60    0.26
  -3   5   0    3.66    0.30
  -3   5   0    2.97    0.29
   2  -5   0    1.90    0.22
   2  -5   0    1.81    0.22
   2  -5   0    1.84    0.20
  -2   5   0    1.85    0.20
   1  -5   0    1.33    0.17
   1  -5   0    1.62    0.19
   1  -5   0    1.63    0.19
  -1   5   0    1.41    0.19
   0  -5   0    2.52    0.17
   0  -5   0    2.42    0.14
   0  -5   0    2.35    0.17
   0  -5   0    2.40    0.18
   0  -5   0    2.37    0.12
   0   5   0    2.55    0.13
   0   5   0    2.55    0.12
   0   5   0    2.19    0.27
  -1  -5   0   29.28    0.92
  -1  -5   0   29.12    0.87
  -1  -5   0   30.78    0.89
  -1  -5   0   29.81    0.95
  -1  -5   0   30.27    1.28
   1   5   0   30.01    0.92
   1   5   0   31.13    0.94
   1   5   0   30.46    1.26
   1   5   0   30.86    1.28
  -2  -5   0    4.33    0.32
  -2  -5   0    3.90    0.20
  -2  -5   0    3.75    0.26
  -2  -5   0    3.48    0.21
  -2  -5   0    3.51    0.23
   2   5   0    4.30    0.34
   2   5   0    4.16    0.34
   2   5   0    3.79    0.25
   2   5   0    4.05    0.24
   2   5   0    3.68    0.23
  -3  -5   0    1.85    0.19
  -3  -5   0    1.66    0.14
  -3  -5   0    1.83    0.21
  -3  -5   0    1.81    0.25
   3   5   0    1.42    0.22
   3   5   0    1.85    0.26
   3   5   0    2.07    0.29
   3   5   0    1.54    0.19
   3   5   0    1.86    0.14
   3   5   0    1.89    0.19
  -4  -5   0   19.49    0.92
  -4  -5   0   19.81    0.73
  -4  -5   0   19.85    0.97
  -4  -5   0   18.91    0.58
  -4  -5   0   19.77    0.77
  -4  -5   0   20.22    0.79
   4   5   0   20.07    0.93
   4   5   0   20.47    0.74
   4   5   0   21.01    0.92
   4   5   0   19.81    0.76
   4   5   0   19.44    0.96
  -5  -5   0    0.83    0.16
  -5  -5   0    1.13    0.12
  -5  -5   0    1.10    0.20
  -5  -5   0    0.71    0.14
  -5  -5   0    0.72    0.12
  -5  -5   0    0.94    0.23
   5   5   0    0.82    0.16
   5   5   0    0.68    0.14
   5   5   0    0.68    0.19
   5   5   0    0.68    0.20
  -6  -5   0    2.85    0.30
  -6  -5   0    3.26    0.35
  -6  -5   0    3.25    0.47
  -6  -5   0    2.72    0.32
   6   5   0    2.63    0.28
   6   5   0    2.99    0.39
   6   5   0    3.04    0.31
   6   5   0    2.86    0.30
  -7  -5   0   -0.08    0.10
  -7  -5   0    0.18    0.18
  -7  -5   0    0.00    0.20
  -7  -5   0    0.11    0.13
   7   5   0    0.20    0.12
   7   5   0    0.04    0.12
   7   5   0    0.05    0.20
   7   5   0    0.09    0.15
  -8  -5   0    1.12    0.27
  -8  -5   0    0.68    0.30
  -8  -5   0    0.68    0.15
  -8  -5   0    0.86    0.23
   8   5   0    0.75    0.17
   8   5   0    0.83    0.22
   8   5   0    1.16    0.15
   8   5   0    0.93    0.26
   8   5   0    0.74    0.20
  -9  -5   0    0.15    0.22
  -9  -5   0    0.00    0.21
  -9  -5   0    0.22    0.20
   9   5   0    0.49    0.22
   9   5   0    0.37    0.12
   9   5   0    0.22    0.14
 -10  -5   0   -0.10    0.20
 -10  -5   0   -0.12    0.28
 -10  -5   0   -0.25    0.23
  10   5   0    0.13    0.12
  10   5   0   -0.08    0.15
  10   5   0   -0.17    0.19
 -11  -5   0   -0.07    0.35
 -11  -5   0    0.39    0.27
 -11  -5   0    0.41    0.28
  11   5   0    0.49    0.25
 -12  -5   0    0.60    0.32
 -12  -5   0    0.32    0.41
 -12  -5   0    0.41    0.28
  12   5   0    1.08    0.35
 -13  -5   0    0.21    0.31
 -13  -5   0   -0.44    0.32
 -13  -5   0    0.26    0.32
  13   5   0   -0.17    0.25
   9  -6   0    0.42    0.31
  -9   6   0    0.16    0.26
  -9   6   0    0.48    0.39
   8  -6   0   -0.24    0.23
   8  -6   0    0.01    0.24
  -8   6   0    0.04    0.23
  -8   6   0   -0.08    0.28
   7  -6   0    0.03    0.25
   7  -6   0    0.03    0.28
   7  -6   0    0.23    0.26
   7  -6   0    0.07    0.21
  -7   6   0    0.07    0.16
  -7   6   0   -0.01    0.26
  -7   6   0    0.05    0.21
  -7   6   0   -0.01    0.14
   6  -6   0   -0.15    0.18
   6  -6   0    0.05    0.24
   6  -6   0   -0.05    0.18
   6  -6   0   -0.06    0.18
  -6   6   0    0.05    0.15
  -6   6   0    0.01    0.20
   5  -6   0    2.46    0.35
   5  -6   0    2.37    0.30
   5  -6   0    2.41    0.32
   5  -6   0    2.56    0.35
  -5   6   0    2.71    0.33
  -5   6   0    1.99    0.34
   4  -6   0    0.22    0.16
   4  -6   0    0.01    0.20
   4  -6   0    0.30    0.19
  -4   6   0    0.17    0.17
  -4   6   0    0.15    0.14
   3  -6   0    1.51    0.23
   3  -6   0    1.22    0.20
   3  -6   0    1.49    0.22
  -3   6   0    1.67    0.26
  -3   6   0    1.10    0.21
   2  -6   0    3.74    0.28
   2  -6   0    3.72    0.29
   2  -6   0    3.72    0.28
  -2   6   0    3.44    0.31
   1  -6   0    0.79    0.17
   1  -6   0    0.66    0.16
   1  -6   0    0.80    0.16
  -1   6   0    0.85    0.17
  -1   6   0    0.59    0.16
   0  -6   0    0.30    0.11
   0  -6   0    0.55    0.13
   0  -6   0    0.44    0.07
   0  -6   0    0.53    0.08
   0  -6   0    0.54    0.13
   0   6   0    0.39    0.13
   0   6   0    0.60    0.08
   0   6   0    0.55    0.07
   0   6   0    0.09    0.13
   0   6   0    0.51    0.14
  -1  -6   0    0.61    0.15
  -1  -6   0    0.68    0.14
  -1  -6   0    0.75    0.12
  -1  -6   0    0.40    0.09
  -1  -6   0    0.37    0.10
   1   6   0    0.42    0.10
   1   6   0    0.52    0.14
   1   6   0    0.41    0.09
   1   6   0    0.41    0.12
  -2  -6   0   20.48    0.72
  -2  -6   0   21.34    0.76
  -2  -6   0   21.08    1.00
  -2  -6   0   21.13    0.70
  -2  -6   0   20.98    0.68
   2   6   0   21.08    0.72
   2   6   0   22.27    0.75
   2   6   0   21.53    1.00
   2   6   0   21.18    1.00
  -3  -6   0   31.43    0.93
  -3  -6   0   32.74    1.07
  -3  -6   0   32.22    1.43
  -3  -6   0   31.47    1.10
  -3  -6   0   32.53    0.99
   3   6   0   32.92    1.35
   3   6   0   32.48    1.09
   3   6   0   34.01    1.44
   3   6   0   30.75    1.18
   3   6   0   33.67    1.07
   3   6   0   33.55    1.39
  -4  -6   0    4.02    0.39
  -4  -6   0    3.97    0.32
  -4  -6   0    4.35    0.23
  -4  -6   0    4.03    0.28
   4   6   0    4.40    0.29
   4   6   0    3.88    0.22
   4   6   0    4.46    0.44
   4   6   0    3.46    0.37
   4   6   0    3.72    0.38
  -5  -6   0    6.64    0.57
  -5  -6   0    6.08    0.41
  -5  -6   0    5.82    0.36
  -5  -6   0    5.73    0.34
  -5  -6   0    5.56    0.26
   5   6   0    6.15    0.37
   5   6   0    5.77    0.49
   5   6   0    5.89    0.45
  -6  -6   0   -0.10    0.08
  -6  -6   0   -0.01    0.06
  -6  -6   0   -0.23    0.14
  -6  -6   0    0.08    0.20
   6   6   0   -0.01    0.10
   6   6   0   -0.15    0.13
   6   6   0    0.16    0.19
  -7  -6   0    1.16    0.13
  -7  -6   0    0.93    0.30
  -7  -6   0    0.93    0.25
  -7  -6   0    0.76    0.17
   7   6   0    0.96    0.24
   7   6   0    0.89    0.22
   7   6   0    0.59    0.17
  -8  -6   0   -0.09    0.11
  -8  -6   0   -0.03    0.08
  -8  -6   0   -0.30    0.19
  -8  -6   0    0.33    0.28
   8   6   0    0.06    0.18
   8   6   0    0.08    0.24
   8   6   0   -0.02    0.13
  -9  -6   0    0.00    0.24
  -9  -6   0   -0.30    0.26
  -9  -6   0    0.08    0.17
   9   6   0    0.23    0.27
   9   6   0    0.10    0.21
   9   6   0    0.08    0.15
 -10  -6   0   -0.08    0.18
 -10  -6   0    0.20    0.26
 -10  -6   0   -0.13    0.23
  10   6   0   -0.19    0.15
  10   6   0    0.12    0.23
 -11  -6   0    0.27    0.23
 -11  -6   0    0.22    0.27
 -11  -6   0   -0.03    0.35
  11   6   0    0.24    0.24
 -12  -6   0    1.14    0.37
 -12  -6   0    0.23    0.42
 -12  -6   0    0.90    0.31
  12   6   0    1.01    0.34
 -13  -6   0   -0.76    0.30
 -13  -6   0    0.19    0.30
 -13  -6   0    0.37    0.32
  13   6   0    0.18    0.28
   8  -7   0    0.17    0.27
   8  -7   0    0.31    0.28
  -8   7   0    0.37    0.30
  -8   7   0    0.18    0.20
   7  -7   0    0.01    0.22
   7  -7   0   -0.16    0.28
   7  -7   0   -0.28    0.23
  -7   7   0   -0.02    0.15
  -7   7   0   -0.11    0.20
  -7   7   0   -0.12    0.26
   6  -7   0    1.04    0.28
   6  -7   0    0.82    0.29
   6  -7   0    0.62    0.30
  -6   7   0    0.91    0.23
  -6   7   0    0.45    0.19
  -6   7   0    0.83    0.29
   5  -7   0    1.22    0.27
   5  -7   0    1.36    0.26
   5  -7   0    1.42    0.30
  -5   7   0    1.09    0.23
  -5   7   0    0.80    0.27
  -5   7   0    0.84    0.23
   4  -7   0    0.15    0.18
   4  -7   0    0.17    0.19
   4  -7   0   -0.04    0.16
  -4   7   0    0.02    0.16
  -4   7   0    0.05    0.14
  -4   7   0    0.28    0.17
   3  -7   0    3.68    0.36
   3  -7   0    3.63    0.34
   3  -7   0    2.70    0.32
  -3   7   0    2.90    0.38
   2  -7   0    0.43    0.16
   2  -7   0    0.24    0.16
   2  -7   0    0.35    0.14
  -2   7   0    0.28    0.15
  -2   7   0    0.17    0.18
   1  -7   0    4.94    0.31
   1  -7   0    4.74    0.32
   1  -7   0    4.35    0.30
  -1   7   0    5.43    0.48
  -1   7   0    5.06    0.36
  -1   7   0    4.42    0.45
   0  -7   0   -0.07    0.09
   0  -7   0   -0.06    0.11
   0  -7   0    0.02    0.06
   0  -7   0   -0.04    0.05
   0  -7   0    0.11    0.10
   0   7   0   -0.02    0.13
   0   7   0    0.01    0.05
   0   7   0   -0.10    0.13
   0   7   0    0.04    0.12
   0   7   0    0.02    0.05
  -1  -7   0    2.97    0.23
  -1  -7   0    2.42    0.19
  -1  -7   0    2.85    0.23
  -1  -7   0    3.46    0.27
  -1  -7   0    3.50    0.22
   1   7   0    3.00    0.20
   1   7   0    3.70    0.37
   1   7   0    2.86    0.21
   1   7   0    3.54    0.36
  -2  -7   0    0.18    0.13
  -2  -7   0    0.04    0.07
  -2  -7   0   -0.03    0.10
  -2  -7   0    0.12    0.10
  -2  -7   0   -0.06    0.08
  -2  -7   0   -0.04    0.11
   2   7   0   -0.04    0.11
   2   7   0   -0.02    0.09
   2   7   0    0.04    0.09
   2   7   0    0.08    0.12
  -3  -7   0    1.22    0.16
  -3  -7   0    1.60    0.22
  -3  -7   0    1.61    0.21
  -3  -7   0    1.39    0.18
   3   7   0    1.38    0.16
   3   7   0    1.03    0.21
   3   7   0    0.92    0.19
   3   7   0    1.42    0.18
  -4  -7   0    1.03    0.15
  -4  -7   0    0.87    0.15
  -4  -7   0    1.00    0.20
   4   7   0    0.52    0.16
   4   7   0    0.89    0.16
   4   7   0    0.70    0.19
   4   7   0    0.92    0.10
  -5  -7   0    0.34    0.11
  -5  -7   0    0.14    0.13
  -5  -7   0    0.31    0.17
   5   7   0    0.24    0.15
   5   7   0    0.21    0.14
   5   7   0    0.24    0.15
  -6  -7   0    2.07    0.25
  -6  -7   0    2.16    0.17
  -6  -7   0    1.98    0.30
  -6  -7   0    1.79    0.32
   6   7   0    2.06    0.27
   6   7   0    2.43    0.36
   6   7   0    1.56    0.31
  -7  -7   0    0.13    0.22
  -7  -7   0    0.52    0.14
  -7  -7   0    0.72    0.30
  -7  -7   0    0.80    0.12
   7   7   0    0.64    0.24
   7   7   0    0.40    0.17
   7   7   0    0.25    0.20
  -8  -7   0    2.30    0.17
  -8  -7   0    2.55    0.34
  -8  -7   0    1.78    0.35
  -8  -7   0    1.58    0.39
   8   7   0    1.79    0.38
   8   7   0    1.43    0.25
   8   7   0    1.82    0.32
  -9  -7   0    0.20    0.33
  -9  -7   0    0.35    0.17
  -9  -7   0    0.48    0.28
   9   7   0    0.37    0.18
   9   7   0    0.24    0.29
   9   7   0    0.37    0.24
 -10  -7   0   -0.02    0.34
 -10  -7   0    0.19    0.18
 -10  -7   0    0.12    0.28
  10   7   0    0.10    0.18
  10   7   0   -0.03    0.28
  10   7   0    0.12    0.24
 -11  -7   0    0.01    0.29
 -11  -7   0   -0.48    0.34
 -11  -7   0   -0.05    0.17
  11   7   0    0.50    0.28
  11   7   0   -0.24    0.17
 -12  -7   0   -0.59    0.28
 -12  -7   0    0.61    0.34
  12   7   0    0.28    0.27
 -13  -7   0    0.34    0.34
  13   7   0    0.04    0.27
   7  -8   0   -0.27    0.30
   7  -8   0   -0.13    0.26
   7  -8   0    0.05    0.25
  -7   8   0    0.02    0.22
  -7   8   0    0.03    0.31
  -7   8   0   -0.09    0.18
   6  -8   0    0.13    0.24
   6  -8   0    0.06    0.21
   6  -8   0    0.18    0.28
  -6   8   0    0.11    0.21
  -6   8   0    0.17    0.29
  -6   8   0    0.10    0.17
  -6   8   0   -0.07    0.13
   5  -8   0    1.56    0.32
   5  -8   0    1.70    0.34
   5  -8   0    2.10    0.34
  -5   8   0    1.52    0.33
  -5   8   0    1.61    0.28
  -5   8   0    1.66    0.28
   4  -8   0    2.29    0.34
   4  -8   0    1.97    0.34
   4  -8   0    1.87    0.32
  -4   8   0    1.64    0.31
  -4   8   0    1.77    0.29
  -4   8   0    1.23    0.30
   3  -8   0    0.34    0.20
   3  -8   0    0.51    0.24
   3  -8   0    0.47    0.20
  -3   8   0    0.00    0.17
  -3   8   0    0.43    0.19
   2  -8   0   21.05    0.83
   2  -8   0   20.98    0.82
   2  -8   0   20.34    0.78
  -2   8   0   21.23    1.16
  -2   8   0   21.94    1.14
   1  -8   0    0.80    0.19
   1  -8   0    0.72    0.21
   1  -8   0    0.70    0.18
  -1   8   0    0.49    0.16
  -1   8   0    0.48    0.19
   0  -8   0    6.17    0.26
   0  -8   0    6.35    0.34
   0  -8   0    5.53    0.35
   0  -8   0    5.76    0.25
   0  -8   0    6.24    0.39
   0   8   0    5.77    0.23
   0   8   0    6.55    0.57
   0   8   0    5.30    0.39
   0   8   0    6.98    0.55
  -1  -8   0    2.33    0.22
  -1  -8   0    2.25    0.21
  -1  -8   0    2.40    0.22
  -1  -8   0    2.34    0.28
   1   8   0    1.95    0.19
   1   8   0    2.27    0.19
   1   8   0    2.57    0.37
   1   8   0    1.51    0.26
  -2  -8   0   -0.01    0.08
  -2  -8   0   -0.02    0.10
  -2  -8   0   -0.08    0.08
  -2  -8   0   -0.07    0.14
  -2  -8   0    0.00    0.11
   2   8   0   -0.07    0.09
   2   8   0   -0.06    0.13
   2   8   0   -0.09    0.08
  -3  -8   0   -0.02    0.10
  -3  -8   0    0.12    0.11
  -3  -8   0    0.10    0.13
  -3  -8   0   -0.10    0.12
   3   8   0   -0.09    0.14
   3   8   0   -0.02    0.13
   3   8   0   -0.04    0.09
   3   8   0   -0.01    0.09
  -4  -8   0    1.41    0.23
  -4  -8   0    1.69    0.20
  -4  -8   0    1.29    0.18
  -4  -8   0    1.99    0.28
   4   8   0    0.86    0.21
   4   8   0    1.06    0.25
   4   8   0    1.41    0.20
   4   8   0    1.69    0.13
  -5  -8   0    0.93    0.18
  -5  -8   0    1.19    0.16
  -5  -8   0    1.05    0.23
   5   8   0    0.98    0.19
   5   8   0    1.03    0.26
   5   8   0    0.77    0.20
  -6  -8   0    1.12    0.26
  -6  -8   0    1.08    0.16
   6   8   0    0.82    0.21
   6   8   0    0.86    0.24
   6   8   0    0.86    0.22
  -7  -8   0    0.21    0.10
  -7  -8   0   -0.07    0.11
  -7  -8   0   -0.21    0.21
   7   8   0   -0.30    0.18
   7   8   0    0.00    0.25
   7   8   0    0.06    0.16
  -8  -8   0    0.53    0.32
  -8  -8   0    0.71    0.17
  -8  -8   0    0.55    0.28
  -8  -8   0    0.68    0.13
   8   8   0    0.67    0.21
   8   8   0    0.52    0.24
   8   8   0    0.64    0.27
  -9  -8   0    1.06    0.33
  -9  -8   0    0.69    0.19
  -9  -8   0    1.12    0.40
   9   8   0    0.68    0.26
   9   8   0    0.81    0.22
   9   8   0    0.65    0.33
 -10  -8   0    0.33    0.29
 -10  -8   0    0.19    0.17
 -10  -8   0   -0.23    0.34
  10   8   0    0.26    0.24
  10   8   0    0.49    0.33
  10   8   0    0.06    0.18
 -11  -8   0    0.55    0.32
 -11  -8   0   -0.37    0.42
  11   8   0   -0.01    0.21
  11   8   0    0.50    0.29
 -12  -8   0   -0.49    0.31
 -12  -8   0    0.17    0.33
  12   8   0    0.11    0.27
   7  -9   0   -0.26    0.32
   6  -9   0   -0.16    0.23
   6  -9   0    0.13    0.19
   6  -9   0   -0.13    0.21
  -6   9   0   -0.21    0.23
  -6   9   0    0.07    0.22
  -6   9   0    0.06    0.17
   5  -9   0    0.58    0.24
   5  -9   0    0.42    0.30
   5  -9   0    0.63    0.27
  -5   9   0    0.25    0.23
  -5   9   0    0.39    0.20
  -5   9   0    0.26    0.21
  -5   9   0    0.15    0.21
   4  -9   0    2.32    0.34
   4  -9   0    1.68    0.29
   4  -9   0    2.08    0.36
  -4   9   0    1.35    0.29
  -4   9   0    1.40    0.32
  -4   9   0    1.72    0.31
   3  -9   0    6.73    0.49
   3  -9   0    6.05    0.46
   3  -9   0    6.28    0.48
  -3   9   0    6.61    0.67
  -3   9   0    7.03    0.59
  -3   9   0    6.90    0.65
   2  -9   0    0.15    0.20
   2  -9   0    0.28    0.19
   2  -9   0    0.52    0.24
  -2   9   0    0.45    0.22
  -2   9   0    0.18    0.18
   1  -9   0    0.67    0.23
   1  -9   0    1.11    0.22
   1  -9   0    0.81    0.24
  -1   9   0    0.37    0.21
  -1   9   0    0.67    0.23
   0  -9   0    2.19    0.26
   0  -9   0    1.85    0.15
   0  -9   0    1.83    0.27
   0  -9   0    1.84    0.30
   0  -9   0    2.38    0.16
   0   9   0    1.40    0.29
   0   9   0    1.46    0.28
  -1  -9   0    3.82    0.26
  -1  -9   0    3.48    0.34
  -1  -9   0    3.64    0.34
  -1  -9   0    3.79    0.27
   1   9   0    3.78    0.35
   1   9   0    3.71    0.23
   1   9   0    3.81    0.52
   1   9   0    3.73    0.48
  -2  -9   0    0.94    0.15
  -2  -9   0    1.02    0.18
  -2  -9   0    0.70    0.18
  -2  -9   0    0.77    0.14
  -2  -9   0    0.50    0.20
   2   9   0    0.47    0.20
   2   9   0    0.64    0.22
   2   9   0    0.68    0.13
  -3  -9   0    0.11    0.14
  -3  -9   0   -0.08    0.17
  -3  -9   0    0.03    0.10
  -3  -9   0    0.01    0.12
  -3  -9   0    0.11    0.09
   3   9   0    0.04    0.17
   3   9   0   -0.17    0.11
   3   9   0    0.19    0.12
   3   9   0    0.01    0.11
  -4  -9   0   -0.05    0.18
  -4  -9   0    0.07    0.14
  -4  -9   0    0.03    0.12
  -4  -9   0    0.09    0.11
   4   9   0    0.00    0.11
   4   9   0   -0.06    0.14
   4   9   0    0.03    0.04
   4   9   0    0.03    0.14
  -5  -9   0    1.33    0.25
  -5  -9   0    0.82    0.27
  -5  -9   0    1.21    0.19
  -5  -9   0    1.04    0.20
   5   9   0    0.88    0.23
   5   9   0    1.16    0.23
   5   9   0    0.56    0.25
  -6  -9   0    5.77    0.50
  -6  -9   0    4.99    0.30
   6   9   0    6.09    0.59
   6   9   0    5.73    0.68
   6   9   0    5.44    0.44
  -7  -9   0    0.38    0.13
  -7  -9   0    0.35    0.25
   7   9   0    0.19    0.22
   7   9   0    0.09    0.22
   7   9   0    0.16    0.18
  -8  -9   0    0.27    0.11
  -8  -9   0    0.09    0.25
   8   9   0   -0.14    0.29
   8   9   0    0.08    0.24
   8   9   0    0.15    0.19
  -9  -9   0    0.72    0.33
  -9  -9   0    0.43    0.29
   9   9   0    0.44    0.22
   9   9   0    0.15    0.34
   9   9   0    0.61    0.27
 -10  -9   0    0.18    0.28
 -10  -9   0    0.14    0.39
  10   9   0    0.29    0.22
  10   9   0    0.30    0.35
  10   9   0    0.64    0.28
 -11  -9   0    1.01    0.36
 -11  -9   0   -0.41    0.37
  11   9   0    0.59    0.30
  11   9   0    0.20    0.21
  11   9   0    0.39    0.31
 -12  -9   0    0.04    0.30
  12   9   0    0.23    0.27
   6 -10   0    0.04    0.31
   5 -10   0   -0.26    0.27
   5 -10   0   -0.05    0.25
   5 -10   0    0.15    0.26
  -5  10   0    0.13    0.19
  -5  10   0    0.15    0.21
  -5  10   0    0.05    0.20
  -5  10   0    0.24    0.17
  -5  10   0    0.21    0.22
   4 -10   0    0.03    0.22
   4 -10   0   -0.09    0.24
   4 -10   0   -0.19    0.23
  -4  10   0   -0.05    0.17
  -4  10   0    0.15    0.21
  -4  10   0    0.27    0.18
  -4  10   0   -0.08    0.18
   3 -10   0    0.10    0.19
   3 -10   0    0.36    0.25
   3 -10   0    0.03    0.17
  -3  10   0   -0.30    0.16
  -3  10   0   -0.08    0.18
  -3  10   0    0.26    0.18
   2 -10   0   -0.19    0.20
   2 -10   0    0.45    0.24
   2 -10   0    0.14    0.18
  -2  10   0   -0.11    0.19
  -2  10   0    0.29    0.22
   1 -10   0   -0.05    0.18
   1 -10   0    0.26    0.17
   1 -10   0   -0.10    0.19
  -1  10   0    0.05    0.18
  -1  10   0    0.10    0.20
   0 -10   0    0.14    0.16
   0 -10   0    0.02    0.15
   0 -10   0    0.62    0.23
   0 -10   0    0.15    0.04
   0  10   0    0.01    0.19
   0  10   0    0.06    0.18
  -1 -10   0   -0.08    0.09
  -1 -10   0    0.11    0.15
  -1 -10   0    0.15    0.11
  -1 -10   0   -0.10    0.19
  -1 -10   0   -0.04    0.17
   1  10   0    0.05    0.19
   1  10   0   -0.11    0.17
  -2 -10   0    0.83    0.15
  -2 -10   0    0.98    0.18
  -2 -10   0    0.59    0.24
  -2 -10   0    0.71    0.18
  -2 -10   0    0.88    0.17
   2  10   0    0.86    0.15
   2  10   0    0.53    0.22
   2  10   0    0.50    0.24
  -3 -10   0    2.43    0.34
  -3 -10   0    2.17    0.21
  -3 -10   0    2.06    0.25
  -3 -10   0    3.00    0.30
   3  10   0    1.44    0.30
   3  10   0    1.53    0.31
  -4 -10   0    1.26    0.22
  -4 -10   0    1.23    0.28
  -4 -10   0    1.40    0.25
  -4 -10   0    0.86    0.18
   4  10   0    1.29    0.21
   4  10   0    0.84    0.25
   4  10   0    1.31    0.14
   4  10   0    0.92    0.29
  -5 -10   0    0.35    0.22
  -5 -10   0   -0.04    0.15
  -5 -10   0    0.39    0.25
  -5 -10   0    0.37    0.15
   5  10   0    0.34    0.25
   5  10   0    0.39    0.21
   5  10   0    0.35    0.20
  -6 -10   0    0.41    0.27
  -6 -10   0    0.42    0.15
  -6 -10   0    0.41    0.22
   6  10   0    0.26    0.22
   6  10   0    0.48    0.23
   6  10   0    0.51    0.22
  -7 -10   0    1.00    0.29
  -7 -10   0    1.37    0.20
   7  10   0    1.11    0.27
   7  10   0    0.70    0.26
   7  10   0    0.88    0.34
  -8 -10   0    0.08    0.12
  -8 -10   0   -0.32    0.21
   8  10   0   -0.17    0.20
   8  10   0   -0.11    0.18
   8  10   0   -0.33    0.30
  -9 -10   0    0.02    0.26
   9  10   0   -0.04    0.22
   9  10   0   -0.53    0.29
   9  10   0    0.00    0.20
 -10 -10   0   -0.17    0.28
  10  10   0   -0.32    0.34
  10  10   0    0.51    0.29
  10  10   0    0.24    0.22
 -11 -10   0    0.02    0.30
  11  10   0    0.13    0.28
  11  10   0   -0.08    0.36
  11  10   0    0.07    0.21
 -12 -10   0   -0.57    0.46
 -12 -10   0   -0.12    0.31
  12  10   0    0.12    0.32
  12  10   0    0.10    0.29
   4 -11   0   -0.48    0.24
   4 -11   0   -0.08    0.22
   4 -11   0   -0.17    0.26
  -4  11   0    0.10    0.20
  -4  11   0   -0.08    0.20
  -4  11   0   -0.14    0.19
  -4  11   0    0.21    0.18
  -4  11   0    0.05    0.23
   3 -11   0    0.69    0.27
   3 -11   0    0.31    0.27
   3 -11   0    0.28    0.27
  -3  11   0    0.29    0.22
  -3  11   0    0.37    0.25
  -3  11   0    0.32    0.23
  -3  11   0    0.05    0.23
   2 -11   0    0.21    0.21
   2 -11   0    0.02    0.18
   2 -11   0    0.03    0.24
  -2  11   0    0.15    0.21
  -2  11   0    0.13    0.22
  -2  11   0   -0.02    0.19
   1 -11   0    1.31    0.26
   1 -11   0    0.98    0.28
   1 -11   0    0.87    0.28
  -1  11   0    0.74    0.26
  -1  11   0    0.78    0.28
   0 -11   0   -0.03    0.22
   0 -11   0    0.02    0.15
   0 -11   0    0.11    0.17
   0  11   0   -0.02    0.18
   0  11   0    0.02    0.19
  -1 -11   0    0.37    0.17
  -1 -11   0    0.33    0.22
  -1 -11   0    0.54    0.12
  -1 -11   0    0.31    0.22
   1  11   0    0.20    0.22
   1  11   0    0.19    0.22
  -2 -11   0    1.44    0.29
  -2 -11   0    0.93    0.24
  -2 -11   0    1.03    0.19
  -2 -11   0    0.94    0.18
   2  11   0    0.59    0.22
   2  11   0    0.88    0.26
  -3 -11   0    0.58    0.19
  -3 -11   0    0.50    0.19
  -3 -11   0    0.57    0.24
   3  11   0    0.24    0.22
   3  11   0    0.22    0.18
  -4 -11   0   -0.09    0.21
  -4 -11   0   -0.22    0.16
  -4 -11   0    0.05    0.13
   4  11   0    0.13    0.21
   4  11   0    0.18    0.24
  -5 -11   0   -0.02    0.21
  -5 -11   0   -0.02    0.20
  -5 -11   0   -0.01    0.14
   5  11   0   -0.16    0.22
   5  11   0    0.02    0.20
   5  11   0    0.27    0.18
  -6 -11   0   -0.07    0.22
  -6 -11   0    0.24    0.24
  -6 -11   0    0.26    0.14
   6  11   0    0.28    0.18
   6  11   0    0.43    0.24
   6  11   0   -0.17    0.26
  -7 -11   0    0.45    0.16
  -7 -11   0    0.29    0.28
  -7 -11   0    0.18    0.23
   7  11   0   -0.27    0.27
   7  11   0    0.17    0.21
   7  11   0    0.19    0.21
  -8 -11   0    0.61    0.32
  -8 -11   0    0.34    0.14
   8  11   0    0.25    0.23
   8  11   0    0.60    0.26
   8  11   0   -0.03    0.34
  -9 -11   0   -0.20    0.27
   9  11   0   -0.03    0.21
   9  11   0   -0.02    0.23
 -10 -11   0    0.53    0.32
  10  11   0    0.36    0.26
  10  11   0    0.54    0.30
 -11 -11   0   -0.09    0.31
  11  11   0    0.00    0.23
  11  11   0   -0.66    0.34
  11  11   0   -0.41    0.24
   3 -12   0    0.29    0.26
   3 -12   0    0.08    0.28
   3 -12   0    0.00    0.28
  -3  12   0    0.16    0.23
  -3  12   0    0.26    0.26
  -3  12   0    0.14    0.22
  -3  12   0    0.12    0.23
  -3  12   0    0.11    0.23
   2 -12   0    0.38    0.23
   2 -12   0    0.20    0.27
   2 -12   0    0.49    0.26
  -2  12   0    0.24    0.25
  -2  12   0    0.28    0.25
  -2  12   0    0.50    0.23
  -2  12   0    0.14    0.24
   1 -12   0    0.18    0.27
   1 -12   0    0.32    0.20
   1 -12   0    0.10    0.25
  -1  12   0    0.22    0.26
  -1  12   0    0.03    0.18
  -1  12   0    0.19    0.21
   0 -12   0    0.64    0.21
   0 -12   0    0.09    0.23
   0 -12   0    0.28    0.20
   0  12   0    0.29    0.24
   0  12   0    0.54    0.26
  -1 -12   0    0.00    0.22
  -1 -12   0   -0.07    0.23
  -1 -12   0    0.22    0.17
  -1 -12   0    0.27    0.09
   1  12   0   -0.01    0.20
   1  12   0    0.25    0.25
  -2 -12   0    0.73    0.26
  -2 -12   0    0.54    0.26
  -2 -12   0    0.97    0.18
  -2 -12   0    0.79    0.19
   2  12   0    0.46    0.22
   2  12   0    0.58    0.28
  -3 -12   0    0.55    0.18
  -3 -12   0    0.60    0.25
  -3 -12   0    0.55    0.22
   3  12   0    0.37    0.25
   3  12   0    0.38    0.26
  -4 -12   0   -0.09    0.16
  -4 -12   0   -0.05    0.15
  -4 -12   0    0.34    0.25
   4  12   0   -0.12    0.21
   4  12   0   -0.23    0.22
  -5 -12   0   -0.03    0.15
  -5 -12   0   -0.03    0.20
  -5 -12   0   -0.15    0.23
   5  12   0    0.09    0.18
   5  12   0   -0.15    0.25
  -6 -12   0   -0.10    0.19
  -6 -12   0   -0.01    0.26
  -6 -12   0   -0.12    0.15
   6  12   0   -0.01    0.22
   6  12   0   -0.11    0.21
  -7 -12   0    1.41    0.34
  -7 -12   0    1.45    0.36
  -7 -12   0    0.81    0.19
   7  12   0    0.56    0.38
   7  12   0    1.10    0.32
  -8 -12   0    0.04    0.25
  -8 -12   0    0.02    0.13
  -8 -12   0   -0.08    0.30
   8  12   0    0.03    0.18
   8  12   0   -0.01    0.23
   8  12   0   -0.67    0.32
  -9 -12   0    0.21    0.29
   9  12   0    0.15    0.24
   9  12   0   -0.60    0.36
   9  12   0    0.10    0.25
 -10 -12   0    0.51    0.34
  10  12   0   -0.67    0.36
  10  12   0    0.22    0.28
  10  12   0    0.37    0.27
 -11 -12   0    0.27    0.34
  11  12   0   -0.25    0.26
  11  12   0   -0.02    0.26
  11  12   0   -0.47    0.28
   1 -13   0    0.47    0.25
   1 -13   0    0.61    0.31
   1 -13   0    0.67    0.30
  -1  13   0    0.61    0.30
  -1  13   0    0.57    0.26
   0 -13   0   -0.15    0.22
   0 -13   0    0.02    0.18
   0 -13   0    0.46    0.26
   0  13   0    0.21    0.21
   0  13   0    0.32    0.24
  -1 -13   0    0.10    0.23
  -1 -13   0    0.40    0.26
  -1 -13   0   -0.10    0.17
   1  13   0   -0.05    0.26
   1  13   0   -0.08    0.21
  -2 -13   0    0.20    0.24
  -2 -13   0    0.57    0.27
  -2 -13   0    0.45    0.14
   2  13   0    0.25    0.27
   2  13   0    0.22    0.24
  -3 -13   0    0.52    0.28
  -3 -13   0    0.32    0.24
  -3 -13   0    0.46    0.18
   3  13   0    0.04    0.25
   3  13   0    0.06    0.26
  -4 -13   0    0.05    0.19
  -4 -13   0    0.34    0.21
  -4 -13   0    0.24    0.26
   4  13   0    0.08    0.27
   4  13   0    0.26    0.28
  -5 -13   0   -0.01    0.25
  -5 -13   0   -0.04    0.21
  -5 -13   0   -0.08    0.19
   5  13   0   -0.27    0.27
   5  13   0   -0.18    0.24
  -6 -13   0    0.07    0.16
  -6 -13   0    0.25    0.26
  -6 -13   0    0.01    0.23
   6  13   0    0.00    0.25
   6  13   0   -0.42    0.28
  -7 -13   0    0.01    0.17
  -7 -13   0    0.19    0.28
  -7 -13   0   -0.02    0.23
   7  13   0    0.09    0.25
  -8 -13   0    0.30    0.17
  -8 -13   0    0.22    0.30
  -8 -13   0    0.24    0.32
   8  13   0    0.16    0.25
  -9 -13   0    0.10    0.30
  -9 -13   0    0.45    0.34
   9  13   0   -0.06    0.23
 -10 -13   0    0.53    0.36
 -10 -13   0    0.21    0.39
  10  13   0   -0.06    0.24
  -1 -14   0    0.09    0.26
  -1 -14   0    0.43    0.24
   1  14   0    0.16    0.29
   1  14   0   -0.01    0.23
  -2 -14   0    0.24    0.27
  -2 -14   0    0.27    0.25
   2  14   0   -0.23    0.23
   2  14   0    0.07    0.27
  -3 -14   0   -0.26    0.24
  -3 -14   0    0.25    0.16
  -3 -14   0    0.09    0.18
   3  14   0   -0.34    0.27
   3  14   0    0.40    0.28
  -4 -14   0    0.20    0.18
  -4 -14   0   -0.29    0.18
  -4 -14   0   -0.06    0.25
   4  14   0   -0.40    0.26
   4  14   0   -0.09    0.19
  -5 -14   0   -0.05    0.20
  -5 -14   0   -0.08    0.20
  -5 -14   0   -0.37    0.23
   5  14   0   -0.15    0.19
   5  14   0   -0.59    0.28
  -6 -14   0    0.02    0.21
  -6 -14   0   -0.33    0.17
  -6 -14   0   -0.30    0.25
   6  14   0   -0.07    0.27
  -7 -14   0    0.32    0.34
  -7 -14   0    0.32    0.28
  -7 -14   0    0.17    0.18
   7  14   0   -0.67    0.36
   7  14   0   -0.13    0.26
  -8 -14   0    0.14    0.29
  -8 -14   0   -0.01    0.15
  -8 -14   0    0.12    0.31
   8  14   0   -0.03    0.21
  -8 -14   1   -0.16    0.32
   7  14  -1    0.16    0.24
  -7 -14   1    0.56    0.30
  -7 -14   1    0.12    0.32
  -7 -14   1    0.01    0.19
   6  14  -1   -0.01    0.30
  -6 -14   1    0.12    0.20
  -6 -14   1    0.29    0.24
  -6 -14   1    0.51    0.32
   5  14  -1   -0.55    0.34
   5  14  -1    0.12    0.30
  -5 -14   1    0.10    0.28
  -5 -14   1   -0.04    0.20
  -5 -14   1    0.42    0.24
   4  14  -1   -0.41    0.27
   4  14  -1    0.00    0.29
  -4 -14   1   -0.01    0.26
  -4 -14   1   -0.06    0.20
  -4 -14   1    0.13    0.18
   3  14  -1    0.13    0.22
  -3 -14   1    0.02    0.27
  -3 -14   1    0.14    0.25
   2  14  -1   -0.32    0.24
   2  14  -1    0.17    0.30
  -2 -14   1   -0.29    0.25
  -2 -14   1   -0.10    0.24
  -1 -14   1   -0.07    0.25
   9  13  -1    0.23    0.28
  -9 -13   1    0.05    0.29
  -9 -13   1    0.06    0.33
   8  13  -1    0.12    0.26
  -8 -13   1   -0.04    0.30
  -8 -13   1   -0.09    0.28
   7  13  -1   -0.54    0.33
   7  13  -1    0.14    0.28
  -7 -13   1   -0.14    0.15
  -7 -13   1   -0.04    0.25
  -7 -13   1    0.24    0.27
   6  13  -1    0.13    0.27
   6  13  -1   -0.22    0.31
  -6 -13   1    0.00    0.19
  -6 -13   1    0.25    0.24
  -6 -13   1    0.30    0.30
   5  13  -1   -0.02    0.19
   5  13  -1   -0.05    0.29
  -5 -13   1    0.06    0.21
  -5 -13   1   -0.18    0.16
  -5 -13   1   -0.24    0.24
   4  13  -1   -0.14    0.18
   4  13  -1   -0.51    0.22
  -4 -13   1   -0.09    0.17
  -4 -13   1   -0.20    0.22
  -4 -13   1    0.01    0.19
   3  13  -1    0.13    0.26
   3  13  -1    0.07    0.24
  -3 -13   1    0.02    0.21
  -3 -13   1    0.24    0.17
  -3 -13   1    0.44    0.28
   2  13  -1    0.55    0.30
   2  13  -1    0.35    0.26
  -2 -13   1    0.84    0.16
  -2 -13   1    0.26    0.26
  -2 -13   1    0.21    0.26
   1  13  -1    0.16    0.26
   1  13  -1   -0.26    0.22
  -1 -13   1    0.20    0.27
  -1 -13   1   -0.13    0.24
  -1 -13   1    0.13    0.17
   0  13  -1   -0.02    0.25
   0  13  -1    0.13    0.23
   0 -13   1    0.13    0.27
   0 -13   1    0.16    0.20
   0 -13   1    0.32    0.27
  -1  13  -1    0.24    0.27
  -1  13  -1    0.21    0.22
   1 -13   1    0.23    0.24
   1 -13   1    0.06    0.21
   1 -13   1    0.26    0.29
  10  12  -1    0.14    0.26
  10  12  -1    0.00    0.26
 -10 -12   1    0.18    0.32
   9  12  -1    0.15    0.26
   9  12  -1   -0.05    0.23
   9  12  -1   -0.64    0.35
  -9 -12   1   -0.21    0.34
  -9 -12   1    0.16    0.28
   8  12  -1   -0.40    0.35
   8  12  -1    0.11    0.26
  -8 -12   1    0.06    0.25
  -8 -12   1    0.15    0.32
  -8 -12   1    0.16    0.15
   7  12  -1    0.68    0.30
   7  12  -1    0.25    0.36
  -7 -12   1    0.69    0.33
  -7 -12   1    0.55    0.18
  -7 -12   1    0.88    0.32
   6  12  -1   -0.17    0.30
   6  12  -1    0.36    0.22
  -6 -12   1    0.46    0.30
  -6 -12   1    0.61    0.27
  -6 -12   1    0.27    0.17
   5  12  -1    0.67    0.29
   5  12  -1    0.25    0.29
  -5 -12   1    0.89    0.27
  -5 -12   1    0.60    0.22
  -5 -12   1    0.59    0.24
   4  12  -1   -0.11    0.26
   4  12  -1   -0.04    0.24
  -4 -12   1    0.04    0.17
  -4 -12   1    0.35    0.20
  -4 -12   1    0.16    0.19
   3  12  -1    0.04    0.23
   3  12  -1    0.39    0.26
  -3 -12   1    0.63    0.20
  -3 -12   1    0.29    0.24
  -3 -12   1    0.13    0.20
   2  12  -1    0.55    0.28
   2  12  -1    0.37    0.23
  -2 -12   1    0.49    0.25
  -2 -12   1    0.06    0.24
  -2 -12   1    0.68    0.17
   1  12  -1    0.28    0.26
   1  12  -1   -0.02    0.21
  -1 -12   1    0.19    0.17
  -1 -12   1    0.16    0.25
  -1 -12   1   -0.24    0.21
   0  12  -1   -0.09    0.18
   0  12  -1    0.07    0.23
   0 -12   1   -0.04    0.21
   0 -12   1    0.12    0.17
   0 -12   1   -0.10    0.23
  -1  12  -1    0.12    0.21
  -1  12  -1   -0.02    0.22
  -1  12  -1   -0.06    0.22
   1 -12   1    0.30    0.27
   1 -12   1   -0.01    0.24
   1 -12   1    0.17    0.22
  -2  12  -1    0.32    0.23
  -2  12  -1    0.03    0.21
  -2  12  -1   -0.14    0.23
   2 -12   1    0.32    0.23
   2 -12   1    0.04    0.27
   2 -12   1    0.18    0.27
   3 -12   1    0.19    0.30
  11  11  -1   -0.61    0.35
  11  11  -1    0.06    0.28
  11  11  -1   -0.12    0.25
 -11 -11   1    0.04    0.32
  10  11  -1    0.68    0.31
  10  11  -1    0.44    0.28
  10  11  -1    0.10    0.39
 -10 -11   1    0.49    0.33
   9  11  -1   -0.07    0.21
   9  11  -1   -0.70    0.32
   9  11  -1    0.20    0.26
  -9 -11   1    0.21    0.31
   8  11  -1   -0.32    0.31
   8  11  -1    0.43    0.26
   8  11  -1    0.40    0.24
  -8 -11   1    0.66    0.30
   7  11  -1   -0.23    0.30
   7  11  -1    0.10    0.21
   7  11  -1    0.02    0.19
  -7 -11   1    0.33    0.25
  -7 -11   1    0.06    0.26
  -7 -11   1    0.16    0.14
   6  11  -1    0.16    0.17
   6  11  -1    0.23    0.30
   6  11  -1    0.32    0.20
  -6 -11   1    0.57    0.25
  -6 -11   1    0.43    0.15
  -6 -11   1    0.54    0.28
   5  11  -1   -0.02    0.23
   5  11  -1    0.00    0.21
   5  11  -1   -0.12    0.16
  -5 -11   1    0.12    0.21
  -5 -11   1    0.15    0.15
  -5 -11   1    0.21    0.25
   4  11  -1    0.05    0.17
   4  11  -1   -0.04    0.21
  -4 -11   1    0.13    0.16
  -4 -11   1    0.24    0.20
  -4 -11   1   -0.15    0.21
   3  11  -1   -0.17    0.18
   3  11  -1    0.06    0.17
  -3 -11   1    0.11    0.21
  -3 -11   1    0.07    0.15
  -3 -11   1    0.09    0.18
   2  11  -1    1.19    0.28
   2  11  -1    0.95    0.26
  -2 -11   1    1.89    0.31
  -2 -11   1    1.49    0.21
  -2 -11   1    1.56    0.32
   1  11  -1    0.17    0.21
   1  11  -1    0.16    0.24
  -1 -11   1    0.37    0.12
  -1 -11   1    0.22    0.22
  -1 -11   1    0.42    0.17
  -1 -11   1    0.09    0.21
   0  11  -1    0.17    0.21
   0  11  -1    0.28    0.19
   0 -11   1    0.40    0.20
   0 -11   1    0.24    0.18
   0 -11   1    0.09    0.20
  -1  11  -1    0.56    0.21
  -1  11  -1    0.93    0.29
   1 -11   1    0.85    0.29
   1 -11   1    0.57    0.21
   1 -11   1    0.93    0.29
  -2  11  -1   -0.29    0.20
  -2  11  -1   -0.21    0.19
  -2  11  -1    0.01    0.17
   2 -11   1   -0.08    0.24
   2 -11   1   -0.08    0.19
   2 -11   1    0.33    0.25
  -3  11  -1   -0.34    0.19
  -3  11  -1    0.33    0.25
  -3  11  -1    0.07    0.18
   3 -11   1   -0.20    0.25
   3 -11   1    0.26    0.22
   3 -11   1    0.26    0.28
  -4  11  -1    0.20    0.24
  -4  11  -1    0.41    0.22
  -4  11  -1    0.10    0.21
  -4  11  -1    0.12    0.23
   4 -11   1    0.18    0.25
   4 -11   1    0.06    0.28
   4 -11   1    0.04    0.28
  12  10  -1    0.26    0.29
 -12 -10   1    0.28    0.34
  11  10  -1    0.10    0.27
  11  10  -1    0.02    0.22
  11  10  -1    0.00    0.37
 -11 -10   1    0.10    0.31
  10  10  -1    0.49    0.25
  10  10  -1    0.49    0.29
  10  10  -1   -0.26    0.34
 -10 -10   1    0.85    0.36
   9  10  -1   -0.03    0.21
   9  10  -1    0.03    0.23
   9  10  -1   -0.32    0.31
  -9 -10   1   -0.18    0.27
   8  10  -1    0.13    0.21
   8  10  -1   -0.42    0.28
   8  10  -1   -0.09    0.21
  -8 -10   1   -0.22    0.24
   7  10  -1    0.06    0.19
   7  10  -1   -0.10    0.20
   7  10  -1   -0.19    0.20
  -7 -10   1   -0.07    0.22
  -7 -10   1    0.16    0.11
   6  10  -1   -0.05    0.16
   6  10  -1    0.00    0.26
   6  10  -1    0.13    0.19
  -6 -10   1   -0.01    0.13
  -6 -10   1    0.09    0.23
  -6 -10   1    0.03    0.24
   5  10  -1    1.77    0.33
   5  10  -1    1.94    0.36
   5  10  -1    3.00    0.36
  -5 -10   1    3.11    0.41
  -5 -10   1    2.31    0.29
  -5 -10   1    2.89    0.27
  -5 -10   1    2.44    0.35
   4  10  -1   -0.02    0.19
   4  10  -1   -0.03    0.14
   4  10  -1    0.00    0.15
  -4 -10   1   -0.21    0.12
  -4 -10   1   -0.17    0.17
  -4 -10   1   -0.14    0.11
  -4 -10   1   -0.24    0.21
   3  10  -1    0.80    0.25
   3  10  -1    0.97    0.28
   3  10  -1    1.00    0.19
  -3 -10   1    0.92    0.18
  -3 -10   1    1.48    0.24
  -3 -10   1    1.34    0.17
  -3 -10   1    1.38    0.30
  -3 -10   1    1.33    0.23
   2  10  -1    1.29    0.31
   2  10  -1    1.36    0.29
  -2 -10   1    2.13    0.23
  -2 -10   1    2.22    0.24
  -2 -10   1    2.06    0.33
  -2 -10   1    1.69    0.27
  -2 -10   1    2.79    0.30
   1  10  -1    1.70    0.32
   1  10  -1    3.82    0.56
  -1 -10   1    2.35    0.34
  -1 -10   1    3.01    0.25
  -1 -10   1    2.55    0.25
  -1 -10   1    2.47    0.23
  -1 -10   1    2.29    0.31
   0  10  -1    1.67    0.30
   0  10  -1    1.65    0.31
   0 -10   1    1.71    0.13
   0 -10   1    1.79    0.29
   0 -10   1    2.20    0.14
   0 -10   1    2.01    0.27
   0 -10   1    1.81    0.29
  -1  10  -1    0.02    0.20
  -1  10  -1    0.08    0.19
   1 -10   1    0.17    0.23
   1 -10   1    0.20    0.21
   1 -10   1    0.21    0.18
  -2  10  -1    0.36    0.22
  -2  10  -1    0.17    0.17
  -2  10  -1    0.35    0.23
   2 -10   1    0.20    0.19
   2 -10   1    0.36    0.18
   2 -10   1    0.26    0.25
  -3  10  -1    0.07    0.17
  -3  10  -1    0.13    0.20
  -3  10  -1   -0.34    0.18
   3 -10   1    0.09    0.23
   3 -10   1   -0.23    0.22
   3 -10   1    0.38    0.22
  -4  10  -1    0.19    0.23
  -4  10  -1    0.18    0.22
  -4  10  -1    0.46    0.19
  -4  10  -1    0.22    0.23
   4 -10   1    0.44    0.26
   4 -10   1   -0.22    0.25
   4 -10   1    0.55    0.29
  -5  10  -1    0.07    0.21
  -5  10  -1    0.59    0.22
  -5  10  -1   -0.21    0.19
  -5  10  -1    0.04    0.21
   5 -10   1    0.48    0.31
   5 -10   1    0.31    0.29
   5 -10   1    0.31    0.27
  12   9  -1    0.29    0.30
 -12  -9   1    0.48    0.34
 -12  -9   1   -0.57    0.47
  11   9  -1    0.09    0.30
  11   9  -1   -0.10    0.23
  11   9  -1    0.13    0.35
 -11  -9   1   -0.60    0.38
 -11  -9   1    0.66    0.33
  10   9  -1   -0.08    0.32
  10   9  -1    0.56    0.28
  10   9  -1    0.06    0.21
 -10  -9   1    0.32    0.30
   9   9  -1   -0.04    0.20
   9   9  -1    0.00    0.23
   9   9  -1   -0.15    0.29
  -9  -9   1    0.08    0.26
   8   9  -1    0.41    0.24
   8   9  -1    0.03    0.30
   8   9  -1    0.26    0.21
  -8  -9   1    0.52    0.30
   7   9  -1   -0.24    0.18
   7   9  -1    0.07    0.21
   7   9  -1    0.03    0.19
  -7  -9   1   -0.02    0.21
  -7  -9   1    0.20    0.11
   6   9  -1    0.81    0.24
   6   9  -1    1.03    0.31
   6   9  -1    0.99    0.26
  -6  -9   1    1.48    0.19
  -6  -9   1    0.71    0.26
   5   9  -1    0.03    0.17
   5   9  -1   -0.04    0.06
   5   9  -1   -0.12    0.14
   5   9  -1   -0.17    0.19
  -5  -9   1   -0.06    0.16
  -5  -9   1    0.00    0.11
  -5  -9   1   -0.27    0.13
  -5  -9   1   -0.09    0.22
   4   9  -1    4.32    0.35
   4   9  -1    3.60    0.49
   4   9  -1    3.54    0.27
   4   9  -1    4.02    0.53
  -4  -9   1    3.71    0.31
  -4  -9   1    2.78    0.31
  -4  -9   1    4.39    0.39
  -4  -9   1    3.74    0.30
   3   9  -1    0.23    0.19
   3   9  -1   -0.02    0.14
   3   9  -1    0.33    0.19
   3   9  -1    0.33    0.14
  -3  -9   1    0.16    0.13
  -3  -9   1    0.24    0.13
  -3  -9   1    0.30    0.16
  -3  -9   1    0.36    0.21
  -3  -9   1    0.39    0.10
   2   9  -1    0.33    0.12
   2   9  -1    0.32    0.20
   2   9  -1    0.34    0.16
   2   9  -1    0.01    0.17
  -2  -9   1    0.40    0.14
  -2  -9   1    0.48    0.13
  -2  -9   1    0.15    0.16
  -2  -9   1    0.24    0.15
  -2  -9   1    0.35    0.11
   1   9  -1   12.60    0.82
   1   9  -1   12.06    0.60
   1   9  -1   12.81    0.81
   1   9  -1   11.73    0.47
  -1  -9   1   12.05    0.58
  -1  -9   1   13.55    0.53
  -1  -9   1   13.03    0.51
  -1  -9   1   12.94    0.59
   0   9  -1    0.37    0.19
   0   9  -1    0.48    0.06
   0   9  -1    0.46    0.21
   0   9  -1    0.29    0.06
   0  -9   1    0.70    0.19
   0  -9   1    0.25    0.22
   0  -9   1    0.59    0.10
   0  -9   1    0.34    0.08
   0  -9   1    0.58    0.23
  -1   9  -1    2.72    0.44
  -1   9  -1    3.69    0.53
   1  -9   1    3.57    0.37
   1  -9   1    3.41    0.33
   1  -9   1    2.70    0.35
  -2   9  -1    0.24    0.21
  -2   9  -1    0.42    0.19
  -2   9  -1    0.28    0.22
   2  -9   1    0.38    0.20
   2  -9   1    0.63    0.24
   2  -9   1    0.61    0.20
  -3   9  -1    0.51    0.21
  -3   9  -1    0.35    0.22
  -3   9  -1    0.58    0.23
   3  -9   1    0.35    0.20
   3  -9   1    0.70    0.23
   3  -9   1    0.70    0.27
  -4   9  -1    0.25    0.22
  -4   9  -1    0.81    0.24
  -4   9  -1    0.23    0.22
  -4   9  -1    0.25    0.21
   4  -9   1    0.66    0.25
   4  -9   1    0.23    0.22
   4  -9   1    0.46    0.26
  -5   9  -1    0.97    0.27
  -5   9  -1    0.72    0.25
  -5   9  -1    1.06    0.32
   5  -9   1    1.25    0.30
   5  -9   1    1.23    0.34
   5  -9   1    1.35    0.36
  -6   9  -1    0.21    0.24
  -6   9  -1    0.05    0.20
   6  -9   1    0.08    0.30
   6  -9   1   -0.48    0.21
   6  -9   1    0.01    0.27
  12   8  -1    0.07    0.27
 -12  -8   1   -0.05    0.28
  11   8  -1   -0.30    0.17
  11   8  -1    0.41    0.28
 -11  -8   1    0.52    0.34
 -11  -8   1   -0.61    0.37
  10   8  -1    0.60    0.27
  10   8  -1    0.13    0.21
  10   8  -1    0.20    0.25
 -10  -8   1    0.14    0.39
 -10  -8   1    0.93    0.33
 -10  -8   1    0.29    0.20
   9   8  -1    1.68    0.29
   9   8  -1    2.26    0.35
   9   8  -1    1.58    0.40
  -9  -8   1    2.68    0.41
  -9  -8   1    1.96    0.46
  -9  -8   1    1.79    0.38
   8   8  -1    0.50    0.21
   8   8  -1    0.40    0.29
   8   8  -1    0.41    0.24
  -8  -8   1    0.32    0.26
  -8  -8   1    0.29    0.17
   7   8  -1    0.73    0.23
   7   8  -1    0.80    0.32
   7   8  -1    0.84    0.26
  -7  -8   1    0.57    0.16
  -7  -8   1    0.64    0.28
  -7  -8   1    1.09    0.15
   6   8  -1   -0.10    0.15
   6   8  -1   -0.03    0.22
   6   8  -1   -0.17    0.17
  -6  -8   1   -0.06    0.08
  -6  -8   1   -0.10    0.19
   5   8  -1    3.53    0.45
   5   8  -1    3.40    0.24
   5   8  -1    3.11    0.32
   5   8  -1    3.19    0.39
  -5  -8   1    3.44    0.40
  -5  -8   1    2.95    0.29
  -5  -8   1    3.49    0.24
   4   8  -1    0.86    0.24
   4   8  -1    1.34    0.20
   4   8  -1    0.89    0.20
   4   8  -1    1.21    0.17
  -4  -8   1    1.41    0.26
  -4  -8   1    0.98    0.17
  -4  -8   1    1.07    0.21
  -4  -8   1    1.38    0.18
   3   8  -1    0.60    0.20
   3   8  -1    0.98    0.17
   3   8  -1    0.56    0.15
   3   8  -1    0.67    0.18
  -3  -8   1    0.94    0.23
  -3  -8   1    1.22    0.18
  -3  -8   1    0.96    0.19
  -3  -8   1    0.84    0.15
   2   8  -1    5.66    0.49
   2   8  -1    4.93    0.42
   2   8  -1    5.67    0.53
   2   8  -1    5.78    0.32
  -2  -8   1    5.63    0.34
  -2  -8   1    5.86    0.38
  -2  -8   1    5.74    0.26
  -2  -8   1    6.12    0.35
  -2  -8   1    5.47    0.30
   1   8  -1   -0.06    0.14
   1   8  -1   -0.05    0.07
   1   8  -1    0.25    0.15
   1   8  -1   -0.09    0.11
  -1  -8   1   -0.06    0.09
  -1  -8   1   -0.07    0.05
  -1  -8   1   -0.02    0.10
  -1  -8   1    0.17    0.17
  -1  -8   1    0.14    0.11
   0   8  -1    1.01    0.22
   0   8  -1    0.73    0.09
   0   8  -1    0.58    0.20
   0   8  -1    0.66    0.19
   0  -8   1    0.66    0.19
   0  -8   1    0.67    0.10
   0  -8   1    0.96    0.18
   0  -8   1    0.72    0.11
   0  -8   1    0.79    0.22
  -1   8  -1    3.22    0.43
  -1   8  -1    3.67    0.48
   1  -8   1    3.53    0.30
   1  -8   1    2.84    0.34
   1  -8   1    3.07    0.33
  -2   8  -1   14.35    0.87
  -2   8  -1   14.54    0.89
   2  -8   1   13.04    0.64
   2  -8   1   13.84    0.61
   2  -8   1   12.50    0.61
  -3   8  -1    0.05    0.18
  -3   8  -1    0.29    0.18
  -3   8  -1    0.13    0.16
   3  -8   1    0.21    0.19
   3  -8   1    0.28    0.21
   3  -8   1    0.27    0.23
  -4   8  -1   -0.02    0.18
  -4   8  -1    0.33    0.22
  -4   8  -1    0.34    0.21
   4  -8   1    0.29    0.20
   4  -8   1    0.25    0.22
   4  -8   1    0.43    0.22
  -5   8  -1    1.21    0.25
  -5   8  -1    1.19    0.27
  -5   8  -1    0.72    0.27
   5  -8   1    1.12    0.30
   5  -8   1    1.51    0.35
   5  -8   1    0.96    0.28
  -6   8  -1    0.26    0.19
  -6   8  -1    0.52    0.28
   6  -8   1   -0.35    0.26
   6  -8   1    0.27    0.27
   6  -8   1    0.29    0.25
  -7   8  -1   -0.17    0.22
  -7   8  -1    0.03    0.23
  -7   8  -1   -0.28    0.16
   7  -8   1   -0.21    0.19
   7  -8   1   -0.47    0.29
   7  -8   1   -0.29    0.24
  13   7  -1   -0.15    0.27
 -13  -7   1    0.57    0.38
 -13  -7   1   -0.53    0.36
  12   7  -1    0.23    0.26
 -12  -7   1    0.18    0.29
  11   7  -1    0.37    0.26
  11   7  -1   -0.11    0.19
 -11  -7   1    0.37    0.30
 -11  -7   1   -0.33    0.39
 -11  -7   1    0.36    0.23
  10   7  -1   -0.11    0.16
  10   7  -1    0.21    0.25
 -10  -7   1    0.68    0.32
 -10  -7   1    0.43    0.38
 -10  -7   1    0.16    0.19
   9   7  -1    0.70    0.32
   9   7  -1    0.63    0.27
   9   7  -1    0.75    0.23
  -9  -7   1    0.84    0.32
  -9  -7   1    0.99    0.31
  -9  -7   1    0.79    0.22
   8   7  -1    0.41    0.28
   8   7  -1    0.45    0.19
   8   7  -1    0.32    0.25
  -8  -7   1    0.05    0.25
  -8  -7   1    0.73    0.33
  -8  -7   1    0.67    0.18
   7   7  -1    1.02    0.26
   7   7  -1    1.28    0.28
   7   7  -1    1.12    0.24
  -7  -7   1    1.73    0.15
  -7  -7   1    1.57    0.36
  -7  -7   1    1.37    0.21
  -7  -7   1    1.28    0.31
   6   7  -1    0.10    0.17
   6   7  -1   -0.12    0.13
   6   7  -1   -0.15    0.15
  -6  -7   1    0.12    0.12
  -6  -7   1   -0.15    0.17
  -6  -7   1    0.14    0.08
   5   7  -1    4.55    0.29
   5   7  -1    4.58    0.35
   5   7  -1    4.72    0.53
   5   7  -1    4.53    0.45
  -5  -7   1    4.23    0.38
  -5  -7   1    3.97    0.32
  -5  -7   1    4.07    0.24
   4   7  -1    2.87    0.23
   4   7  -1    3.04    0.42
   4   7  -1    3.06    0.27
   4   7  -1    3.26    0.40
  -4  -7   1    2.80    0.26
  -4  -7   1    2.88    0.22
  -4  -7   1    2.75    0.26
  -4  -7   1    3.11    0.30
   3   7  -1    0.98    0.15
   3   7  -1    0.92    0.14
   3   7  -1    0.94    0.20
   3   7  -1    0.85    0.19
  -3  -7   1    1.03    0.15
  -3  -7   1    1.22    0.18
  -3  -7   1    0.88    0.18
  -3  -7   1    1.32    0.22
  -3  -7   1    1.47    0.18
   2   7  -1    0.24    0.13
   2   7  -1    0.30    0.14
   2   7  -1    0.35    0.15
   2   7  -1    0.38    0.11
  -2  -7   1    0.30    0.13
  -2  -7   1    0.26    0.10
  -2  -7   1    0.33    0.11
  -2  -7   1    0.50    0.10
  -2  -7   1    0.50    0.14
  -2  -7   1    0.29    0.16
   1   7  -1    3.17    0.35
   1   7  -1    2.68    0.33
   1   7  -1    2.82    0.20
   1   7  -1    2.93    0.21
  -1  -7   1    2.96    0.23
  -1  -7   1    2.87    0.21
  -1  -7   1    2.56    0.22
  -1  -7   1    3.18    0.28
  -1  -7   1    2.73    0.20
   0   7  -1    1.05    0.12
   0   7  -1    1.15    0.20
   0   7  -1    0.79    0.19
   0   7  -1    0.78    0.18
   0  -7   1    1.30    0.20
   0  -7   1    1.29    0.14
   0  -7   1    1.31    0.22
   0  -7   1    1.02    0.12
   0  -7   1    1.36    0.19
  -1   7  -1    0.20    0.13
  -1   7  -1    0.42    0.17
  -1   7  -1    0.27    0.14
   1  -7   1    0.42    0.15
   1  -7   1    0.24    0.16
   1  -7   1    0.47    0.16
  -2   7  -1    3.47    0.43
   2  -7   1    2.19    0.29
   2  -7   1    2.88    0.31
   2  -7   1    2.81    0.28
  -3   7  -1    8.33    0.62
  -3   7  -1    7.83    0.58
   3  -7   1    7.34    0.45
   3  -7   1    7.97    0.48
   3  -7   1    9.01    0.51
  -4   7  -1    0.15    0.15
  -4   7  -1    0.19    0.16
  -4   7  -1    0.20    0.20
   4  -7   1    0.28    0.20
   4  -7   1    0.00    0.18
   4  -7   1    0.13    0.17
  -5   7  -1   -0.01    0.15
  -5   7  -1    0.03    0.20
  -5   7  -1    0.06    0.16
   5  -7   1    0.15    0.21
   5  -7   1    0.34    0.26
   5  -7   1    0.00    0.20
  -6   7  -1    0.55    0.21
  -6   7  -1    0.62    0.27
  -6   7  -1    0.44    0.18
   6  -7   1    0.60    0.22
   6  -7   1    0.30    0.25
   6  -7   1    0.37    0.30
  -7   7  -1    0.16    0.19
  -7   7  -1    0.15    0.24
   7  -7   1   -0.10    0.23
   7  -7   1    0.18    0.19
   7  -7   1   -0.14    0.28
  -8   7  -1    0.11    0.24
  -8   7  -1    0.04    0.32
   8  -7   1   -0.29    0.24
   8  -7   1   -0.05    0.26
  13   6  -1    0.38    0.30
 -13  -6   1   -0.98    0.45
 -13  -6   1    0.52    0.32
 -13  -6   1    0.43    0.30
  12   6  -1    0.90    0.31
 -12  -6   1    0.09    0.34
 -12  -6   1    0.70    0.36
 -12  -6   1    0.44    0.27
  11   6  -1   -0.27    0.21
  11   6  -1   -0.37    0.16
 -11  -6   1    0.29    0.24
 -11  -6   1   -0.39    0.35
 -11  -6   1    0.36    0.28
  10   6  -1    1.98    0.30
  10   6  -1    2.39    0.35
 -10  -6   1    1.83    0.48
 -10  -6   1    2.68    0.43
 -10  -6   1    2.18    0.35
   9   6  -1    0.38    0.23
   9   6  -1    0.65    0.25
   9   6  -1    0.53    0.20
  -9  -6   1    0.60    0.35
  -9  -6   1    0.42    0.28
  -9  -6   1    0.51    0.21
   8   6  -1    0.76    0.19
   8   6  -1    0.84    0.30
   8   6  -1    1.15    0.26
  -8  -6   1    0.82    0.20
  -8  -6   1    0.89    0.29
  -8  -6   1    0.65    0.32
   7   6  -1    2.60    0.36
   7   6  -1    1.81    0.28
   7   6  -1    2.65    0.43
  -7  -6   1    2.54    0.33
  -7  -6   1    2.16    0.33
  -7  -6   1    2.19    0.38
  -7  -6   1    2.26    0.17
   6   6  -1    0.01    0.12
   6   6  -1    0.03    0.14
   6   6  -1   -0.08    0.14
  -6  -6   1    0.24    0.23
  -6  -6   1   -0.02    0.10
  -6  -6   1    0.09    0.06
  -6  -6   1   -0.06    0.15
   5   6  -1    3.31    0.37
   5   6  -1    3.98    0.47
   5   6  -1    3.70    0.28
   5   6  -1    3.73    0.32
  -5  -6   1    3.78    0.20
  -5  -6   1    3.54    0.31
  -5  -6   1    3.85    0.29
  -5  -6   1    3.94    0.35
   4   6  -1    0.63    0.16
   4   6  -1    1.12    0.16
   4   6  -1    0.85    0.20
   4   6  -1    1.23    0.18
  -4  -6   1    0.79    0.17
  -4  -6   1    1.07    0.19
  -4  -6   1    1.07    0.16
  -4  -6   1    1.14    0.14
   3   6  -1    5.57    0.45
   3   6  -1    4.81    0.46
   3   6  -1    5.16    0.33
   3   6  -1    5.05    0.31
   3   6  -1    5.13    0.31
   3   6  -1    5.16    0.43
  -3  -6   1    5.11    0.26
  -3  -6   1    5.07    0.30
  -3  -6   1    5.05    0.41
  -3  -6   1    4.82    0.32
  -3  -6   1    5.39    0.35
   2   6  -1    2.22    0.20
   2   6  -1    2.39    0.32
   2   6  -1    2.04    0.20
   2   6  -1    2.01    0.25
   2   6  -1    2.19    0.31
  -2  -6   1    1.96    0.18
  -2  -6   1    2.22    0.26
  -2  -6   1    2.07    0.20
  -2  -6   1    1.91    0.22
  -2  -6   1    2.07    0.19
   1   6  -1   25.82    0.85
   1   6  -1   27.44    1.18
   1   6  -1   26.75    1.19
   1   6  -1   25.61    0.83
  -1  -6   1   26.14    0.84
  -1  -6   1   24.84    0.83
  -1  -6   1   26.02    0.82
  -1  -6   1   26.02    0.73
  -1  -6   1   25.83    0.86
   0   6  -1   15.84    0.53
   0   6  -1   15.96    0.51
   0   6  -1   16.82    0.83
   0   6  -1   15.52    0.62
   0   6  -1   15.86    0.82
   0  -6   1   16.28    0.61
   0  -6   1   16.00    0.54
   0  -6   1   15.80    0.53
   0  -6   1   16.23    0.59
   0  -6   1   14.56    0.51
  -1   6  -1    2.49    0.25
  -1   6  -1    2.06    0.29
  -1   6  -1    2.31    0.31
   1  -6   1    2.29    0.24
   1  -6   1    2.44    0.11
   1  -6   1    2.09    0.21
   1  -6   1    2.43    0.11
   1  -6   1    2.30    0.26
  -2   6  -1    0.15    0.13
  -2   6  -1    0.13    0.14
   2  -6   1    0.56    0.16
   2  -6   1    0.24    0.14
   2  -6   1    0.25    0.13
  -3   6  -1    3.74    0.39
  -3   6  -1    4.58    0.45
   3  -6   1    4.11    0.32
   3  -6   1    3.56    0.29
   3  -6   1    3.91    0.33
  -4   6  -1    0.05    0.14
  -4   6  -1    0.19    0.18
  -4   6  -1    0.06    0.15
   4  -6   1    0.11    0.21
   4  -6   1   -0.07    0.17
   4  -6   1    0.20    0.18
  -5   6  -1    2.72    0.35
  -5   6  -1    1.50    0.32
  -5   6  -1    1.64    0.26
   5  -6   1    2.33    0.31
   5  -6   1    2.45    0.36
   5  -6   1    2.28    0.33
   5  -6   1    2.52    0.38
  -6   6  -1   -0.02    0.16
  -6   6  -1   -0.07    0.12
  -6   6  -1   -0.08    0.20
   6  -6   1    0.12    0.17
   6  -6   1    0.23    0.22
   6  -6   1    0.08    0.21
   6  -6   1    0.00    0.20
  -7   6  -1    0.21    0.23
  -7   6  -1    0.08    0.18
   7  -6   1    0.23    0.20
   7  -6   1    0.00    0.26
   7  -6   1   -0.02    0.21
   7  -6   1    0.16    0.28
  -8   6  -1    0.01    0.15
  -8   6  -1   -0.15    0.22
  -8   6  -1   -0.21    0.21
   8  -6   1   -0.06    0.19
  -9   6  -1   -0.23    0.31
  -9   6  -1   -0.01    0.27
   9  -6   1    0.16    0.26
  13   5  -1    0.36    0.28
 -13  -5   1    0.48    0.33
 -13  -5   1    0.77    0.37
 -13  -5   1   -0.48    0.45
  12   5  -1    0.55    0.29
 -12  -5   1    0.66    0.32
 -12  -5   1    0.26    0.34
 -12  -5   1    0.56    0.30
  11   5  -1    0.48    0.26
 -11  -5   1    0.20    0.24
 -11  -5   1   -0.04    0.27
 -11  -5   1    0.65    0.30
  10   5  -1   -0.16    0.15
  10   5  -1    0.00    0.21
 -10  -5   1   -0.03    0.31
 -10  -5   1   -0.16    0.18
 -10  -5   1   -0.10    0.23
   9   5  -1    2.28    0.33
   9   5  -1    1.81    0.26
  -9  -5   1    1.87    0.33
  -9  -5   1    2.11    0.37
  -9  -5   1    1.91    0.41
   8   5  -1    1.06    0.24
   8   5  -1    1.08    0.27
   8   5  -1    1.34    0.15
   8   5  -1    1.16    0.19
   8   5  -1    1.11    0.21
  -8  -5   1    1.06    0.33
  -8  -5   1    1.31    0.25
  -8  -5   1    1.49    0.30
   7   5  -1    0.17    0.21
   7   5  -1    0.15    0.12
   7   5  -1    0.09    0.12
   7   5  -1    0.28    0.14
  -7  -5   1    0.09    0.12
  -7  -5   1    0.35    0.16
  -7  -5   1    0.11    0.17
  -7  -5   1    0.18    0.13
   6   5  -1   -0.07    0.09
   6   5  -1    0.02    0.17
   6   5  -1    0.04    0.13
  -6  -5   1   -0.17    0.13
  -6  -5   1   -0.01    0.08
  -6  -5   1   -0.06    0.09
  -6  -5   1    0.02    0.14
   5   5  -1    0.04    0.08
   5   5  -1   -0.01    0.09
   5   5  -1    0.05    0.11
   5   5  -1    0.10    0.09
  -5  -5   1    0.07    0.17
  -5  -5   1    0.10    0.09
  -5  -5   1    0.01    0.09
  -5  -5   1    0.13    0.11
  -5  -5   1    0.01    0.13
   4   5  -1   20.64    0.84
   4   5  -1   19.95    0.96
   4   5  -1   21.20    0.94
   4   5  -1   20.32    0.99
   4   5  -1   20.22    0.78
   4   5  -1   20.62    0.75
  -4  -5   1   19.48    0.83
  -4  -5   1   20.12    0.74
  -4  -5   1   19.83    0.98
  -4  -5   1   19.75    0.79
  -4  -5   1   20.03    0.59
  -4  -5   1   19.76    0.92
   3   5  -1    1.84    0.20
   3   5  -1    2.23    0.28
   3   5  -1    2.08    0.21
   3   5  -1    1.34    0.23
   3   5  -1    2.09    0.19
   3   5  -1    2.26    0.30
  -3  -5   1    2.06    0.26
  -3  -5   1    2.00    0.19
  -3  -5   1    1.74    0.15
  -3  -5   1    1.73    0.26
  -3  -5   1    1.91    0.22
   2   5  -1    2.59    0.28
   2   5  -1    2.29    0.26
   2   5  -1    1.80    0.19
   2   5  -1    2.38    0.23
   2   5  -1    1.83    0.20
  -2  -5   1    2.13    0.17
  -2  -5   1    2.26    0.18
  -2  -5   1    1.88    0.18
  -2  -5   1    1.82    0.20
  -2  -5   1    2.47    0.26
   1   5  -1    5.59    0.26
   1   5  -1    5.66    0.39
   1   5  -1    5.49    0.27
   1   5  -1    5.27    0.42
  -1  -5   1    5.52    0.28
  -1  -5   1    6.02    0.30
  -1  -5   1    5.64    0.25
  -1  -5   1    5.56    0.38
  -1  -5   1    6.05    0.28
   0   5  -1    1.17    0.10
   0   5  -1    0.72    0.16
   0   5  -1    0.84    0.14
   0   5  -1    1.10    0.11
   0  -5   1    1.23    0.18
   0  -5   1    1.03    0.11
   0  -5   1    1.03    0.14
   0  -5   1    1.19    0.15
  -1   5  -1    0.04    0.03
  -1   5  -1    0.02    0.03
  -1   5  -1   -0.10    0.08
  -1   5  -1   -0.16    0.08
   1  -5   1    0.00    0.12
   1  -5   1    0.06    0.03
   1  -5   1   -0.04    0.09
   1  -5   1    0.06    0.08
   1  -5   1    0.05    0.04
  -2   5  -1    3.62    0.28
  -2   5  -1    2.67    0.33
   2  -5   1    3.44    0.26
   2  -5   1    3.32    0.25
   2  -5   1    3.05    0.27
  -3   5  -1    5.72    0.38
  -3   5  -1    5.88    0.41
  -3   5  -1    5.99    0.44
   3  -5   1    6.09    0.35
   3  -5   1    6.57    0.43
   3  -5   1    5.84    0.35
   3  -5   1    5.91    0.37
  -4   5  -1    2.17    0.34
  -4   5  -1    3.36    0.43
  -4   5  -1    2.60    0.34
   4  -5   1    2.64    0.26
   4  -5   1    2.70    0.12
   4  -5   1    3.20    0.31
   4  -5   1    2.56    0.27
   4  -5   1    3.17    0.36
  -5   5  -1    0.07    0.19
  -5   5  -1   -0.01    0.12
  -5   5  -1    0.06    0.04
  -5   5  -1   -0.18    0.12
  -5   5  -1    0.16    0.04
   5  -5   1    0.08    0.16
   5  -5   1   -0.01    0.19
   5  -5   1    0.04    0.06
   5  -5   1    0.03    0.16
   5  -5   1   -0.03    0.12
   5  -5   1    0.09    0.06
  -6   5  -1    0.67    0.27
  -6   5  -1    1.35    0.24
   6  -5   1    1.16    0.25
   6  -5   1    1.55    0.34
   6  -5   1    1.57    0.17
   6  -5   1    1.54    0.27
   6  -5   1    1.20    0.31
   6  -5   1    1.55    0.15
  -7   5  -1    0.64    0.17
  -7   5  -1    0.85    0.30
  -7   5  -1    0.89    0.20
   7  -5   1    0.85    0.26
   7  -5   1    0.58    0.22
   7  -5   1    0.95    0.13
   7  -5   1    0.89    0.27
   7  -5   1    1.16    0.32
  -8   5  -1   -0.11    0.15
  -8   5  -1   -0.24    0.18
   8  -5   1   -0.08    0.10
   8  -5   1   -0.17    0.21
   8  -5   1   -0.16    0.28
  -9   5  -1   -0.02    0.25
  -9   5  -1   -0.11    0.24
   9  -5   1   -0.28    0.23
  13   4  -1    0.45    0.31
 -13  -4   1   -0.91    0.41
 -13  -4   1    0.29    0.32
  12   4  -1    0.20    0.19
  12   4  -1   -0.03    0.22
  12   4  -1    0.21    0.26
 -12  -4   1    0.45    0.32
 -12  -4   1   -0.05    0.26
 -12  -4   1   -0.10    0.39
  11   4  -1    1.50    0.24
  11   4  -1    2.33    0.36
 -11  -4   1    2.05    0.37
 -11  -4   1    1.81    0.42
 -11  -4   1    1.39    0.41
  10   4  -1   -0.16    0.13
  10   4  -1   -0.08    0.13
  10   4  -1   -0.01    0.20
 -10  -4   1   -0.13    0.22
 -10  -4   1   -0.20    0.28
 -10  -4   1   -0.02    0.24
   9   4  -1    0.42    0.16
   9   4  -1    0.32    0.13
   9   4  -1    0.52    0.14
   9   4  -1    0.88    0.24
  -9  -4   1    0.14    0.23
  -9  -4   1    0.90    0.29
  -9  -4   1    0.34    0.12
  -9  -4   1    0.52    0.25
   8   4  -1    0.99    0.15
   8   4  -1    0.98    0.22
   8   4  -1    0.65    0.15
   8   4  -1    0.88    0.18
  -8  -4   1    0.65    0.14
  -8  -4   1    0.80    0.29
  -8  -4   1    0.74    0.25
  -8  -4   1    0.91    0.24
   7   4  -1    9.17    0.51
   7   4  -1   10.00    0.57
   7   4  -1    8.49    0.33
   7   4  -1    8.51    0.66
   7   4  -1    8.64    0.46
  -7  -4   1    9.02    0.54
  -7  -4   1    9.15    0.64
  -7  -4   1    9.85    0.75
  -7  -4   1    9.59    0.57
   6   4  -1    0.41    0.19
   6   4  -1    0.64    0.17
   6   4  -1    0.52    0.13
   6   4  -1    0.41    0.13
  -6  -4   1    0.47    0.12
  -6  -4   1    0.63    0.19
  -6  -4   1    0.61    0.15
  -6  -4   1    0.69    0.19
   5   4  -1    1.42    0.21
   5   4  -1    1.09    0.16
   5   4  -1    1.18    0.20
   5   4  -1    1.34    0.20
   5   4  -1    0.91    0.20
  -5  -4   1    1.53    0.22
  -5  -4   1    1.20    0.18
  -5  -4   1    1.44    0.22
  -5  -4   1    0.91    0.18
  -5  -4   1    1.16    0.24
  -5  -4   1    1.29    0.20
   4   4  -1   14.57    0.65
   4   4  -1   13.88    0.74
   4   4  -1   14.77    0.60
   4   4  -1   14.48    0.57
   4   4  -1   14.44    0.74
   4   4  -1   14.45    0.69
  -4  -4   1   14.26    0.56
  -4  -4   1   14.13    0.68
  -4  -4   1   14.09    0.61
  -4  -4   1   14.52    0.65
  -4  -4   1   13.79    0.73
  -4  -4   1   14.36    0.73
   3   4  -1   29.34    1.14
   3   4  -1   31.05    1.23
   3   4  -1   29.85    0.98
   3   4  -1   30.61    1.27
   3   4  -1   29.07    1.00
   3   4  -1   30.97    1.22
  -3  -4   1   29.91    0.97
  -3  -4   1   30.19    1.27
  -3  -4   1   30.23    1.22
  -3  -4   1   29.22    1.01
  -3  -4   1   29.56    1.14
   2   4  -1    0.59    0.11
   2   4  -1    0.87    0.12
   2   4  -1    0.82    0.11
   2   4  -1    0.73    0.13
   2   4  -1    1.16    0.16
  -2  -4   1    0.75    0.12
  -2  -4   1    1.13    0.12
  -2  -4   1    0.53    0.11
  -2  -4   1    1.20    0.15
  -2  -4   1    0.67    0.12
  -2  -4   1    0.75    0.10
   1   4  -1    2.47    0.23
   1   4  -1    2.49    0.15
   1   4  -1    2.56    0.16
   1   4  -1    2.46    0.22
  -1  -4   1    2.33    0.17
  -1  -4   1    2.19    0.16
  -1  -4   1    2.52    0.23
  -1  -4   1    2.52    0.15
  -1  -4   1    2.37    0.15
   0   4  -1   41.25    1.58
   0   4  -1   39.88    1.18
   0   4  -1   41.69    1.61
   0   4  -1   39.61    1.18
   0   4  -1   40.13    1.19
   0  -4   1   41.33    1.04
   0  -4   1   42.83    1.12
   0  -4   1   38.87    1.19
   0  -4   1   39.74    1.13
  -1   4  -1    2.31    0.10
  -1   4  -1    2.45    0.20
  -1   4  -1    2.29    0.10
  -1   4  -1    1.86    0.25
   1  -4   1    2.31    0.11
   1  -4   1    1.98    0.17
   1  -4   1    2.29    0.10
   1  -4   1    2.78    0.19
   1  -4   1    2.29    0.16
  -2   4  -1    0.40    0.12
  -2   4  -1    0.27    0.11
  -2   4  -1    0.54    0.13
   2  -4   1    0.54    0.06
   2  -4   1    0.71    0.14
   2  -4   1    0.59    0.15
   2  -4   1    0.69    0.14
   2  -4   1    0.68    0.06
   2  -4   1    0.54    0.14
  -3   4  -1    5.24    0.19
  -3   4  -1    5.40    0.34
  -3   4  -1    5.50    0.36
  -3   4  -1    5.25    0.19
   3  -4   1    5.21    0.36
   3  -4   1    4.88    0.28
   3  -4   1    5.39    0.33
   3  -4   1    5.06    0.31
   3  -4   1    5.41    0.20
   3  -4   1    5.39    0.20
  -4   4  -1    2.02    0.12
  -4   4  -1    2.06    0.26
  -4   4  -1    1.95    0.13
  -4   4  -1    1.37    0.26
   4  -4   1    2.05    0.22
   4  -4   1    2.04    0.27
   4  -4   1    2.01    0.15
   4  -4   1    2.03    0.28
   4  -4   1    2.08    0.14
   4  -4   1    1.76    0.24
  -5   4  -1    0.48    0.16
  -5   4  -1    0.53    0.08
  -5   4  -1    0.42    0.09
  -5   4  -1    0.51    0.21
   5  -4   1    0.42    0.19
   5  -4   1    0.30    0.17
   5  -4   1    0.47    0.21
   5  -4   1    0.60    0.10
   5  -4   1    0.42    0.10
   5  -4   1    0.64    0.18
  -6   4  -1    1.51    0.23
  -6   4  -1    2.02    0.19
  -6   4  -1    1.46    0.31
   6  -4   1    1.94    0.32
   6  -4   1    1.50    0.25
   6  -4   1    1.79    0.26
   6  -4   1    2.16    0.19
   6  -4   1    1.44    0.31
   6  -4   1    1.58    0.18
  -7   4  -1    2.49    0.30
  -7   4  -1    3.07    0.36
  -7   4  -1    1.60    0.36
   7  -4   1    2.40    0.24
   7  -4   1    2.67    0.40
   7  -4   1    2.27    0.34
   7  -4   1    1.99    0.30
   7  -4   1    2.01    0.30
  -8   4  -1   -0.03    0.14
  -8   4  -1    0.09    0.19
   8  -4   1   -0.14    0.23
   8  -4   1    0.10    0.12
   8  -4   1   -0.07    0.21
  -9   4  -1    0.75    0.37
  -9   4  -1    0.51    0.26
   9  -4   1    0.71    0.30
   9  -4   1    0.62    0.17
   9  -4   1    0.58    0.33
 -10   4  -1    0.25    0.24
 -10   4  -1    0.24    0.30
  10  -4   1    0.41    0.30
  10  -4   1    0.40    0.17
  13   3  -1    0.14    0.26
  13   3  -1    0.16    0.20
 -13  -3   1    0.05    0.32
 -13  -3   1   -0.44    0.30
  12   3  -1    0.16    0.18
  12   3  -1   -0.16    0.24
  12   3  -1    0.16    0.24
 -12  -3   1    0.02    0.20
 -12  -3   1   -0.37    0.36
  11   3  -1    0.01    0.23
  11   3  -1    0.15    0.16
  11   3  -1    0.25    0.22
 -11  -3   1    0.29    0.24
 -11  -3   1   -0.14    0.23
 -11  -3   1    0.19    0.27
  10   3  -1    3.17    0.30
  10   3  -1    5.17    0.52
 -10  -3   1    4.64    0.52
 -10  -3   1    3.99    0.63
   9   3  -1    2.33    0.34
   9   3  -1    1.66    0.21
   9   3  -1    3.57    0.42
   9   3  -1    2.05    0.23
  -9  -3   1    1.66    0.35
  -9  -3   1    1.44    0.37
  -9  -3   1    2.12    0.27
  -9  -3   1    1.77    0.32
   8   3  -1   -0.04    0.11
   8   3  -1    0.10    0.09
   8   3  -1    0.09    0.12
   8   3  -1   -0.05    0.16
  -8  -3   1   -0.11    0.15
  -8  -3   1    0.07    0.09
  -8  -3   1   -0.15    0.20
  -8  -3   1   -0.28    0.17
   7   3  -1    1.16    0.21
   7   3  -1    1.21    0.15
   7   3  -1    0.98    0.15
   7   3  -1    0.95    0.17
  -7  -3   1    0.82    0.14
  -7  -3   1    1.30    0.24
  -7  -3   1    0.98    0.23
  -7  -3   1    0.94    0.23
   6   3  -1    0.26    0.12
   6   3  -1    0.37    0.11
   6   3  -1    0.47    0.15
   6   3  -1    0.66    0.16
   6   3  -1    0.58    0.11
  -6  -3   1    0.38    0.15
  -6  -3   1    0.43    0.16
  -6  -3   1    0.36    0.16
  -6  -3   1    0.24    0.09
   5   3  -1   -0.07    0.10
   5   3  -1   -0.24    0.10
   5   3  -1    0.00    0.13
   5   3  -1    0.00    0.07
   5   3  -1   -0.08    0.07
  -5  -3   1    0.08    0.12
  -5  -3   1   -0.04    0.09
  -5  -3   1    0.04    0.07
  -5  -3   1   -0.01    0.14
   4   3  -1    1.91    0.27
   4   3  -1    1.70    0.20
   4   3  -1    1.84    0.19
   4   3  -1    1.94    0.22
   4   3  -1    1.74    0.21
   4   3  -1    1.95    0.29
  -4  -3   1    2.04    0.20
  -4  -3   1    1.81    0.18
  -4  -3   1    2.12    0.23
  -4  -3   1    2.05    0.26
  -4  -3   1    1.69    0.21
   3   3  -1    1.59    0.24
   3   3  -1    1.33    0.15
   3   3  -1    0.98    0.14
   3   3  -1    1.08    0.15
   3   3  -1    1.36    0.15
   3   3  -1    1.02    0.17
  -3  -3   1    1.06    0.16
  -3  -3   1    1.00    0.14
  -3  -3   1    0.84    0.14
  -3  -3   1    1.56    0.22
  -3  -3   1    1.41    0.14
  -3  -3   1    1.19    0.15
   2   3  -1    4.38    0.25
   2   3  -1    4.41    0.29
   2   3  -1    4.10    0.30
   2   3  -1    4.22    0.22
   2   3  -1    4.95    0.31
   2   3  -1    4.05    0.23
  -2  -3   1    4.46    0.28
  -2  -3   1    4.25    0.27
  -2  -3   1    5.01    0.26
  -2  -3   1    4.52    0.22
  -2  -3   1    4.44    0.24
   1   3  -1    2.55    0.14
   1   3  -1    2.63    0.22
   1   3  -1    2.53    0.16
   1   3  -1    2.68    0.20
  -1  -3   1    2.45    0.20
  -1  -3   1    2.45    0.13
  -1  -3   1    2.42    0.16
  -1  -3   1    2.55    0.16
  -1  -3   1    2.61    0.21
   0   3  -1    8.38    0.29
   0   3  -1    8.20    0.32
   0   3  -1    8.52    0.43
   0   3  -1    8.35    0.41
   0   3  -1    8.26    0.29
   0  -3   1    8.07    0.29
   0  -3   1    8.90    0.32
   0  -3   1    8.10    0.30
  -1   3  -1    7.63    0.33
  -1   3  -1    7.96    0.42
  -1   3  -1    8.08    0.26
  -1   3  -1    7.93    0.26
   1  -3   1    8.46    0.30
   1  -3   1    7.91    0.26
   1  -3   1    7.60    0.30
   1  -3   1    8.55    0.33
   1  -3   1    7.88    0.26
   1  -3   1    7.89    0.34
  -2   3  -1    0.62    0.06
  -2   3  -1    0.68    0.12
  -2   3  -1    0.52    0.07
  -2   3  -1    0.49    0.10
   2  -3   1    0.52    0.10
   2  -3   1    0.58    0.06
   2  -3   1    0.58    0.12
   2  -3   1    0.51    0.13
   2  -3   1    0.68    0.13
   2  -3   1    0.58    0.07
  -3   3  -1    7.43    0.39
  -3   3  -1    7.08    0.27
  -3   3  -1    7.10    0.37
  -3   3  -1    6.96    0.26
  -3   3  -1    7.03    0.47
   3  -3   1    6.56    0.32
   3  -3   1    7.39    0.35
   3  -3   1    7.47    0.39
   3  -3   1    7.15    0.26
   3  -3   1    7.00    0.31
   3  -3   1    6.67    0.27
  -4   3  -1    3.38    0.20
  -4   3  -1    3.49    0.39
  -4   3  -1    3.27    0.18
  -4   3  -1    3.44    0.28
   4  -3   1    3.35    0.29
   4  -3   1    3.12    0.19
   4  -3   1    2.77    0.26
   4  -3   1    3.39    0.26
   4  -3   1    3.38    0.24
  -5   3  -1    0.01    0.07
  -5   3  -1    0.10    0.13
  -5   3  -1   -0.10    0.08
  -5   3  -1    0.01    0.07
   5  -3   1    0.16    0.14
   5  -3   1   -0.15    0.15
   5  -3   1    0.16    0.13
   5  -3   1    0.04    0.07
   5  -3   1    0.06    0.16
   5  -3   1    0.10    0.08
  -6   3  -1    7.02    0.64
  -6   3  -1    7.07    0.36
  -6   3  -1    7.66    0.46
   6  -3   1    8.03    0.51
   6  -3   1    6.95    0.37
   6  -3   1    7.14    0.40
   6  -3   1    6.29    0.40
   6  -3   1    5.96    0.40
   6  -3   1    7.39    0.35
  -7   3  -1    0.64    0.16
  -7   3  -1    0.71    0.15
  -7   3  -1    0.60    0.22
   7  -3   1    0.61    0.20
   7  -3   1    0.57    0.15
   7  -3   1    0.73    0.26
   7  -3   1    0.60    0.14
  -8   3  -1    0.15    0.19
  -8   3  -1    0.22    0.15
   8  -3   1    0.41    0.25
   8  -3   1    0.35    0.16
   8  -3   1    0.50    0.25
  -9   3  -1   -0.05    0.17
  -9   3  -1   -0.18    0.15
  -9   3  -1   -0.05    0.28
   9  -3   1   -0.04    0.21
   9  -3   1   -0.21    0.25
   9  -3   1   -0.02    0.14
 -10   3  -1    0.57    0.33
 -10   3  -1    0.34    0.35
  10  -3   1    0.42    0.24
  10  -3   1    0.63    0.19
  12   2  -1    0.43    0.26
  12   2  -1    0.00    0.18
 -12  -2   1    0.15    0.30
 -12  -2   1   -0.33    0.34
  11   2  -1    0.30    0.19
  11   2  -1    0.60    0.25
  11   2  -1   -0.05    0.23
 -11  -2   1    0.83    0.29
 -11  -2   1    0.33    0.29
 -11  -2   1    0.35    0.29
  10   2  -1    0.27    0.25
  10   2  -1    0.39    0.22
  10   2  -1    0.17    0.16
 -10  -2   1    0.10    0.27
 -10  -2   1    0.44    0.24
 -10  -2   1    0.51    0.27
   9   2  -1    1.42    0.19
   9   2  -1    1.10    0.21
   9   2  -1    1.40    0.27
  -9  -2   1    1.19    0.30
  -9  -2   1    1.31    0.33
  -9  -2   1    1.02    0.29
   8   2  -1    1.31    0.19
   8   2  -1    1.04    0.22
   8   2  -1    1.62    0.18
  -8  -2   1    1.02    0.26
  -8  -2   1    1.35    0.31
  -8  -2   1    1.27    0.28
  -8  -2   1    1.50    0.20
   7   2  -1    9.60    0.41
   7   2  -1    9.94    0.54
   7   2  -1   10.69    0.53
   7   2  -1    9.72    0.44
   7   2  -1    9.80    0.55
  -7  -2   1   10.22    0.52
  -7  -2   1   10.15    0.73
  -7  -2   1   10.20    0.57
  -7  -2   1   11.12    0.75
   6   2  -1    0.24    0.08
   6   2  -1    0.26    0.13
   6   2  -1    0.14    0.09
   6   2  -1    0.13    0.10
   6   2  -1    0.29    0.14
  -6  -2   1    0.25    0.14
  -6  -2   1    0.18    0.15
  -6  -2   1    0.16    0.08
  -6  -2   1    0.35    0.18
   5   2  -1    0.99    0.17
   5   2  -1    0.94    0.18
   5   2  -1    0.56    0.16
   5   2  -1    1.50    0.14
   5   2  -1    1.23    0.18
  -5  -2   1    0.83    0.16
  -5  -2   1    0.51    0.18
  -5  -2   1    0.97    0.20
  -5  -2   1    0.75    0.18
  -5  -2   1    0.80    0.16
   4   2  -1    1.07    0.15
   4   2  -1    0.84    0.10
   4   2  -1    0.98    0.14
   4   2  -1    0.78    0.15
   4   2  -1    0.97    0.17
   4   2  -1    1.02    0.15
  -4  -2   1    0.91    0.17
  -4  -2   1    0.86    0.15
  -4  -2   1    0.78    0.14
  -4  -2   1    0.99    0.13
  -4  -2   1    0.69    0.14
  -4  -2   1    1.16    0.15
   3   2  -1    6.52    0.30
   3   2  -1    6.06    0.37
   3   2  -1    6.95    0.32
   3   2  -1    6.41    0.34
   3   2  -1    7.18    0.42
   3   2  -1    6.59    0.36
  -3  -2   1    6.54    0.34
  -3  -2   1    6.46    0.36
  -3  -2   1    6.40    0.32
  -3  -2   1    6.72    0.41
  -3  -2   1    6.70    0.41
  -3  -2   1    6.72    0.29
   2   2  -1    0.52    0.09
   2   2  -1    0.37    0.07
   2   2  -1    0.40    0.07
   2   2  -1    0.44    0.08
   2   2  -1    0.48    0.11
  -2  -2   1    0.44    0.07
  -2  -2   1    0.49    0.11
  -2  -2   1    0.43    0.08
  -2  -2   1    0.50    0.09
  -2  -2   1    0.36    0.07
  -2  -2   1    0.34    0.07
   1   2  -1    0.70    0.08
   1   2  -1    0.62    0.09
   1   2  -1    0.60    0.10
   1   2  -1    0.62    0.07
  -1  -2   1    0.39    0.07
  -1  -2   1    0.65    0.08
  -1  -2   1    0.72    0.08
  -1  -2   1    0.59    0.09
   0   2  -1  199.77    5.26
   0   2  -1  211.74    7.11
   0   2  -1  203.73    5.80
   0   2  -1  209.57    7.52
   0   2  -1  206.27    5.81
   0  -2   1  198.54    5.76
   0  -2   1  202.43    7.10
  -1   2  -1    0.14    0.03
  -1   2  -1    0.19    0.07
  -1   2  -1    0.17    0.06
  -1   2  -1    0.19    0.04
   1  -2   1    0.12    0.07
   1  -2   1    0.24    0.08
   1  -2   1    0.20    0.04
  -2   2  -1    3.21    0.22
  -2   2  -1    3.43    0.16
  -2   2  -1    3.42    0.21
  -2   2  -1    3.41    0.15
   2  -2   1    3.43    0.19
   2  -2   1    3.36    0.15
   2  -2   1    3.36    0.19
   2  -2   1    3.47    0.19
   2  -2   1    3.29    0.21
  -3   2  -1    0.55    0.08
  -3   2  -1    0.51    0.10
  -3   2  -1    0.48    0.14
  -3   2  -1    0.61    0.08
   3  -2   1    0.46    0.12
   3  -2   1    0.67    0.11
   3  -2   1    0.55    0.08
   3  -2   1    0.63    0.13
   3  -2   1    0.59    0.12
  -4   2  -1   -0.05    0.08
  -4   2  -1    0.05    0.07
  -4   2  -1    0.02    0.06
  -4   2  -1   -0.05    0.08
   4  -2   1   -0.02    0.06
   4  -2   1   -0.20    0.11
   4  -2   1    0.08    0.09
   4  -2   1   -0.11    0.11
   4  -2   1   -0.03    0.07
   4  -2   1   -0.11    0.09
  -5   2  -1   10.89    0.51
  -5   2  -1   10.75    0.67
  -5   2  -1   10.81    0.45
  -5   2  -1   10.65    0.43
   5  -2   1   10.73    0.53
   5  -2   1   11.02    0.43
   5  -2   1   10.07    0.48
   5  -2   1   10.24    0.45
   5  -2   1   10.28    0.43
   5  -2   1   10.26    0.47
  -6   2  -1    0.36    0.20
  -6   2  -1    0.50    0.13
  -6   2  -1    0.30    0.12
   6  -2   1    0.48    0.12
   6  -2   1    0.37    0.14
   6  -2   1    0.22    0.12
   6  -2   1    0.27    0.18
  -7   2  -1    2.36    0.27
  -7   2  -1    1.77    0.21
  -7   2  -1    2.23    0.27
  -7   2  -1    1.54    0.33
   7  -2   1    1.74    0.22
   7  -2   1    2.25    0.25
   7  -2   1    2.01    0.30
   7  -2   1    2.83    0.33
  -8   2  -1    0.07    0.13
  -8   2  -1    0.09    0.22
   8  -2   1   -0.11    0.13
   8  -2   1    0.08    0.21
   8  -2   1    0.16    0.20
  -9   2  -1   -0.23    0.13
  -9   2  -1   -0.12    0.21
  -9   2  -1   -0.04    0.27
   9  -2   1   -0.19    0.23
   9  -2   1   -0.09    0.15
   9  -2   1   -0.14    0.14
 -10   2  -1    0.08    0.24
 -10   2  -1   -0.01    0.28
  10  -2   1   -0.04    0.17
  10  -2   1   -0.42    0.20
  10  -2   1   -0.18    0.24
 -11   2  -1    0.05    0.31
 -11   2  -1    0.26    0.36
  11  -2   1   -0.04    0.25
  11  -2   1    0.07    0.18
  12   1  -1    0.27    0.24
  12   1  -1    0.16    0.20
 -12  -1   1    0.00    0.24
 -12  -1   1    0.42    0.32
  11   1  -1    0.04    0.24
  11   1  -1    0.01    0.20
  11   1  -1   -0.06    0.18
 -11  -1   1    0.21    0.28
 -11  -1   1    0.19    0.29
  10   1  -1    0.44    0.20
  10   1  -1    0.03    0.23
  10   1  -1    0.41    0.23
 -10  -1   1    0.02    0.20
 -10  -1   1    0.51    0.33
 -10  -1   1    0.58    0.27
   9   1  -1    0.53    0.23
   9   1  -1    0.91    0.27
   9   1  -1    1.01    0.22
  -9  -1   1    0.90    0.28
  -9  -1   1    0.98    0.28
  -9  -1   1    0.68    0.30
   8   1  -1    1.18    0.24
   8   1  -1    1.04    0.19
   8   1  -1    0.40    0.21
   8   1  -1    0.90    0.12
   8   1  -1    0.78    0.23
  -8  -1   1    1.38    0.20
  -8  -1   1    0.54    0.22
  -8  -1   1    0.87    0.29
  -8  -1   1    0.74    0.23
   7   1  -1   -0.14    0.12
   7   1  -1   -0.08    0.05
   7   1  -1   -0.08    0.14
   7   1  -1    0.04    0.11
  -7  -1   1    0.04    0.07
  -7  -1   1   -0.20    0.15
  -7  -1   1   -0.17    0.15
  -7  -1   1   -0.08    0.15
   6   1  -1    9.17    0.39
   6   1  -1    8.84    0.45
   6   1  -1    9.52    0.49
   6   1  -1    9.32    0.39
  -6  -1   1    9.67    0.69
  -6  -1   1    9.31    0.49
  -6  -1   1    9.46    0.47
  -6  -1   1    9.30    0.65
   5   1  -1    0.91    0.15
   5   1  -1    0.69    0.11
   5   1  -1    1.05    0.14
   5   1  -1    1.12    0.12
   5   1  -1    0.69    0.16
   5   1  -1    1.01    0.17
  -5  -1   1    0.74    0.16
  -5  -1   1    1.05    0.15
  -5  -1   1    0.63    0.19
  -5  -1   1    0.90    0.17
  -5  -1   1    0.93    0.15
  -5  -1   1    0.98    0.19
   4   1  -1    2.05    0.13
   4   1  -1    1.91    0.18
   4   1  -1    1.25    0.19
   4   1  -1    1.81    0.13
   4   1  -1    1.96    0.18
   4   1  -1    1.95    0.17
  -4  -1   1    1.81    0.19
  -4  -1   1    1.72    0.16
  -4  -1   1    1.88    0.27
  -4  -1   1    1.31    0.20
  -4  -1   1    2.25    0.17
  -4  -1   1    1.91    0.23
   3   1  -1   80.42    2.25
   3   1  -1   79.35    2.71
   3   1  -1   79.25    2.65
   3   1  -1   74.60    2.29
   3   1  -1   79.34    2.26
  -3  -1   1   73.42    2.88
  -3  -1   1   75.52    2.26
  -3  -1   1   75.44    2.64
  -3  -1   1   77.42    2.81
  -3  -1   1   75.92    2.70
  -3  -1   1   75.85    2.23
   2   1  -1    1.11    0.13
   2   1  -1    1.20    0.11
   2   1  -1    1.13    0.15
   2   1  -1    1.39    0.16
   2   1  -1    1.25    0.10
   2   1  -1    1.31    0.12
  -2  -1   1    1.32    0.14
  -2  -1   1    1.20    0.10
  -2  -1   1    1.08    0.11
  -2  -1   1    1.36    0.15
  -2  -1   1    1.17    0.13
  -2  -1   1    1.11    0.11
   1   1  -1    3.34    0.19
   1   1  -1    3.64    0.15
   1   1  -1    3.63    0.16
   1   1  -1    3.74    0.19
   1   1  -1    3.61    0.19
   1   1  -1    3.99    0.20
  -1  -1   1    3.95    0.20
  -1  -1   1    3.87    0.17
  -1  -1   1    3.59    0.19
  -1  -1   1    3.69    0.19
  -1  -1   1    3.57    0.15
  -1   1  -1   45.25    1.25
  -1   1  -1   47.57    1.32
  -1   1  -1   45.37    1.31
  -1   1  -1   46.29    1.42
  -1   1  -1   46.10    1.63
   1  -1   1   45.93    1.31
   1  -1   1   45.87    1.42
   1  -1   1   47.24    1.25
  -2   1  -1    0.09    0.04
  -2   1  -1    0.07    0.05
  -2   1  -1    0.07    0.06
  -2   1  -1   -0.07    0.06
   2  -1   1    0.08    0.07
   2  -1   1   -0.07    0.05
   2  -1   1    0.05    0.05
   2  -1   1    0.28    0.06
   2  -1   1   -0.04    0.07
   2  -1   1    0.14    0.07
  -3   1  -1   23.57    0.76
  -3   1  -1   24.22    1.00
  -3   1  -1   23.51    0.75
  -3   1  -1   24.96    0.83
   3  -1   1   23.90    0.82
   3  -1   1   23.61    0.75
   3  -1   1   23.77    0.77
   3  -1   1   23.58    0.72
   3  -1   1   25.00    0.70
   3  -1   1   23.44    0.68
   3  -1   1   23.30    0.76
  -4   1  -1    0.84    0.11
  -4   1  -1    0.87    0.12
  -4   1  -1    0.85    0.12
  -4   1  -1    0.72    0.16
   4  -1   1    0.84    0.15
   4  -1   1    1.27    0.14
   4  -1   1    1.02    0.17
   4  -1   1    1.14    0.16
   4  -1   1    0.85    0.11
   4  -1   1    0.67    0.15
   4  -1   1    1.05    0.14
   4  -1   1    0.88    0.12
  -5   1  -1   13.53    0.75
  -5   1  -1   12.44    0.53
  -5   1  -1   12.24    0.51
  -5   1  -1   12.24    0.49
   5  -1   1   12.84    0.50
   5  -1   1   12.11    0.51
   5  -1   1   12.12    0.55
   5  -1   1   12.59    0.53
   5  -1   1   11.49    0.49
  -6   1  -1   -0.01    0.10
  -6   1  -1    0.00    0.06
  -6   1  -1    0.00    0.09
  -6   1  -1   -0.03    0.15
   6  -1   1    0.09    0.10
   6  -1   1    0.10    0.15
   6  -1   1    0.07    0.08
   6  -1   1    0.00    0.09
   6  -1   1    0.10    0.10
  -7   1  -1    0.87    0.26
  -7   1  -1    0.65    0.09
  -7   1  -1    1.10    0.20
  -7   1  -1    1.04    0.17
   7  -1   1    0.71    0.16
   7  -1   1    1.04    0.24
   7  -1   1    0.93    0.22
   7  -1   1    1.02    0.15
   7  -1   1    0.81    0.19
  -8   1  -1    0.37    0.15
  -8   1  -1    0.44    0.22
  -8   1  -1    0.27    0.19
   8  -1   1    0.03    0.17
   8  -1   1    0.39    0.18
   8  -1   1    0.47    0.19
   8  -1   1    0.21    0.15
  -9   1  -1    0.10    0.26
  -9   1  -1   -0.17    0.25
  -9   1  -1    0.00    0.15
   9  -1   1    0.45    0.26
   9  -1   1    0.02    0.20
   9  -1   1    0.00    0.16
 -10   1  -1    0.12    0.21
 -10   1  -1    0.19    0.28
  10  -1   1    0.23    0.24
  10  -1   1    0.20    0.21
  10  -1   1    0.01    0.17
 -11   1  -1    0.18    0.31
 -11   1  -1    0.17    0.34
  11  -1   1    0.25    0.24
  11  -1   1    0.12    0.20
  12   0  -1    0.10    0.24
  12   0  -1    0.04    0.22
 -12   0   1    0.27    0.33
 -12   0   1    0.35    0.34
  11   0  -1    0.28    0.19
  11   0  -1    0.36    0.22
  11   0  -1    0.38    0.30
 -11   0   1    0.15    0.30
 -11   0   1    0.16    0.23
  10   0  -1    2.22    0.32
  10   0  -1    2.30    0.33
  10   0  -1    2.50    0.40
 -10   0   1    2.10    0.44
 -10   0   1    2.15    0.45
   9   0  -1    2.08    0.35
   9   0  -1    2.08    0.32
   9   0  -1    1.83    0.29
  -9   0   1    2.28    0.35
  -9   0   1    1.51    0.37
  -9   0   1    2.29    0.42
   8   0  -1    0.79    0.20
   8   0  -1    1.00    0.24
   8   0  -1    0.84    0.12
   8   0  -1    0.47    0.19
   8   0  -1    0.68    0.21
  -8   0   1    0.61    0.26
  -8   0   1    0.77    0.23
  -8   0   1    0.71    0.12
  -8   0   1    0.78    0.13
  -8   0   1    0.41    0.27
   7   0  -1   -0.13    0.11
   7   0  -1    0.16    0.13
   7   0  -1    0.14    0.16
   7   0  -1    0.16    0.07
   7   0  -1    0.05    0.12
  -7   0   1    0.11    0.08
  -7   0   1    0.03    0.19
  -7   0   1    0.18    0.09
  -7   0   1    0.08    0.18
  -7   0   1   -0.02    0.13
   6   0  -1    0.52    0.14
   6   0  -1    0.68    0.17
   6   0  -1    0.53    0.09
   6   0  -1    0.72    0.15
   6   0  -1    0.84    0.15
  -6   0   1    0.63    0.21
  -6   0   1    0.44    0.10
  -6   0   1    0.60    0.17
  -6   0   1    0.55    0.10
  -6   0   1    0.61    0.16
   5   0  -1    1.45    0.12
   5   0  -1    0.97    0.18
   5   0  -1    1.26    0.17
   5   0  -1    1.46    0.19
   5   0  -1    1.48    0.19
   5   0  -1    1.39    0.17
  -5   0   1    0.66    0.21
  -5   0   1    1.32    0.16
  -5   0   1    0.93    0.18
  -5   0   1    1.22    0.18
  -5   0   1    1.37    0.14
  -5   0   1    1.01    0.20
  -5   0   1    1.22    0.17
   4   0  -1    1.68    0.15
   4   0  -1    1.80    0.16
   4   0  -1    2.11    0.18
   4   0  -1    1.81    0.22
   4   0  -1    2.28    0.18
   4   0  -1    1.96    0.12
  -4   0   1    1.79    0.23
  -4   0   1    2.15    0.14
  -4   0   1    2.13    0.18
  -4   0   1    2.04    0.18
  -4   0   1    1.90    0.25
  -4   0   1    1.85    0.15
   3   0  -1   20.63    0.67
   3   0  -1   20.92    0.69
   3   0  -1   20.71    0.65
   3   0  -1   20.58    0.85
  -3   0   1   21.08    0.65
  -3   0   1   20.32    0.67
  -3   0   1   21.12    0.93
  -3   0   1   20.49    0.70
  -3   0   1   21.28    0.80
  -3   0   1   21.18    0.86
   2   0  -1    8.11    0.29
   2   0  -1    8.09    0.37
   2   0  -1    8.58    0.35
   2   0  -1    8.13    0.41
   2   0  -1    7.94    0.30
   2   0  -1    7.73    0.26
  -2   0   1    8.19    0.34
  -2   0   1    8.04    0.31
  -2   0   1    7.71    0.29
  -2   0   1    7.96    0.38
  -2   0   1    8.17    0.41
  -2   0   1    8.29    0.26
   1   0  -1    2.45    0.16
  -1   0   1    2.52    0.13
  -1   0   1    2.56    0.14
  -1   0   1    2.66    0.11
  -1   0   1    2.56    0.12
  -1   0  -1    0.86    0.12
  -1   0  -1    0.76    0.10
  -1   0  -1    0.72    0.09
  -1   0  -1    0.70    0.09
  -2   0  -1   23.27    0.71
  -2   0  -1   23.08    0.75
  -2   0  -1   22.93    0.88
  -2   0  -1   23.58    0.93
  -2   0  -1   22.93    0.72
   2   0   1   23.12    0.75
   2   0   1   22.64    0.70
   2   0   1   23.60    0.72
   2   0   1   22.79    0.87
  -3   0  -1  100.80    3.63
  -3   0  -1   99.65    3.02
  -3   0  -1  106.29    3.57
  -3   0  -1  110.66    3.17
  -3   0  -1  104.80    3.01
  -3   0  -1  100.33    3.89
   3   0   1  106.38    3.56
   3   0   1  103.91    3.01
   3   0   1  106.36    3.03
   3   0   1  114.12    2.52
   3   0   1  107.96    3.17
  -4   0  -1    0.85    0.16
  -4   0  -1    1.10    0.10
  -4   0  -1    1.04    0.17
  -4   0  -1    1.32    0.15
  -4   0  -1    1.47    0.16
  -4   0  -1    1.21    0.15
   4   0   1    1.57    0.21
   4   0   1    1.31    0.16
   4   0   1    1.45    0.17
   4   0   1    1.42    0.15
   4   0   1    1.09    0.13
  -5   0  -1   -0.10    0.12
  -5   0  -1   -0.09    0.07
  -5   0  -1    0.09    0.08
  -5   0  -1    0.09    0.04
  -5   0  -1    0.00    0.13
  -5   0  -1   -0.04    0.09
   5   0   1   -0.01    0.06
   5   0   1   -0.05    0.08
   5   0   1    0.08    0.11
   5   0   1    0.01    0.09
   5   0   1   -0.08    0.09
  -6   0  -1    0.89    0.17
  -6   0  -1    0.68    0.22
  -6   0  -1    0.73    0.14
  -6   0  -1    0.81    0.11
   6   0   1    0.78    0.15
   6   0   1    0.75    0.18
   6   0   1    0.78    0.12
   6   0   1    1.00    0.19
  -7   0  -1    1.18    0.11
  -7   0  -1    0.72    0.18
  -7   0  -1    0.85    0.15
  -7   0  -1    0.65    0.23
   7   0   1    0.77    0.17
   7   0   1    0.73    0.19
   7   0   1    1.05    0.21
   7   0   1    0.87    0.14
   7   0   1    1.06    0.19
  -8   0  -1    0.98    0.09
  -8   0  -1    0.66    0.23
  -8   0  -1    0.54    0.19
  -8   0  -1    0.66    0.16
   8   0   1    0.84    0.20
   8   0   1    0.71    0.14
   8   0   1    0.89    0.24
   8   0   1    0.76    0.21
   8   0   1    0.61    0.21
  -9   0  -1    0.00    0.24
  -9   0  -1   -0.22    0.16
  -9   0  -1   -0.39    0.18
  -9   0  -1   -0.09    0.13
   9   0   1   -0.03    0.12
   9   0   1    0.03    0.22
 -10   0  -1    0.92    0.36
 -10   0  -1    0.76    0.34
 -10   0  -1    0.27    0.18
  10   0   1    0.21    0.21
  10   0   1    0.47    0.27
  10   0   1    0.39    0.23
 -11   0  -1    0.29    0.27
 -11   0  -1    0.57    0.33
  11   0   1    0.56    0.24
  11   0   1    0.46    0.23
 -12   0  -1    0.34    0.37
 -12   0  -1    0.21    0.26
  12   0   1    0.59    0.25
  12   0   1    0.25    0.26
  12  -1  -1    0.08    0.24
  12  -1  -1    0.16    0.23
 -12   1   1    0.29    0.37
 -12   1   1   -0.09    0.32
  11  -1  -1    0.01    0.20
  11  -1  -1   -0.11    0.21
 -11   1   1    0.01    0.28
 -11   1   1    0.26    0.33
  10  -1  -1    0.07    0.23
  10  -1  -1    0.05    0.20
  10  -1  -1    0.02    0.18
 -10   1   1    0.30    0.27
 -10   1   1    0.16    0.29
   9  -1  -1    0.30    0.21
   9  -1  -1    0.29    0.24
   9  -1  -1    0.23    0.20
  -9   1   1    0.10    0.18
  -9   1   1    0.37    0.30
  -9   1   1    0.16    0.27
  -9   1   1    0.04    0.12
   8  -1  -1   -0.16    0.15
   8  -1  -1   -0.13    0.17
  -8   1   1   -0.14    0.22
  -8   1   1   -0.12    0.10
  -8   1   1   -0.17    0.19
   7  -1  -1    0.43    0.19
   7  -1  -1    0.14    0.15
   7  -1  -1    0.25    0.17
   7  -1  -1    0.13    0.14
  -7   1   1    0.15    0.22
  -7   1   1    0.16    0.10
  -7   1   1    0.05    0.14
  -7   1   1    0.42    0.11
  -7   1   1    0.39    0.20
   6  -1  -1    2.81    0.29
   6  -1  -1    2.71    0.26
   6  -1  -1    2.50    0.24
   6  -1  -1    2.34    0.26
  -6   1   1    2.72    0.21
  -6   1   1    2.45    0.25
  -6   1   1    2.49    0.34
  -6   1   1    1.98    0.33
  -6   1   1    2.60    0.26
   5  -1  -1    0.19    0.12
   5  -1  -1    0.31    0.10
   5  -1  -1    0.34    0.14
   5  -1  -1    0.32    0.14
   5  -1  -1    0.33    0.12
   5  -1  -1    0.42    0.10
  -5   1   1    0.32    0.15
  -5   1   1    0.30    0.07
  -5   1   1    0.28    0.14
  -5   1   1    0.30    0.10
  -5   1   1    0.03    0.10
  -5   1   1    0.32    0.09
   4  -1  -1   16.59    0.60
   4  -1  -1   16.95    0.58
   4  -1  -1   16.08    0.76
   4  -1  -1   16.01    0.53
   4  -1  -1   16.76    0.50
   4  -1  -1   16.84    0.61
  -4   1   1   16.86    0.57
  -4   1   1   16.39    0.79
  -4   1   1   14.92    0.59
  -4   1   1   16.62    0.57
  -4   1   1   17.55    0.69
  -4   1   1   17.54    0.89
   3  -1  -1   44.18    1.27
   3  -1  -1   44.83    1.33
   3  -1  -1   42.42    1.59
   3  -1  -1   45.02    1.14
   3  -1  -1   43.97    1.31
  -3   1   1   44.17    1.76
  -3   1   1   43.33    1.33
  -3   1   1   44.99    1.62
  -3   1   1   44.70    1.35
  -3   1   1   43.55    1.30
   2  -1  -1    0.59    0.07
   2  -1  -1    0.42    0.07
   2  -1  -1    0.44    0.08
   2  -1  -1    0.35    0.08
  -2   1   1    0.54    0.06
  -2   1   1    0.41    0.10
  -2   1   1    0.31    0.08
  -2   1   1    0.46    0.06
  -2   1   1    0.45    0.08
  -2   1   1    0.45    0.06
   1  -1  -1   51.72    1.48
   1  -1  -1   52.63    1.74
   1  -1  -1   53.41    1.41
  -1   1   1   52.27    1.74
  -1   1   1   51.91    1.48
  -1   1   1   53.54    1.49
  -1   1   1   53.66    1.41
  -1   1   1   51.58    1.90
  -1  -1  -1    7.52    0.30
  -1  -1  -1    7.42    0.34
  -1  -1  -1    7.86    0.31
  -1  -1  -1    8.30    0.38
  -1  -1  -1    7.24    0.29
   1   1   1    7.63    0.34
   1   1   1    7.10    0.29
   1   1   1    6.82    0.29
   1   1   1    6.92    0.37
   1   1   1    6.51    0.30
  -2  -1  -1   71.78    2.81
  -2  -1  -1   81.32    2.21
  -2  -1  -1   79.34    2.30
  -2  -1  -1   77.18    2.57
  -2  -1  -1   72.82    2.19
   2   1   1   73.98    2.19
   2   1   1   81.49    2.83
   2   1   1   72.82    2.64
   2   1   1   76.90    2.20
   2   1   1   77.19    2.30
   2   1   1   77.46    2.56
  -3  -1  -1   13.43    0.50
  -3  -1  -1   13.68    0.63
  -3  -1  -1   13.72    0.51
  -3  -1  -1   14.08    0.50
  -3  -1  -1   13.82    0.48
  -3  -1  -1   13.11    0.63
   3   1   1   13.72    0.50
   3   1   1   13.03    0.50
   3   1   1   14.42    0.51
   3   1   1   13.80    0.65
   3   1   1   14.37    0.63
   3   1   1   13.25    0.48
  -4  -1  -1   21.27    0.72
  -4  -1  -1   20.46    0.77
  -4  -1  -1   20.77    0.95
  -4  -1  -1   21.34    0.93
  -4  -1  -1   20.96    0.75
  -4  -1  -1   21.14    0.74
   4   1   1   21.89    0.72
   4   1   1   21.42    0.92
   4   1   1   21.96    0.75
   4   1   1   20.55    0.60
   4   1   1   21.04    0.74
  -5  -1  -1    0.21    0.11
  -5  -1  -1   -0.07    0.09
  -5  -1  -1    0.05    0.14
  -5  -1  -1    0.07    0.04
  -5  -1  -1   -0.01    0.13
  -5  -1  -1    0.22    0.10
   5   1   1    0.07    0.07
   5   1   1    0.11    0.09
   5   1   1    0.05    0.10
   5   1   1    0.09    0.12
   5   1   1    0.12    0.11
  -6  -1  -1    4.48    0.23
  -6  -1  -1    4.53    0.34
  -6  -1  -1    4.89    0.31
  -6  -1  -1    4.59    0.48
   6   1   1    4.93    0.30
   6   1   1    4.68    0.28
   6   1   1    4.31    0.32
   6   1   1    4.39    0.33
  -7  -1  -1   -0.19    0.12
  -7  -1  -1   -0.01    0.04
  -7  -1  -1   -0.13    0.15
  -7  -1  -1   -0.03    0.10
   7   1   1    0.00    0.07
   7   1   1   -0.09    0.11
   7   1   1    0.06    0.12
   7   1   1   -0.20    0.13
  -8  -1  -1    4.93    0.56
  -8  -1  -1    4.68    0.43
  -8  -1  -1    5.54    0.37
  -8  -1  -1    4.82    0.23
  -8  -1  -1    5.15    0.61
   8   1   1    5.37    0.34
   8   1   1    4.51    0.42
   8   1   1    4.55    0.39
   8   1   1    5.40    0.35
  -9  -1  -1    0.09    0.21
  -9  -1  -1    0.05    0.14
  -9  -1  -1    0.17    0.26
  -9  -1  -1   -0.03    0.23
   9   1   1    0.09    0.18
   9   1   1    0.25    0.11
   9   1   1    0.03    0.16
   9   1   1    0.27    0.23
   9   1   1   -0.21    0.17
 -10  -1  -1    0.10    0.28
 -10  -1  -1    0.12    0.22
 -10  -1  -1   -0.05    0.26
 -10  -1  -1    0.19    0.16
  10   1   1   -0.08    0.23
  10   1   1    0.15    0.22
  10   1   1    0.36    0.21
 -11  -1  -1    0.77    0.37
 -11  -1  -1    0.80    0.35
  11   1   1    0.98    0.26
  11   1   1    0.89    0.25
  11   1   1    0.94    0.32
 -12  -1  -1    0.41    0.35
 -12  -1  -1    0.51    0.40
  12   1   1    0.42    0.24
  12   1   1    0.44    0.24
  11  -2  -1   -0.22    0.18
  11  -2  -1    0.21    0.26
 -11   2   1    0.09    0.32
 -11   2   1    0.19    0.30
  10  -2  -1   -0.10    0.23
  10  -2  -1   -0.14    0.17
  10  -2  -1    0.12    0.23
 -10   2   1    0.06    0.21
 -10   2   1    0.03    0.27
   9  -2  -1    0.39    0.19
   9  -2  -1    0.53    0.24
   9  -2  -1    0.56    0.27
  -9   2   1    0.67    0.31
  -9   2   1    0.52    0.25
   8  -2  -1    0.33    0.17
   8  -2  -1    0.47    0.22
   8  -2  -1    0.34    0.23
  -8   2   1    0.25    0.12
  -8   2   1    0.14    0.22
  -8   2   1    0.28    0.23
  -8   2   1    0.17    0.17
   7  -2  -1    1.36    0.20
   7  -2  -1    1.62    0.21
   7  -2  -1    1.63    0.28
   7  -2  -1    1.39    0.26
   7  -2  -1    1.55    0.21
  -7   2   1    1.10    0.25
  -7   2   1    1.59    0.22
  -7   2   1    1.28    0.32
  -7   2   1    1.96    0.22
   6  -2  -1    2.64    0.21
   6  -2  -1    3.20    0.32
   6  -2  -1    2.87    0.23
   6  -2  -1    2.48    0.24
   6  -2  -1    2.72    0.24
  -6   2   1    3.12    0.42
  -6   2   1    2.74    0.28
  -6   2   1    2.64    0.42
  -6   2   1    3.14    0.23
  -6   2   1    3.04    0.26
   5  -2  -1    5.78    0.35
   5  -2  -1    6.78    0.40
   5  -2  -1    6.74    0.30
   5  -2  -1    6.53    0.32
   5  -2  -1    6.69    0.34
  -5   2   1    6.65    0.33
  -5   2   1    6.83    0.52
  -5   2   1    6.32    0.31
  -5   2   1    6.58    0.56
  -5   2   1    6.68    0.34
   4  -2  -1    1.28    0.14
   4  -2  -1    0.81    0.16
   4  -2  -1    1.14    0.14
   4  -2  -1    1.37    0.17
   4  -2  -1    1.24    0.19
   4  -2  -1    1.24    0.13
  -4   2   1    1.39    0.14
  -4   2   1    1.33    0.13
  -4   2   1    1.30    0.15
  -4   2   1    1.08    0.19
   3  -2  -1   24.60    0.81
   3  -2  -1   26.40    0.75
   3  -2  -1   25.46    0.85
   3  -2  -1   25.99    0.76
   3  -2  -1   28.06    0.79
   3  -2  -1   26.02    0.80
  -3   2   1   26.43    0.80
  -3   2   1   27.02    1.07
  -3   2   1   26.83    0.85
  -3   2   1   26.66    0.87
  -3   2   1   26.41    0.82
   2  -2  -1   11.18    0.43
   2  -2  -1   10.91    0.36
   2  -2  -1   10.79    0.37
   2  -2  -1   11.78    0.38
  -2   2   1   11.65    0.52
  -2   2   1   11.20    0.37
  -2   2   1   11.09    0.42
  -2   2   1   11.42    0.36
   1  -2  -1    2.78    0.11
  -1   2   1    2.99    0.17
  -1   2   1    2.92    0.11
  -1   2   1    2.95    0.11
   0  -2  -1  105.38    3.00
   0   2   1  108.43    3.07
   0   2   1  109.36    3.73
   0   2   1  106.84    3.04
  -1  -2  -1    0.67    0.07
  -1  -2  -1    0.84    0.11
  -1  -2  -1    0.64    0.11
  -1  -2  -1    0.59    0.08
   1   2   1    0.66    0.10
   1   2   1    0.78    0.08
   1   2   1    0.67    0.08
  -2  -2  -1   80.99    2.35
  -2  -2  -1   82.01    3.01
  -2  -2  -1   80.23    2.72
  -2  -2  -1   80.41    2.33
   2   2   1   82.08    2.33
   2   2   1   81.47    2.83
   2   2   1   84.99    3.01
   2   2   1   81.13    2.35
   2   2   1   83.74    2.72
   2   2   1   75.50    2.44
  -3  -2  -1    0.29    0.09
  -3  -2  -1    0.33    0.08
  -3  -2  -1    0.33    0.11
  -3  -2  -1    0.09    0.11
   3   2   1    0.30    0.09
   3   2   1    0.24    0.09
   3   2   1    0.08    0.08
   3   2   1    0.17    0.08
   3   2   1    0.26    0.09
   3   2   1    0.14    0.05
  -4  -2  -1   29.27    1.31
  -4  -2  -1   33.42    1.06
  -4  -2  -1   32.13    1.28
  -4  -2  -1   31.16    1.03
  -4  -2  -1   32.09    1.06
  -4  -2  -1   32.11    1.16
   4   2   1   32.01    1.03
   4   2   1   32.15    1.26
   4   2   1   30.18    1.33
   4   2   1   33.43    1.06
   4   2   1   31.47    1.16
   4   2   1   31.68    1.06
  -5  -2  -1   37.20    1.60
  -5  -2  -1   37.37    1.51
  -5  -2  -1   36.92    1.36
  -5  -2  -1   37.13    1.26
  -5  -2  -1   37.01    1.24
  -5  -2  -1   36.63    1.22
   5   2   1   37.28    1.36
   5   2   1   38.39    1.00
   5   2   1   40.16    1.63
   5   2   1   37.87    1.25
   5   2   1   38.39    1.25
   5   2   1   35.65    1.21
   5   2   1   38.43    1.51
  -6  -2  -1    0.19    0.14
  -6  -2  -1    0.21    0.06
  -6  -2  -1    0.27    0.10
  -6  -2  -1    0.28    0.15
   6   2   1    0.20    0.13
   6   2   1    0.01    0.12
   6   2   1    0.25    0.07
   6   2   1    0.40    0.11
   6   2   1    0.24    0.10
  -7  -2  -1    1.82    0.15
  -7  -2  -1    2.10    0.25
  -7  -2  -1    1.55    0.25
  -7  -2  -1    1.23    0.25
  -7  -2  -1    1.33    0.29
   7   2   1    1.82    0.21
   7   2   1    1.62    0.20
   7   2   1    1.32    0.22
   7   2   1    1.43    0.24
  -8  -2  -1    0.09    0.13
  -8  -2  -1    0.39    0.20
  -8  -2  -1    0.01    0.20
  -8  -2  -1   -0.02    0.19
   8   2   1   -0.13    0.15
   8   2   1   -0.15    0.15
   8   2   1    0.01    0.13
   8   2   1    0.24    0.11
  -9  -2  -1    1.64    0.37
  -9  -2  -1    1.79    0.31
  -9  -2  -1    1.79    0.37
   9   2   1    2.73    0.28
   9   2   1    2.27    0.31
   9   2   1    1.61    0.24
 -10  -2  -1    0.42    0.28
 -10  -2  -1    0.47    0.26
 -10  -2  -1    0.30    0.30
  10   2   1    0.38    0.23
  10   2   1    0.40    0.19
  10   2   1    0.68    0.25
 -11  -2  -1    0.18    0.25
 -11  -2  -1    0.32    0.25
 -11  -2  -1    0.05    0.30
  11   2   1    0.47    0.24
  11   2   1   -0.16    0.24
  11   2   1   -0.11    0.18
 -12  -2  -1    0.37    0.30
 -12  -2  -1    0.09    0.25
  12   2   1    0.23    0.22
  12   2   1    0.34    0.24
  11  -3  -1   -0.25    0.25
  11  -3  -1    0.12    0.19
 -11   3   1   -0.05    0.27
 -11   3   1    0.07    0.29
  10  -3  -1    0.19    0.19
  10  -3  -1    0.19    0.20
 -10   3   1    0.46    0.32
 -10   3   1    0.24    0.26
   9  -3  -1    0.11    0.25
   9  -3  -1    0.13    0.16
   9  -3  -1    0.25    0.19
  -9   3   1    0.33    0.26
  -9   3   1    0.11    0.29
   8  -3  -1    1.90    0.35
   8  -3  -1    1.30    0.26
   8  -3  -1    1.32    0.21
  -8   3   1    0.71    0.28
  -8   3   1    1.02    0.39
  -8   3   1    1.12    0.18
   7  -3  -1    0.25    0.19
   7  -3  -1    0.44    0.22
   7  -3  -1    0.29    0.15
   7  -3  -1    0.28    0.14
   7  -3  -1    0.48    0.14
  -7   3   1    0.05    0.11
  -7   3   1    0.41    0.19
  -7   3   1    0.47    0.13
  -7   3   1    0.01    0.27
  -7   3   1    0.46    0.15
   6  -3  -1    4.18    0.29
   6  -3  -1    4.72    0.28
   6  -3  -1    5.03    0.41
   6  -3  -1    4.07    0.28
   6  -3  -1    3.87    0.34
  -6   3   1    4.21    0.45
  -6   3   1    4.43    0.30
  -6   3   1    4.48    0.29
   5  -3  -1    7.91    0.36
   5  -3  -1    6.63    0.37
   5  -3  -1    8.49    0.47
   5  -3  -1    7.25    0.40
   5  -3  -1    7.17    0.35
   5  -3  -1    7.83    0.34
  -5   3   1    7.63    0.33
  -5   3   1    8.26    0.40
  -5   3   1    8.22    0.58
  -5   3   1    7.60    0.35
   4  -3  -1   20.57    0.79
   4  -3  -1   21.35    0.70
   4  -3  -1   20.57    0.67
   4  -3  -1   20.66    0.68
   4  -3  -1   21.00    0.71
  -4   3   1   21.53    0.77
  -4   3   1   20.60    0.69
  -4   3   1   21.13    0.97
  -4   3   1   21.34    0.78
  -4   3   1   21.68    0.67
   3  -3  -1    3.44    0.23
   3  -3  -1    2.64    0.26
   3  -3  -1    2.83    0.16
   3  -3  -1    3.08    0.20
   3  -3  -1    2.95    0.15
   3  -3  -1    3.58    0.23
  -3   3   1    3.39    0.15
  -3   3   1    3.10    0.31
  -3   3   1    3.01    0.16
  -3   3   1    2.69    0.24
  -3   3   1    3.03    0.22
   2  -3  -1    6.39    0.27
   2  -3  -1    5.30    0.30
   2  -3  -1    5.42    0.19
   2  -3  -1    5.54    0.25
   2  -3  -1    5.81    0.20
   2  -3  -1    5.75    0.25
  -2   3   1    5.85    0.19
  -2   3   1    5.97    0.36
  -2   3   1    5.50    0.19
  -2   3   1    5.88    0.30
   1  -3  -1    6.47    0.25
   1  -3  -1    6.65    0.20
   1  -3  -1    7.47    0.27
   1  -3  -1    6.46    0.26
  -1   3   1    6.58    0.30
   0  -3  -1    6.06    0.23
   0   3   1    7.90    0.23
   0   3   1    6.26    0.38
  -1  -3  -1  405.51   11.59
  -1  -3  -1  417.17   11.68
  -1  -3  -1  396.84   15.02
   1   3   1  414.48   14.15
   1   3   1  409.44   11.61
   1   3   1  406.19   11.59
   1   3   1  411.11   15.09
  -2  -3  -1   33.13    1.32
  -2  -3  -1   31.59    1.02
  -2  -3  -1   32.49    1.00
  -2  -3  -1   33.59    1.21
   2   3   1   34.58    1.03
   2   3   1   32.23    1.24
   2   3   1   33.37    1.01
   2   3   1   31.90    1.19
   2   3   1   32.91    1.32
  -3  -3  -1    6.29    0.42
  -3  -3  -1    6.54    0.30
  -3  -3  -1    6.86    0.33
  -3  -3  -1    6.89    0.33
  -3  -3  -1    6.57    0.42
   3   3   1    6.85    0.35
   3   3   1    6.76    0.31
   3   3   1    6.39    0.40
   3   3   1    6.45    0.32
   3   3   1    6.79    0.41
  -4  -3  -1   16.17    0.76
  -4  -3  -1   15.68    0.62
  -4  -3  -1   15.73    0.59
  -4  -3  -1   15.98    0.78
   4   3   1   15.81    0.59
   4   3   1   14.99    0.76
   4   3   1   15.48    0.65
   4   3   1   15.86    0.62
   4   3   1   15.48    0.73
   4   3   1   15.06    0.60
  -5  -3  -1    6.83    0.40
  -5  -3  -1    6.05    0.36
  -5  -3  -1    7.33    0.49
  -5  -3  -1    6.32    0.47
  -5  -3  -1    6.80    0.36
  -5  -3  -1    7.12    0.45
   5   3   1    7.00    0.52
   5   3   1    6.59    0.36
   5   3   1    6.55    0.39
   5   3   1    6.69    0.36
   5   3   1    6.97    0.49
   5   3   1    6.26    0.37
   5   3   1    7.15    0.27
  -6  -3  -1    0.68    0.18
  -6  -3  -1    0.55    0.09
  -6  -3  -1    0.68    0.18
  -6  -3  -1    0.65    0.19
   6   3   1    0.55    0.10
   6   3   1    0.90    0.17
   6   3   1    0.75    0.13
   6   3   1    0.69    0.16
   6   3   1    0.52    0.13
   6   3   1    0.51    0.19
  -7  -3  -1    0.11    0.16
  -7  -3  -1    0.09    0.19
  -7  -3  -1    0.07    0.15
   7   3   1    0.20    0.16
   7   3   1    0.29    0.11
   7   3   1    0.23    0.15
   7   3   1    0.18    0.09
   7   3   1    0.21    0.11
  -8  -3  -1   -0.15    0.15
  -8  -3  -1   -0.07    0.19
  -8  -3  -1    0.05    0.18
   8   3   1   -0.24    0.16
   8   3   1    0.15    0.11
   8   3   1    0.06    0.09
   8   3   1   -0.06    0.09
  -9  -3  -1    0.08    0.18
  -9  -3  -1   -0.15    0.18
  -9  -3  -1    0.21    0.22
   9   3   1    0.06    0.17
   9   3   1   -0.15    0.10
   9   3   1   -0.05    0.13
 -10  -3  -1   -0.08    0.22
 -10  -3  -1    0.10    0.26
 -10  -3  -1    0.06    0.22
  10   3   1    0.13    0.16
  10   3   1    0.02    0.20
 -11  -3  -1   -0.11    0.16
 -11  -3  -1   -0.06    0.24
 -11  -3  -1    0.14    0.24
  11   3   1    0.34    0.23
  11   3   1    0.06    0.16
 -12  -3  -1    0.08    0.27
 -12  -3  -1   -0.25    0.33
  12   3   1   -0.05    0.19
  12   3   1    0.29    0.27
 -13  -3  -1    0.22    0.31
 -13  -3  -1   -0.30    0.37
  13   3   1    0.02    0.18
  13   3   1   -0.12    0.25
  10  -4  -1   -0.05    0.26
  10  -4  -1   -0.04    0.15
 -10   4   1   -0.07    0.23
 -10   4   1   -0.01    0.24
   9  -4  -1    0.89    0.32
   9  -4  -1    0.73    0.18
   9  -4  -1    0.46    0.26
  -9   4   1    0.86    0.37
  -9   4   1    0.52    0.28
   8  -4  -1   -0.04    0.21
   8  -4  -1    0.15    0.20
   8  -4  -1    0.25    0.26
   8  -4  -1    0.28    0.14
  -8   4   1    0.20    0.24
  -8   4   1    0.13    0.30
  -8   4   1    0.08    0.13
   7  -4  -1   -0.01    0.15
   7  -4  -1   -0.08    0.20
   7  -4  -1   -0.04    0.11
   7  -4  -1   -0.20    0.18
  -7   4   1   -0.09    0.27
  -7   4   1   -0.22    0.17
  -7   4   1    0.13    0.12
   6  -4  -1    0.65    0.17
   6  -4  -1    0.75    0.24
   6  -4  -1    0.58    0.18
   6  -4  -1    0.66    0.12
  -6   4   1    0.59    0.14
  -6   4   1    0.09    0.28
  -6   4   1    0.74    0.23
   5  -4  -1    3.48    0.36
   5  -4  -1    3.22    0.30
   5  -4  -1    3.25    0.26
   5  -4  -1    3.40    0.20
   5  -4  -1    3.15    0.30
   5  -4  -1    3.31    0.21
  -5   4   1    3.41    0.29
  -5   4   1    3.67    0.21
  -5   4   1    3.20    0.19
  -5   4   1    3.27    0.41
   4  -4  -1   -0.07    0.10
   4  -4  -1    0.01    0.05
   4  -4  -1    0.03    0.06
   4  -4  -1   -0.08    0.13
   4  -4  -1    0.06    0.15
   4  -4  -1   -0.05    0.09
  -4   4   1    0.02    0.12
  -4   4   1    0.01    0.05
  -4   4   1   -0.06    0.04
  -4   4   1   -0.05    0.08
  -4   4   1    0.06    0.12
   3  -4  -1   10.65    0.43
   3  -4  -1   11.62    0.46
   3  -4  -1   10.72    0.35
   3  -4  -1   11.38    0.53
   3  -4  -1   10.92    0.35
   3  -4  -1   11.52    0.44
  -3   4   1   11.46    0.50
  -3   4   1   10.91    0.60
  -3   4   1   10.80    0.33
  -3   4   1   10.24    0.33
   2  -4  -1   51.56    1.40
   2  -4  -1   52.88    1.41
   2  -4  -1   50.07    1.35
  -2   4   1   51.42    1.52
   1  -4  -1    7.47    0.30
   1  -4  -1    6.58    0.29
   1  -4  -1    7.53    0.30
  -1   4   1    7.24    0.34
   0  -4  -1    4.43    0.21
   0  -4  -1    4.19    0.17
   0  -4  -1    3.82    0.20
   0   4   1    4.20    0.16
   0   4   1    4.21    0.17
   0   4   1    4.11    0.32
  -1  -4  -1    2.51    0.24
  -1  -4  -1    2.54    0.16
  -1  -4  -1    2.62    0.16
  -1  -4  -1    2.53    0.16
  -1  -4  -1    2.67    0.15
   1   4   1    2.53    0.25
   1   4   1    2.66    0.15
   1   4   1    2.75    0.16
  -2  -4  -1   16.96    0.79
  -2  -4  -1   17.97    0.52
  -2  -4  -1   17.06    0.58
  -2  -4  -1   16.83    0.60
   2   4   1   17.76    0.80
   2   4   1   16.20    0.72
   2   4   1   17.53    0.60
   2   4   1   16.53    0.58
  -3  -4  -1   12.40    0.48
  -3  -4  -1   12.62    0.51
  -3  -4  -1   12.64    0.48
  -3  -4  -1   12.04    0.63
  -3  -4  -1   13.45    0.64
   3   4   1   12.24    0.60
   3   4   1   13.07    0.66
   3   4   1   12.80    0.60
   3   4   1   12.43    0.50
   3   4   1   12.96    0.49
  -4  -4  -1   16.40    0.70
  -4  -4  -1   16.43    0.67
  -4  -4  -1   17.40    0.82
  -4  -4  -1   16.83    0.63
  -4  -4  -1   16.84    0.84
   4   4   1   17.00    0.66
   4   4   1   16.70    0.85
   4   4   1   17.56    0.81
   4   4   1   17.14    0.64
   4   4   1   17.29    0.75
  -5  -4  -1    5.07    0.45
  -5  -4  -1    4.47    0.39
  -5  -4  -1    4.69    0.30
  -5  -4  -1    4.89    0.35
  -5  -4  -1    4.94    0.35
   5   4   1    4.34    0.32
   5   4   1    4.58    0.32
   5   4   1    4.89    0.39
   5   4   1    4.41    0.32
   5   4   1    4.81    0.33
   5   4   1    5.21    0.47
  -6  -4  -1    5.21    0.38
  -6  -4  -1    4.19    0.37
  -6  -4  -1    4.52    0.44
   6   4   1    4.45    0.44
   6   4   1    4.57    0.36
   6   4   1    4.80    0.22
   6   4   1    3.92    0.32
   6   4   1    4.67    0.33
   6   4   1    4.88    0.34
  -7  -4  -1   -0.17    0.14
  -7  -4  -1   -0.15    0.12
  -7  -4  -1   -0.15    0.11
   7   4   1   -0.04    0.13
   7   4   1    0.01    0.09
   7   4   1   -0.05    0.13
   7   4   1    0.00    0.08
   7   4   1   -0.01    0.11
  -8  -4  -1    2.06    0.32
  -8  -4  -1    1.78    0.35
  -8  -4  -1    1.73    0.30
   8   4   1    2.42    0.29
   8   4   1    2.29    0.21
   8   4   1    1.88    0.28
   8   4   1    2.05    0.27
  -9  -4  -1    1.11    0.28
  -9  -4  -1    0.44    0.25
  -9  -4  -1    0.53    0.29
   9   4   1    0.82    0.16
   9   4   1    1.08    0.25
   9   4   1    0.79    0.16
 -10  -4  -1    0.05    0.24
 -10  -4  -1    0.14    0.28
 -10  -4  -1   -0.24    0.19
  10   4   1   -0.19    0.19
  10   4   1   -0.03    0.14
 -11  -4  -1   -0.04    0.22
 -11  -4  -1   -0.16    0.21
 -11  -4  -1    0.25    0.26
  11   4   1    0.05    0.21
  11   4   1   -0.01    0.15
 -12  -4  -1    0.04    0.38
 -12  -4  -1    0.04    0.27
 -12  -4  -1    0.32    0.27
  12   4   1    0.41    0.28
  12   4   1    0.10    0.16
 -13  -4  -1    0.20    0.30
 -13  -4  -1   -0.33    0.42
  13   4   1    0.50    0.33
  13   4   1    0.23    0.20
  10  -5  -1   -0.12    0.19
 -10   5   1    0.23    0.29
 -10   5   1   -0.15    0.22
   9  -5  -1    0.14    0.13
   9  -5  -1   -0.40    0.15
  -9   5   1    0.15    0.25
  -9   5   1    0.07    0.24
   8  -5  -1    0.86    0.33
   8  -5  -1    0.55    0.22
   8  -5  -1    0.90    0.29
   8  -5  -1    0.63    0.14
  -8   5   1    0.82    0.38
  -8   5   1    0.61    0.27
   7  -5  -1   -0.17    0.15
   7  -5  -1    0.15    0.24
   7  -5  -1   -0.09    0.09
   7  -5  -1   -0.17    0.20
  -7   5   1    0.00    0.27
  -7   5   1   -0.17    0.18
  -7   5   1   -0.01    0.12
   6  -5  -1    0.50    0.10
   6  -5  -1   -0.03    0.23
   6  -5  -1    0.33    0.17
   6  -5  -1    0.61    0.26
   6  -5  -1    0.49    0.10
   6  -5  -1    0.32    0.22
  -6   5   1    0.18    0.30
  -6   5   1    0.37    0.21
  -6   5   1    0.56    0.16
   5  -5  -1    1.82    0.24
   5  -5  -1    1.59    0.25
   5  -5  -1    1.67    0.28
   5  -5  -1    1.48    0.13
   5  -5  -1    1.55    0.14
   5  -5  -1    1.64    0.29
  -5   5   1    1.59    0.10
  -5   5   1    1.29    0.19
  -5   5   1    1.24    0.26
  -5   5   1    1.40    0.09
   4  -5  -1    5.35    0.35
   4  -5  -1    4.53    0.33
   4  -5  -1    5.11    0.41
   4  -5  -1    3.83    0.27
   4  -5  -1    4.58    0.17
  -4   5   1    5.06    0.38
  -4   5   1    5.26    0.46
  -4   5   1    5.05    0.36
   3  -5  -1   -0.13    0.12
   3  -5  -1   -0.11    0.11
   3  -5  -1   -0.02    0.10
  -3   5   1    0.09    0.13
  -3   5   1    0.00    0.10
   2  -5  -1    0.56    0.13
   2  -5  -1    0.48    0.14
   2  -5  -1    0.25    0.13
  -2   5   1    0.40    0.14
   1  -5  -1    7.50    0.33
   1  -5  -1    7.14    0.32
   1  -5  -1    6.91    0.31
  -1   5   1    6.87    0.36
   0  -5  -1    1.65    0.14
   0  -5  -1    1.39    0.11
   0  -5  -1    1.52    0.10
   0  -5  -1    1.45    0.14
   0  -5  -1    1.55    0.16
   0   5   1    1.59    0.10
   0   5   1    1.00    0.17
   0   5   1    1.54    0.09
  -1  -5  -1    3.74    0.20
  -1  -5  -1    3.84    0.32
  -1  -5  -1    3.94    0.22
  -1  -5  -1    3.96    0.22
  -1  -5  -1    4.06    0.22
   1   5   1    4.03    0.20
   1   5   1    4.03    0.21
   1   5   1    4.82    0.36
  -2  -5  -1    7.78    0.48
  -2  -5  -1    7.77    0.31
  -2  -5  -1    7.39    0.33
  -2  -5  -1    7.45    0.35
  -2  -5  -1    7.21    0.31
   2   5   1    7.54    0.34
   2   5   1    7.56    0.45
   2   5   1    8.29    0.49
   2   5   1    7.88    0.47
   2   5   1    7.53    0.33
  -3  -5  -1   11.90    0.52
  -3  -5  -1   12.00    0.49
  -3  -5  -1   12.69    0.68
  -3  -5  -1   12.83    0.43
   3   5   1   12.29    0.63
   3   5   1   12.37    0.51
   3   5   1   12.46    0.49
   3   5   1   12.47    0.67
   3   5   1   12.67    0.64
  -4  -5  -1   12.45    0.52
  -4  -5  -1   12.34    0.69
  -4  -5  -1   12.92    0.70
  -4  -5  -1   12.22    0.41
  -4  -5  -1   11.92    0.50
  -4  -5  -1   12.02    0.55
   4   5   1   12.97    0.73
   4   5   1   12.29    0.54
   4   5   1   12.06    0.63
   4   5   1   12.25    0.66
   4   5   1   12.61    0.52
  -5  -5  -1    2.37    0.23
  -5  -5  -1    2.11    0.30
  -5  -5  -1    2.34    0.24
  -5  -5  -1    2.80    0.29
   5   5   1    2.37    0.33
   5   5   1    2.82    0.28
   5   5   1    2.69    0.26
   5   5   1    2.94    0.27
   5   5   1    2.49    0.33
  -6  -5  -1   17.68    0.93
  -6  -5  -1   16.19    0.74
  -6  -5  -1   15.63    0.78
   6   5   1   15.31    0.90
   6   5   1   16.45    0.69
   6   5   1   15.44    0.70
   6   5   1   16.57    0.77
  -7  -5  -1   -0.05    0.09
  -7  -5  -1   -0.14    0.16
  -7  -5  -1   -0.08    0.19
   7   5   1   -0.14    0.11
   7   5   1   -0.13    0.14
   7   5   1   -0.01    0.09
   7   5   1   -0.01    0.07
   7   5   1    0.02    0.21
  -8  -5  -1    3.70    0.45
  -8  -5  -1    3.77    0.43
  -8  -5  -1    2.84    0.43
   8   5   1    2.88    0.21
   8   5   1    4.08    0.39
   8   5   1    3.71    0.59
   8   5   1    3.57    0.35
  -9  -5  -1    0.22    0.21
  -9  -5  -1    0.24    0.29
  -9  -5  -1    0.63    0.27
   9   5   1    0.55    0.14
   9   5   1    0.21    0.14
   9   5   1    0.62    0.23
 -10  -5  -1   -0.01    0.24
 -10  -5  -1   -0.01    0.20
 -10  -5  -1   -0.10    0.21
  10   5   1   -0.16    0.12
  10   5   1    0.11    0.22
  10   5   1    0.10    0.12
 -11  -5  -1   -0.11    0.32
 -11  -5  -1    0.26    0.28
 -11  -5  -1    0.46    0.26
  11   5   1    0.57    0.28
  11   5   1    0.42    0.17
 -12  -5  -1   -0.03    0.26
 -12  -5  -1   -0.26    0.38
 -12  -5  -1    0.19    0.29
  12   5   1    0.34    0.27
 -13  -5  -1    0.20    0.30
 -13  -5  -1   -0.04    0.37
  13   5   1    0.03    0.25
   9  -6  -1    0.42    0.29
  -9   6   1    0.06    0.24
  -9   6   1    0.29    0.27
   8  -6  -1    0.42    0.23
   8  -6  -1    0.45    0.32
   8  -6  -1    0.18    0.20
  -8   6   1    0.08    0.22
  -8   6   1   -0.02    0.20
   7  -6  -1    0.12    0.26
   7  -6  -1    0.01    0.19
   7  -6  -1    0.08    0.17
  -7   6   1   -0.11    0.20
  -7   6   1    0.01    0.15
  -7   6   1   -0.09    0.19
   6  -6  -1   -0.21    0.18
   6  -6  -1   -0.06    0.16
   6  -6  -1   -0.08    0.18
   6  -6  -1   -0.16    0.23
  -6   6   1   -0.22    0.23
  -6   6   1    0.03    0.13
  -6   6   1   -0.06    0.18
   5  -6  -1    1.38    0.25
   5  -6  -1    1.74    0.26
   5  -6  -1    1.01    0.27
  -5   6   1    1.57    0.29
  -5   6   1    1.45    0.23
   4  -6  -1    0.99    0.23
   4  -6  -1    1.02    0.24
   4  -6  -1    1.14    0.21
  -4   6   1    1.15    0.20
  -4   6   1    0.94    0.21
   3  -6  -1    0.33    0.15
   3  -6  -1    0.11    0.16
   3  -6  -1    0.08    0.14
  -3   6   1    0.18    0.16
  -3   6   1    0.31    0.15
   2  -6  -1    4.76    0.31
   2  -6  -1    4.97    0.30
   2  -6  -1    5.01    0.31
  -2   6   1    4.92    0.35
   1  -6  -1    0.76    0.15
   1  -6  -1    0.62    0.15
   1  -6  -1    0.89    0.16
  -1   6   1    0.52    0.14
  -1   6   1    0.90    0.17
   0  -6  -1    3.87    0.25
   0  -6  -1    4.00    0.18
   0  -6  -1    4.26    0.19
   0  -6  -1    4.09    0.26
   0  -6  -1    4.21    0.24
   0   6   1    3.95    0.17
   0   6   1    4.01    0.17
   0   6   1    4.06    0.38
  -1  -6  -1    7.09    0.34
  -1  -6  -1    7.72    0.29
  -1  -6  -1    7.23    0.30
  -1  -6  -1    7.60    0.34
  -1  -6  -1    7.33    0.33
   1   6   1    7.27    0.30
   1   6   1    7.81    0.52
   1   6   1    7.27    0.31
  -2  -6  -1    3.08    0.22
  -2  -6  -1    3.23    0.22
  -2  -6  -1    3.34    0.25
  -2  -6  -1    3.35    0.31
  -2  -6  -1    3.33    0.22
   2   6   1    2.93    0.33
   2   6   1    3.40    0.23
   2   6   1    3.28    0.22
   2   6   1    3.25    0.35
  -3  -6  -1   25.37    1.17
  -3  -6  -1   24.82    0.86
  -3  -6  -1   25.48    0.76
  -3  -6  -1   24.88    0.90
   3   6   1   24.73    1.08
   3   6   1   25.13    1.16
   3   6   1   26.48    0.87
   3   6   1   25.20    1.13
   3   6   1   25.24    0.89
  -4  -6  -1    8.55    0.45
  -4  -6  -1    8.54    0.57
  -4  -6  -1    8.40    0.34
  -4  -6  -1    8.34    0.41
   4   6   1    8.56    0.42
   4   6   1    8.30    0.53
   4   6   1    8.28    0.57
   4   6   1    8.30    0.57
  -5  -6  -1   -0.04    0.12
  -5  -6  -1    0.00    0.08
  -5  -6  -1    0.02    0.06
  -5  -6  -1   -0.05    0.08
  -5  -6  -1    0.19    0.18
   5   6   1    0.06    0.11
   5   6   1   -0.03    0.16
   5   6   1   -0.04    0.08
  -6  -6  -1    0.36    0.18
  -6  -6  -1    0.14    0.21
  -6  -6  -1    0.10    0.09
   6   6   1    0.17    0.15
   6   6   1    0.11    0.20
   6   6   1    0.24    0.12
  -7  -6  -1    0.00    0.10
  -7  -6  -1   -0.18    0.16
  -7  -6  -1    0.18    0.23
   7   6   1   -0.16    0.14
   7   6   1    0.06    0.11
   7   6   1   -0.03    0.16
  -8  -6  -1   -0.17    0.19
  -8  -6  -1   -0.03    0.19
  -8  -6  -1   -0.06    0.12
   8   6   1   -0.05    0.10
   8   6   1    0.09    0.08
   8   6   1   -0.04    0.17
   8   6   1    0.09    0.15
  -9  -6  -1   -0.02    0.23
  -9  -6  -1    0.13    0.23
  -9  -6  -1   -0.04    0.14
   9   6   1    0.10    0.20
   9   6   1    0.07    0.27
   9   6   1    0.05    0.13
 -10  -6  -1    0.34    0.22
 -10  -6  -1    0.39    0.28
 -10  -6  -1    0.29    0.33
  10   6   1    0.31    0.17
  10   6   1    0.71    0.27
 -11  -6  -1   -0.02    0.20
 -11  -6  -1   -0.39    0.33
 -11  -6  -1   -0.03    0.26
  11   6   1    0.29    0.25
 -12  -6  -1    0.23    0.27
 -12  -6  -1    1.21    0.38
 -12  -6  -1   -0.48    0.38
  12   6   1    0.72    0.30
 -13  -6  -1    0.41    0.35
 -13  -6  -1    0.07    0.28
  13   6   1    0.63    0.32
   8  -7  -1    0.48    0.27
   8  -7  -1    0.70    0.31
  -8   7   1    0.42    0.26
  -8   7   1    0.41    0.34
   7  -7  -1   -0.08    0.26
   7  -7  -1    0.17    0.21
   7  -7  -1    0.16    0.22
  -7   7   1    0.08    0.16
  -7   7   1    0.05    0.27
  -7   7   1   -0.04    0.20
   6  -7  -1   -0.02    0.15
   6  -7  -1   -0.18    0.24
   6  -7  -1    0.07    0.22
  -6   7   1   -0.10    0.19
  -6   7   1   -0.02    0.25
  -6   7   1    0.13    0.15
   5  -7  -1    2.09    0.30
   5  -7  -1    1.90    0.31
   5  -7  -1    2.47    0.35
  -5   7   1    1.90    0.42
  -5   7   1    1.69    0.33
  -5   7   1    3.00    0.35
   4  -7  -1    0.80    0.24
   4  -7  -1    0.72    0.21
   4  -7  -1    0.60    0.25
  -4   7   1    0.59    0.22
  -4   7   1    0.63    0.18
   3  -7  -1    1.24    0.21
   3  -7  -1    1.17    0.24
   3  -7  -1    1.42    0.24
   2  -7  -1    0.64    0.19
   2  -7  -1    0.68    0.18
   2  -7  -1    0.97    0.20
  -2   7   1    0.70    0.21
   1  -7  -1    3.24    0.26
   1  -7  -1    3.24    0.26
   1  -7  -1    3.21    0.27
  -1   7   1    2.71    0.34
  -1   7   1    3.03    0.30
   0  -7  -1    0.22    0.13
   0  -7  -1    0.15    0.06
   0  -7  -1    0.23    0.07
   0  -7  -1    0.23    0.11
   0  -7  -1    0.19    0.12
   0   7   1    0.35    0.14
   0   7   1    0.16    0.13
   0   7   1    0.17    0.05
   0   7   1    0.20    0.05
  -1  -7  -1   -0.15    0.10
  -1  -7  -1   -0.01    0.09
  -1  -7  -1   -0.17    0.10
   1   7   1   -0.15    0.07
   1   7   1   -0.09    0.10
   1   7   1   -0.05    0.07
  -2  -7  -1    3.11    0.24
  -2  -7  -1    3.42    0.19
  -2  -7  -1    3.38    0.26
  -2  -7  -1    3.42    0.36
  -2  -7  -1    3.11    0.22
  -2  -7  -1    3.42    0.25
   2   7   1    3.63    0.39
   2   7   1    3.44    0.25
   2   7   1    3.30    0.23
   2   7   1    3.40    0.37
  -3  -7  -1    7.63    0.38
  -3  -7  -1    8.45    0.36
  -3  -7  -1    8.00    0.39
  -3  -7  -1    8.45    0.43
   3   7   1    8.53    0.57
   3   7   1    7.51    0.30
   3   7   1    7.66    0.30
   3   7   1    8.63    0.58
   3   7   1    8.25    0.38
   3   7   1    7.31    0.55
  -4  -7  -1    0.36    0.16
  -4  -7  -1    0.52    0.12
  -4  -7  -1    0.25    0.12
   4   7   1    0.21    0.12
   4   7   1    0.38    0.18
   4   7   1    0.27    0.11
  -5  -7  -1   -0.11    0.10
  -5  -7  -1    0.09    0.16
  -5  -7  -1   -0.11    0.07
   5   7   1    0.10    0.17
   5   7   1    0.01    0.12
   5   7   1   -0.04    0.08
  -6  -7  -1    4.10    0.24
  -6  -7  -1    4.95    0.43
  -6  -7  -1    4.14    0.28
  -6  -7  -1    4.60    0.56
   6   7   1    4.38    0.56
   6   7   1    4.55    0.42
   6   7   1    4.45    0.37
  -7  -7  -1   -0.11    0.22
  -7  -7  -1   -0.03    0.09
  -7  -7  -1    0.08    0.09
   7   7   1   -0.09    0.11
   7   7   1   -0.10    0.16
  -8  -7  -1    0.07    0.10
  -8  -7  -1   -0.24    0.21
  -8  -7  -1   -0.01    0.20
  -8  -7  -1    0.16    0.12
   8   7   1    0.18    0.21
   8   7   1   -0.22    0.18
   8   7   1    0.20    0.14
  -9  -7  -1    1.03    0.32
  -9  -7  -1    0.59    0.29
  -9  -7  -1    1.06    0.22
   9   7   1    0.67    0.33
   9   7   1    0.87    0.20
   9   7   1    0.85    0.27
 -10  -7  -1    0.70    0.23
 -10  -7  -1    1.06    0.33
 -10  -7  -1    0.44    0.37
  10   7   1    0.54    0.19
  10   7   1    0.65    0.28
  10   7   1    0.41    0.27
 -11  -7  -1   -0.21    0.36
 -11  -7  -1    0.18    0.21
 -11  -7  -1    0.61    0.32
  11   7   1    0.20    0.26
 -12  -7  -1   -0.86    0.36
 -12  -7  -1   -0.26    0.25
  12   7   1    0.22    0.28
 -13  -7  -1   -0.47    0.49
 -13  -7  -1    0.63    0.38
  13   7   1    0.37    0.31
   8  -8  -1    0.00    0.25
   8  -8  -1   -0.19    0.27
   7  -8  -1   -0.04    0.25
   7  -8  -1    0.14    0.24
   7  -8  -1    0.62    0.33
  -7   8   1    0.20    0.24
  -7   8   1    0.02    0.21
   6  -8  -1    0.18    0.28
   6  -8  -1   -0.18    0.22
   6  -8  -1    0.28    0.22
  -6   8   1   -0.01    0.16
  -6   8   1    0.14    0.16
  -6   8   1    0.20    0.26
  -6   8   1    0.02    0.20
   5  -8  -1    0.54    0.20
   5  -8  -1    0.31    0.25
   5  -8  -1    0.62    0.25
  -5   8   1    0.36    0.17
  -5   8   1    0.31    0.28
  -5   8   1    0.19    0.21
   4  -8  -1    2.51    0.35
   4  -8  -1    2.59    0.35
   4  -8  -1    2.72    0.35
  -4   8   1    2.17    0.35
  -4   8   1    3.60    0.40
   3  -8  -1   -0.13    0.18
   3  -8  -1    0.00    0.18
   3  -8  -1    0.08    0.17
   2  -8  -1    9.63    0.49
   2  -8  -1    9.19    0.52
   2  -8  -1    9.57    0.51
  -2   8   1   10.36    0.75
   1  -8  -1    1.09    0.20
   1  -8  -1    1.33    0.23
   1  -8  -1    1.14    0.22
  -1   8   1    0.84    0.22
   0  -8  -1    5.14    0.34
   0  -8  -1    5.47    0.24
   0  -8  -1    5.29    0.23
   0  -8  -1    5.64    0.32
   0  -8  -1    5.15    0.36
   0   8   1    5.30    0.39
   0   8   1    4.66    0.20
   0   8   1    5.14    0.20
   0   8   1    6.06    0.54
  -1  -8  -1   11.37    0.51
  -1  -8  -1   10.85    0.49
  -1  -8  -1   11.65    0.44
  -1  -8  -1   11.31    0.46
   1   8   1   10.61    0.69
   1   8   1   10.84    0.42
   1   8   1   11.09    0.43
   1   8   1   11.75    0.74
  -2  -8  -1    1.31    0.18
  -2  -8  -1    1.11    0.15
  -2  -8  -1    1.53    0.16
  -2  -8  -1    0.97    0.18
  -2  -8  -1    1.22    0.21
   2   8   1    0.98    0.22
   2   8   1    1.43    0.18
   2   8   1    0.74    0.20
  -3  -8  -1    2.74    0.29
  -3  -8  -1    2.24    0.26
  -3  -8  -1    2.32    0.22
  -3  -8  -1    2.61    0.23
   3   8   1    2.74    0.25
   3   8   1    2.16    0.17
   3   8   1    2.58    0.34
   3   8   1    2.39    0.34
   3   8   1    2.50    0.16
  -4  -8  -1   -0.09    0.08
  -4  -8  -1   -0.02    0.16
  -4  -8  -1    0.03    0.10
  -4  -8  -1   -0.14    0.13
   4   8   1   -0.01    0.11
   4   8   1   -0.11    0.15
   4   8   1   -0.10    0.08
  -5  -8  -1    3.25    0.24
  -5  -8  -1    3.48    0.30
  -5  -8  -1    3.34    0.36
   5   8   1    3.90    0.35
   5   8   1    3.64    0.43
   5   8   1    3.57    0.51
  -6  -8  -1   -0.07    0.17
  -6  -8  -1    0.15    0.11
   6   8   1   -0.16    0.12
   6   8   1    0.01    0.17
   6   8   1    0.00    0.16
  -7  -8  -1    1.04    0.15
  -7  -8  -1    0.89    0.32
  -7  -8  -1    0.65    0.12
  -7  -8  -1    0.84    0.28
   7   8   1    0.75    0.29
   7   8   1    0.75    0.21
   7   8   1    0.73    0.24
  -8  -8  -1    0.12    0.29
  -8  -8  -1   -0.05    0.25
  -8  -8  -1    0.16    0.11
  -8  -8  -1    0.04    0.11
   8   8   1   -0.30    0.19
   8   8   1   -0.03    0.26
   8   8   1    0.08    0.15
  -9  -8  -1   -0.43    0.28
  -9  -8  -1    0.03    0.12
  -9  -8  -1   -0.06    0.24
   9   8   1    0.08    0.23
   9   8   1    0.14    0.17
   9   8   1   -0.16    0.20
 -10  -8  -1    0.16    0.16
 -10  -8  -1   -0.51    0.31
 -10  -8  -1    0.25    0.24
  10   8   1   -0.16    0.30
  10   8   1   -0.05    0.16
  10   8   1    0.01    0.22
 -11  -8  -1   -0.63    0.36
 -11  -8  -1    0.51    0.31
  11   8   1   -0.03    0.17
  11   8   1    0.65    0.29
  11   8   1    0.12    0.33
 -12  -8  -1   -0.99    0.39
 -12  -8  -1    0.27    0.32
  12   8   1    0.30    0.28
  13   8   1    0.46    0.32
   7  -9  -1   -0.25    0.26
   7  -9  -1   -0.01    0.26
   7  -9  -1    0.11    0.33
  -7   9   1   -0.02    0.20
  -7   9   1    0.06    0.30
   6  -9  -1    0.02    0.27
   6  -9  -1    0.10    0.26
   6  -9  -1    0.14    0.25
  -6   9   1    0.06    0.22
  -6   9   1    0.24    0.18
  -6   9   1    0.23    0.30
  -6   9   1    0.08    0.17
   5  -9  -1   -0.11    0.25
   5  -9  -1   -0.06    0.21
   5  -9  -1    0.50    0.25
  -5   9   1    0.25    0.28
  -5   9   1    0.00    0.18
  -5   9   1    0.02    0.16
  -5   9   1    0.00    0.16
   4  -9  -1    1.94    0.34
   4  -9  -1    1.62    0.32
   4  -9  -1    2.06    0.36
  -4   9   1    1.48    0.31
  -4   9   1    1.38    0.37
  -4   9   1    1.57    0.29
  -4   9   1    1.30    0.28
   3  -9  -1    4.50    0.42
   3  -9  -1    3.78    0.39
   3  -9  -1    3.88    0.40
  -3   9   1    4.51    0.56
  -3   9   1    4.49    0.56
   2  -9  -1    0.83    0.23
   2  -9  -1    0.54    0.23
   2  -9  -1    0.29    0.21
  -2   9   1    0.32    0.21
  -2   9   1    0.41    0.21
   1  -9  -1    0.90    0.24
   1  -9  -1    1.21    0.23
   1  -9  -1    0.91    0.25
  -1   9   1    0.75    0.25
  -1   9   1    1.04    0.25
   0  -9  -1   13.90    0.56
   0  -9  -1   13.82    0.46
   0  -9  -1   13.53    0.61
   0  -9  -1   13.93    0.63
   0  -9  -1   14.26    0.47
   0   9   1   15.47    0.93
   0   9   1   14.49    0.91
  -1  -9  -1    0.09    0.10
  -1  -9  -1   -0.19    0.14
  -1  -9  -1    0.02    0.06
  -1  -9  -1   -0.12    0.17
  -1  -9  -1    0.16    0.12
   1   9   1    0.00    0.15
   1   9   1    0.03    0.12
   1   9   1   -0.03    0.07
  -2  -9  -1    2.08    0.25
  -2  -9  -1    1.70    0.23
  -2  -9  -1    1.84    0.21
  -2  -9  -1    2.11    0.19
  -2  -9  -1    1.92    0.28
   2   9   1    2.05    0.21
   2   9   1    1.34    0.25
  -3  -9  -1    2.17    0.24
  -3  -9  -1    2.56    0.25
  -3  -9  -1    2.74    0.29
  -3  -9  -1    1.72    0.26
   3   9   1    2.16    0.18
   3   9   1    1.41    0.28
   3   9   1    1.77    0.21
   3   9   1    2.63    0.24
   3   9   1    1.20    0.25
  -4  -9  -1    1.73    0.28
  -4  -9  -1    1.47    0.21
  -4  -9  -1    2.10    0.22
  -4  -9  -1    1.68    0.25
   4   9   1    1.32    0.28
   4   9   1    1.10    0.24
   4   9   1    1.68    0.22
  -5  -9  -1   -0.11    0.14
  -5  -9  -1   -0.04    0.10
  -5  -9  -1   -0.12    0.16
  -5  -9  -1   -0.28    0.18
   5   9   1    0.23    0.16
   5   9   1   -0.09    0.20
   5   9   1    0.05    0.15
  -6  -9  -1    7.33    0.58
  -6  -9  -1    6.75    0.36
   6   9   1    6.82    0.61
   6   9   1    7.02    0.48
   6   9   1    7.35    0.74
  -7  -9  -1    0.87    0.16
  -7  -9  -1    0.74    0.26
   7   9   1    0.80    0.23
   7   9   1    0.68    0.30
   7   9   1    0.55    0.23
  -8  -9  -1   -0.28    0.22
  -8  -9  -1   -0.02    0.09
   8   9   1   -0.28    0.27
   8   9   1   -0.09    0.15
   8   9   1   -0.08    0.21
  -9  -9  -1    0.42    0.37
  -9  -9  -1    0.52    0.29
   9   9   1    0.80    0.27
   9   9   1    0.55    0.21
   9   9   1    0.12    0.33
 -10  -9  -1   -0.29    0.35
 -10  -9  -1    0.01    0.28
  10   9   1    0.07    0.25
  10   9   1    0.29    0.24
  10   9   1    0.07    0.19
 -11  -9  -1    0.60    0.33
 -11  -9  -1   -0.37    0.42
  11   9   1   -0.03    0.17
  11   9   1    0.47    0.29
  11   9   1   -0.35    0.33
 -12  -9  -1    0.44    0.34
  12   9   1    0.06    0.26
   6 -10  -1    0.01    0.25
   6 -10  -1    0.53    0.31
   6 -10  -1    0.03    0.29
  -6  10   1   -0.01    0.28
  -6  10   1    0.11    0.23
   5 -10  -1    0.04    0.27
   5 -10  -1    0.12    0.20
   5 -10  -1   -0.10    0.23
  -5  10   1    0.12    0.22
  -5  10   1    0.03    0.25
  -5  10   1   -0.14    0.17
  -5  10   1   -0.26    0.15
   4 -10  -1   -0.16    0.21
   4 -10  -1   -0.02    0.18
   4 -10  -1    0.01    0.24
  -4  10   1    0.16    0.20
  -4  10   1    0.07    0.21
  -4  10   1    0.01    0.24
  -4  10   1    0.26    0.20
  -4  10   1    0.14    0.20
   3 -10  -1    0.66    0.24
   3 -10  -1    0.19    0.22
   3 -10  -1    0.15    0.23
  -3  10   1    0.17    0.20
  -3  10   1    0.27    0.22
  -3  10   1    0.31    0.22
  -3  10   1    0.06    0.19
   2 -10  -1    1.37    0.26
   2 -10  -1    1.21    0.29
   2 -10  -1    1.23    0.26
  -2  10   1    0.82    0.27
  -2  10   1    0.93    0.29
  -2  10   1    1.23    0.29
   1 -10  -1   -0.05    0.19
   1 -10  -1   -0.05    0.16
   1 -10  -1   -0.14    0.18
  -1  10   1    0.13    0.15
  -1  10   1   -0.01    0.16
   0 -10  -1    0.28    0.20
   0 -10  -1    0.18    0.22
   0 -10  -1    0.38    0.17
   0  10   1    0.15    0.20
   0  10   1    0.33    0.21
  -1 -10  -1    4.27    0.37
  -1 -10  -1    3.88    0.29
  -1 -10  -1    4.15    0.26
  -1 -10  -1    4.56    0.29
  -1 -10  -1    3.97    0.37
   1  10   1    3.75    0.49
   1  10   1    3.91    0.54
  -2 -10  -1    0.08    0.11
  -2 -10  -1    0.10    0.12
  -2 -10  -1   -0.06    0.17
  -2 -10  -1    0.04    0.12
  -2 -10  -1   -0.28    0.17
   2  10   1    0.04    0.11
   2  10   1   -0.03    0.14
   2  10   1   -0.19    0.17
  -3 -10  -1    5.39    0.36
  -3 -10  -1    6.84    0.43
  -3 -10  -1    5.26    0.41
  -3 -10  -1    5.84    0.36
   3  10   1    6.09    0.63
   3  10   1    6.14    0.36
   3  10   1    6.41    0.38
   3  10   1    7.01    0.65
  -4 -10  -1   -0.14    0.20
  -4 -10  -1    0.19    0.15
  -4 -10  -1    0.50    0.17
  -4 -10  -1    0.32    0.19
   4  10   1    0.27    0.20
   4  10   1    0.25    0.15
   4  10   1    0.15    0.22
  -5 -10  -1    0.72    0.17
  -5 -10  -1    0.96    0.26
  -5 -10  -1    0.49    0.17
  -5 -10  -1    0.54    0.24
   5  10   1    0.47    0.27
   5  10   1    0.38    0.21
   5  10   1    0.90    0.22
  -6 -10  -1    0.21    0.13
  -6 -10  -1    0.09    0.20
  -6 -10  -1    0.26    0.26
   6  10   1    0.17    0.19
   6  10   1    0.34    0.20
   6  10   1    0.31    0.27
  -7 -10  -1    2.36    0.37
  -7 -10  -1    2.45    0.24
   7  10   1    1.75    0.40
   7  10   1    3.93    0.53
   7  10   1    3.39    0.40
  -8 -10  -1    0.32    0.13
  -8 -10  -1    0.00    0.25
   8  10   1   -0.11    0.31
   8  10   1    0.19    0.22
   8  10   1    0.19    0.20
  -9 -10  -1   -0.20    0.24
   9  10   1   -0.37    0.31
   9  10   1    0.10    0.18
   9  10   1   -0.05    0.21
 -10 -10  -1    0.48    0.32
 -10 -10  -1    0.22    0.33
  10  10   1    0.43    0.24
  10  10   1    0.09    0.38
  10  10   1    0.89    0.30
 -11 -10  -1    0.14    0.35
 -11 -10  -1    0.69    0.36
  11  10   1    0.69    0.32
  11  10   1    0.38    0.21
  11  10   1   -0.03    0.36
 -12 -10  -1   -0.86    0.44
 -12 -10  -1    0.47    0.35
  12  10   1   -0.20    0.38
  12  10   1    0.35    0.29
   5 -11  -1   -0.25    0.24
   5 -11  -1   -0.17    0.26
   5 -11  -1   -0.31    0.27
  -5  11   1    0.13    0.23
   4 -11  -1   -0.05    0.24
   4 -11  -1    0.21    0.26
   4 -11  -1    0.10    0.27
  -4  11   1    0.18    0.20
  -4  11   1    0.06    0.22
  -4  11   1   -0.04    0.23
  -4  11   1    0.02    0.22
  -4  11   1    0.00    0.19
   3 -11  -1    0.35    0.22
   3 -11  -1    0.03    0.24
   3 -11  -1    0.20    0.23
  -3  11   1    0.12    0.19
  -3  11   1    0.26    0.25
  -3  11   1    0.06    0.20
  -3  11   1    0.11    0.20
  -3  11   1    0.24    0.23
   2 -11  -1    0.33    0.22
   2 -11  -1    0.46    0.26
   2 -11  -1    0.36    0.25
  -2  11   1    0.24    0.22
  -2  11   1    0.36    0.23
  -2  11   1    0.00    0.21
   1 -11  -1    1.47    0.30
   1 -11  -1    1.87    0.30
   1 -11  -1    1.71    0.32
  -1  11   1    1.39    0.32
  -1  11   1    1.40    0.31
  -1  11   1    1.41    0.31
   0 -11  -1    0.08    0.19
   0 -11  -1    0.34    0.18
   0 -11  -1    0.14    0.16
   0  11   1    0.09    0.21
   0  11   1    0.12    0.20
   0  11   1    0.30    0.19
  -1 -11  -1    0.48    0.22
  -1 -11  -1    0.45    0.17
  -1 -11  -1    0.59    0.24
  -1 -11  -1    0.26    0.12
   1  11   1    0.27    0.21
   1  11   1    0.33    0.17
   1  11   1    0.11    0.22
  -2 -11  -1    0.07    0.20
  -2 -11  -1    0.04    0.13
  -2 -11  -1   -0.23    0.12
  -2 -11  -1    0.00    0.13
   2  11   1    0.09    0.12
   2  11   1    0.11    0.16
   2  11   1   -0.12    0.14
  -3 -11  -1    0.43    0.20
  -3 -11  -1    0.52    0.22
  -3 -11  -1    0.68    0.19
   3  11   1    0.35    0.19
   3  11   1    0.57    0.24
   3  11   1    0.41    0.12
  -4 -11  -1    2.23    0.30
  -4 -11  -1    1.99    0.28
  -4 -11  -1    2.08    0.32
   4  11   1    1.64    0.23
   4  11   1    1.50    0.32
   4  11   1    1.67    0.34
  -5 -11  -1   -0.15    0.20
  -5 -11  -1   -0.04    0.21
  -5 -11  -1   -0.04    0.13
   5  11   1    0.12    0.20
   5  11   1   -0.22    0.22
   5  11   1    0.12    0.18
  -6 -11  -1    0.13    0.23
  -6 -11  -1    0.34    0.16
  -6 -11  -1    0.52    0.26
   6  11   1    0.32    0.23
   6  11   1    0.34    0.21
   6  11   1    0.21    0.28
  -7 -11  -1    0.01    0.26
  -7 -11  -1    0.16    0.22
  -7 -11  -1   -0.09    0.11
   7  11   1   -0.06    0.22
   7  11   1    0.15    0.21
   7  11   1    0.18    0.19
  -8 -11  -1    0.28    0.26
  -8 -11  -1    0.26    0.14
   8  11   1    0.19    0.22
   8  11   1    0.07    0.21
   8  11   1    0.07    0.34
  -9 -11  -1   -0.07    0.25
   9  11   1   -0.14    0.20
   9  11   1   -0.01    0.22
 -10 -11  -1    0.67    0.34
  10  11   1   -0.30    0.37
  10  11   1    0.36    0.25
  10  11   1    0.32    0.27
 -11 -11  -1    0.31    0.32
  11  11   1   -0.09    0.31
  11  11   1    0.16    0.32
  11  11   1    0.21    0.24
   3 -12  -1   -0.07    0.27
   3 -12  -1    0.28    0.25
   3 -12  -1    0.20    0.22
  -3  12   1    0.20    0.24
  -3  12   1    0.36    0.24
  -3  12   1    0.20    0.25
  -3  12   1    0.14    0.26
  -3  12   1    0.08    0.20
   2 -12  -1    0.20    0.23
   2 -12  -1    0.48    0.29
   2 -12  -1    0.30    0.28
  -2  12   1    0.09    0.22
  -2  12   1    0.07    0.23
  -2  12   1    0.35    0.23
   1 -12  -1    0.03    0.24
   1 -12  -1    0.02    0.19
   1 -12  -1    0.03    0.23
  -1  12   1    0.08    0.17
  -1  12   1    0.06    0.22
  -1  12   1    0.03    0.24
   0 -12  -1    1.02    0.28
   0 -12  -1    1.36    0.31
   0 -12  -1    1.17    0.26
   0  12   1    0.76    0.28
   0  12   1    0.85    0.24
   0  12   1    0.95    0.31
  -1 -12  -1    0.01    0.20
  -1 -12  -1    0.17    0.22
  -1 -12  -1    0.12    0.16
  -1 -12  -1    0.11    0.09
   1  12   1    0.29    0.24
   1  12   1   -0.10    0.19
  -2 -12  -1    0.76    0.25
  -2 -12  -1    1.03    0.18
  -2 -12  -1    0.62    0.25
  -2 -12  -1    0.83    0.20
   2  12   1    0.60    0.27
   2  12   1    0.62    0.24
  -3 -12  -1    0.30    0.17
  -3 -12  -1    0.12    0.18
  -3 -12  -1   -0.01    0.19
   3  12   1    0.17    0.23
   3  12   1    0.04    0.20
  -4 -12  -1    0.23    0.18
  -4 -12  -1   -0.03    0.21
  -4 -12  -1   -0.13    0.14
   4  12   1   -0.14    0.22
   4  12   1    0.04    0.16
  -5 -12  -1    0.06    0.15
  -5 -12  -1    0.09    0.20
  -5 -12  -1   -0.23    0.20
   5  12   1   -0.02    0.21
   5  12   1   -0.30    0.21
  -6 -12  -1    0.29    0.17
  -6 -12  -1    0.30    0.25
  -6 -12  -1    0.38    0.25
   6  12   1    0.22    0.23
   6  12   1   -0.11    0.27
  -7 -12  -1    0.27    0.28
  -7 -12  -1    0.23    0.16
  -7 -12  -1    0.41    0.25
   7  12   1    0.15    0.34
   7  12   1    0.61    0.25
   7  12   1    0.45    0.26
  -8 -12  -1    0.02    0.27
  -8 -12  -1   -0.03    0.13
  -8 -12  -1   -0.19    0.31
   8  12   1    0.10    0.23
   8  12   1   -0.16    0.20
   8  12   1   -0.67    0.29
  -9 -12  -1   -0.05    0.26
   9  12   1   -0.35    0.20
   9  12   1   -0.06    0.21
   9  12   1   -0.66    0.36
 -10 -12  -1    0.48    0.33
  10  12   1    0.42    0.25
  10  12   1   -0.43    0.28
  10  12   1    0.38    0.29
 -11 -12  -1    0.21    0.33
  11  12   1    0.52    0.35
  11  12   1    0.03    0.26
  11  12   1   -0.81    0.37
   2 -13  -1    0.21    0.30
   2 -13  -1    0.19    0.29
   2 -13  -1    0.19    0.24
  -2  13   1    0.33    0.26
  -2  13   1    0.04    0.24
  -2  13   1    0.38    0.24
   1 -13  -1   -0.01    0.25
   1 -13  -1    0.34    0.21
   1 -13  -1   -0.01    0.25
  -1  13   1    0.09    0.25
  -1  13   1    0.13    0.25
   0 -13  -1    0.22    0.25
   0 -13  -1    0.02    0.24
   0 -13  -1    0.05    0.17
   0  13   1    0.13    0.25
   0  13   1    0.09    0.25
  -1 -13  -1    0.30    0.20
  -1 -13  -1    0.26    0.25
  -1 -13  -1    0.51    0.22
   1  13   1    0.09    0.23
   1  13   1    0.32    0.28
  -2 -13  -1    0.31    0.24
  -2 -13  -1    0.39    0.14
  -2 -13  -1    0.32    0.25
   2  13   1    0.14    0.25
   2  13   1    0.17    0.21
  -3 -13  -1    0.65    0.29
  -3 -13  -1    0.47    0.18
  -3 -13  -1    0.37    0.23
   3  13   1    0.10    0.25
   3  13   1    0.26    0.26
  -4 -13  -1    0.41    0.22
  -4 -13  -1    0.70    0.22
  -4 -13  -1    0.62    0.28
   4  13   1    0.46    0.31
   4  13   1    0.50    0.29
  -5 -13  -1    0.21    0.22
  -5 -13  -1   -0.07    0.23
  -5 -13  -1    0.03    0.17
   5  13   1    0.14    0.26
   5  13   1   -0.12    0.29
  -6 -13  -1    0.04    0.25
  -6 -13  -1    0.00    0.17
  -6 -13  -1   -0.09    0.24
   6  13   1   -0.53    0.28
   6  13   1   -0.11    0.23
  -7 -13  -1    0.15    0.27
  -7 -13  -1   -0.09    0.14
  -7 -13  -1    0.10    0.27
   7  13   1   -0.12    0.24
  -8 -13  -1    0.28    0.30
  -8 -13  -1    0.09    0.15
  -8 -13  -1    0.20    0.27
   8  13   1   -0.04    0.24
  -9 -13  -1   -0.19    0.33
  -9 -13  -1   -0.32    0.26
   9  13   1   -0.43    0.29
   9  13   1   -0.04    0.24
 -10 -13  -1    0.06    0.31
  10  13   1   -0.07    0.24
  10  13   1   -0.93    0.41
   0 -14  -1    0.24    0.28
   0 -14  -1    0.54    0.25
   0 -14  -1    0.46    0.31
   0  14   1    0.40    0.27
   0  14   1    0.48    0.31
  -1 -14  -1    0.67    0.31
  -1 -14  -1    0.60    0.28
   1  14   1    0.57    0.30
   1  14   1    0.20    0.28
  -2 -14  -1    0.20    0.25
  -2 -14  -1    0.41    0.28
   2  14   1    0.33    0.24
   2  14   1    0.27    0.28
  -3 -14  -1    0.09    0.26
  -3 -14  -1    0.40    0.26
  -3 -14  -1    0.42    0.17
   3  14   1    0.30    0.29
   3  14   1    0.38    0.30
  -4 -14  -1    0.15    0.18
  -4 -14  -1    0.08    0.25
  -4 -14  -1   -0.30    0.18
   4  14   1   -0.28    0.25
   4  14   1    0.12    0.27
  -5 -14  -1   -0.12    0.26
  -5 -14  -1   -0.11    0.19
  -5 -14  -1   -0.11    0.19
   5  14   1    0.17    0.29
   5  14   1   -0.25    0.29
  -6 -14  -1   -0.09    0.26
  -6 -14  -1   -0.03    0.23
  -6 -14  -1   -0.25    0.15
   6  14   1   -0.39    0.32
   6  14   1    0.05    0.26
  -7 -14  -1   -0.29    0.25
  -7 -14  -1   -0.14    0.15
  -7 -14  -1   -0.45    0.24
   7  14   1   -0.58    0.34
   7  14   1    0.05    0.21
  -8 -14  -1    0.56    0.34
  -8 -14  -1   -0.06    0.17
  -8 -14  -1    0.03    0.28
   8  14   1    0.19    0.28
  -9 -14  -1   -0.04    0.30
   9  14   1   -0.08    0.27
  -4 -15  -1    0.11    0.24
  -4 -15  -1    0.25    0.29
   4  15   1    0.27    0.32
  -5 -15  -1   -0.27    0.27
  -5 -15  -1    0.03    0.23
   5  15   1    0.02    0.29
  -6 -15  -1   -0.23    0.26
  -7 -14   2    0.08    0.32
   6  14  -2    0.14    0.30
  -6 -14   2    0.59    0.28
  -6 -14   2    0.61    0.34
  -6 -14   2    0.28    0.21
   5  14  -2    0.77    0.35
   5  14  -2   -0.16    0.34
  -5 -14   2    0.62    0.35
  -5 -14   2    0.56    0.23
  -5 -14   2    0.74    0.26
   4  14  -2    0.30    0.32
  -4 -14   2    0.07    0.27
  -4 -14   2    0.13    0.19
  -4 -14   2    0.06    0.23
   3  14  -2   -0.05    0.29
  -3 -14   2   -0.17    0.23
  -3 -14   2   -0.11    0.27
   9  13  -2   -0.01    0.29
  -9 -13   2    0.28    0.33
  -9 -13   2    0.16    0.36
   8  13  -2    0.08    0.27
   8  13  -2   -0.76    0.34
  -8 -13   2    0.15    0.29
  -8 -13   2    0.58    0.36
   7  13  -2    0.19    0.28
  -7 -13   2    0.48    0.28
  -7 -13   2    0.18    0.16
  -7 -13   2    0.73    0.35
   6  13  -2   -0.62    0.29
   6  13  -2    0.14    0.25
  -6 -13   2    0.01    0.22
  -6 -13   2   -0.03    0.16
  -6 -13   2    0.20    0.24
   5  13  -2    0.30    0.28
   5  13  -2   -0.48    0.27
  -5 -13   2    0.09    0.19
  -5 -13   2   -0.13    0.27
  -5 -13   2    0.38    0.23
   4  13  -2   -0.04    0.26
   4  13  -2   -0.38    0.28
  -4 -13   2   -0.02    0.20
  -4 -13   2    0.21    0.29
  -4 -13   2    0.36    0.21
   3  13  -2   -0.11    0.18
   3  13  -2   -0.42    0.21
  -3 -13   2   -0.08    0.25
  -3 -13   2    0.12    0.23
  -3 -13   2    0.41    0.17
   2  13  -2   -0.18    0.24
   2  13  -2    0.13    0.28
  -2 -13   2    0.46    0.30
  -2 -13   2    0.22    0.26
   1  13  -2    0.23    0.22
  -1 -13   2    0.34    0.29
  -1 -13   2    0.16    0.28
   0  13  -2    0.01    0.27
   0  13  -2   -0.04    0.25
   0 -13   2    0.07    0.20
   0 -13   2   -0.28    0.26
   0 -13   2    0.32    0.29
  10  12  -2   -0.34    0.29
  10  12  -2   -0.61    0.35
  10  12  -2    0.11    0.26
 -10 -12   2    0.17    0.34
   9  12  -2    0.13    0.28
   9  12  -2   -0.46    0.35
  -9 -12   2    0.04    0.33
  -9 -12   2    0.33    0.30
   8  12  -2   -0.14    0.21
   8  12  -2   -0.61    0.33
  -8 -12   2    0.34    0.28
  -8 -12   2    0.03    0.28
   7  12  -2   -0.15    0.24
  -7 -12   2    0.06    0.25
  -7 -12   2   -0.02    0.15
  -7 -12   2   -0.38    0.26
   6  12  -2   -0.48    0.27
   6  12  -2   -0.13    0.24
  -6 -12   2    0.63    0.27
  -6 -12   2    0.48    0.29
  -6 -12   2    0.10    0.16
   5  12  -2    1.09    0.36
   5  12  -2    1.66    0.38
  -5 -12   2    1.97    0.33
  -5 -12   2    2.19    0.40
  -5 -12   2    1.62    0.27
   4  12  -2   -0.09    0.24
   4  12  -2    0.21    0.25
  -4 -12   2    0.52    0.29
  -4 -12   2    0.55    0.22
  -4 -12   2    0.32    0.20
   3  12  -2   -0.06    0.23
   3  12  -2   -0.31    0.22
  -3 -12   2    0.06    0.16
  -3 -12   2    0.48    0.28
  -3 -12   2   -0.19    0.19
   2  12  -2    0.59    0.29
   2  12  -2    0.40    0.24
  -2 -12   2    0.42    0.24
  -2 -12   2    0.79    0.29
  -2 -12   2    0.83    0.17
   1  12  -2   -0.07    0.17
   1  12  -2    0.07    0.23
  -1 -12   2   -0.18    0.23
  -1 -12   2    0.35    0.19
  -1 -12   2    0.26    0.26
   0  12  -2    0.14    0.25
   0  12  -2    0.26    0.21
   0 -12   2    0.16    0.25
   0 -12   2    0.45    0.21
   0 -12   2   -0.04    0.24
  -1  12  -2    0.35    0.26
  -1  12  -2    0.29    0.27
   1 -12   2    0.19    0.20
   1 -12   2    0.10    0.19
   1 -12   2    0.35    0.27
  -2  12  -2    0.08    0.25
  -2  12  -2    0.07    0.25
   2 -12   2    0.19    0.29
   2 -12   2    0.05    0.20
   2 -12   2    0.09    0.28
  11  11  -2   -0.42    0.25
  11  11  -2    0.00    0.29
  11  11  -2   -0.03    0.38
 -11 -11   2    0.02    0.31
  10  11  -2   -0.42    0.34
  10  11  -2   -0.03    0.27
  10  11  -2    0.03    0.25
 -10 -11   2    0.89    0.40
   9  11  -2   -0.20    0.24
   9  11  -2    0.02    0.24
   9  11  -2   -0.51    0.32
  -9 -11   2    0.35    0.33
   8  11  -2    0.29    0.27
   8  11  -2   -0.26    0.31
   8  11  -2    0.27    0.25
  -8 -11   2    0.85    0.37
  -8 -11   2    0.06    0.26
   7  11  -2   -0.59    0.28
   7  11  -2   -0.19    0.19
   7  11  -2   -0.01    0.23
  -7 -11   2   -0.09    0.25
  -7 -11   2   -0.04    0.28
  -7 -11   2    0.07    0.13
   6  11  -2   -0.02    0.23
   6  11  -2   -0.22    0.20
   6  11  -2   -0.24    0.26
  -6 -11   2    0.10    0.24
  -6 -11   2    0.07    0.14
  -6 -11   2   -0.16    0.25
   5  11  -2   -0.01    0.21
   5  11  -2   -0.39    0.22
  -5 -11   2   -0.02    0.19
  -5 -11   2   -0.12    0.22
  -5 -11   2    0.15    0.15
   4  11  -2   -0.03    0.22
   4  11  -2   -0.04    0.16
  -4 -11   2   -0.03    0.15
  -4 -11   2   -0.18    0.20
  -4 -11   2    0.08    0.18
   3  11  -2    0.05    0.16
   3  11  -2   -0.25    0.18
  -3 -11   2   -0.03    0.23
  -3 -11   2   -0.03    0.15
  -3 -11   2   -0.10    0.15
   2  11  -2    0.12    0.17
   2  11  -2   -0.12    0.16
  -2 -11   2    0.16    0.14
  -2 -11   2    0.17    0.21
  -2 -11   2    0.22    0.24
  -2 -11   2    0.17    0.13
   1  11  -2    0.25    0.24
   1  11  -2    0.15    0.18
  -1 -11   2    0.33    0.17
  -1 -11   2    0.26    0.23
  -1 -11   2    0.25    0.11
  -1 -11   2    0.23    0.22
   0  11  -2   -0.10    0.17
   0  11  -2    0.01    0.21
   0 -11   2   -0.06    0.16
   0 -11   2   -0.14    0.15
   0 -11   2    0.10    0.18
  -1  11  -2    0.76    0.29
  -1  11  -2    0.68    0.27
  -1  11  -2    0.61    0.22
   1 -11   2    0.68    0.27
   1 -11   2    0.83    0.25
   1 -11   2    0.89    0.23
  -2  11  -2    0.06    0.24
  -2  11  -2    0.15    0.20
  -2  11  -2    0.10    0.23
   2 -11   2    0.13    0.20
   2 -11   2    0.15    0.27
   2 -11   2   -0.03    0.24
  -3  11  -2    0.12    0.21
  -3  11  -2   -0.06    0.23
   3 -11   2   -0.17    0.24
   3 -11   2   -0.17    0.19
   3 -11   2   -0.03    0.27
   4 -11   2   -0.10    0.30
  11  10  -2   -0.42    0.22
  11  10  -2   -0.03    0.36
  11  10  -2    0.34    0.30
 -11 -10   2    0.22    0.32
  10  10  -2    0.37    0.27
  10  10  -2    0.00    0.36
  10  10  -2    0.13    0.24
 -10 -10   2    0.20    0.29
   9  10  -2    0.07    0.34
   9  10  -2    0.25    0.23
   9  10  -2    0.25    0.25
  -9 -10   2    0.50    0.30
   8  10  -2   -0.18    0.19
   8  10  -2   -0.03    0.21
   8  10  -2   -0.54    0.25
  -8 -10   2   -0.28    0.22
   7  10  -2   -0.04    0.20
   7  10  -2   -0.05    0.19
   7  10  -2   -0.48    0.26
  -7 -10   2    0.05    0.28
  -7 -10   2   -0.06    0.22
  -7 -10   2   -0.04    0.11
   6  10  -2   -0.02    0.25
   6  10  -2   -0.40    0.15
   6  10  -2    0.05    0.16
  -6 -10   2    0.05    0.12
  -6 -10   2   -0.27    0.22
  -6 -10   2   -0.07    0.19
   5  10  -2    0.60    0.25
   5  10  -2    0.60    0.28
   5  10  -2    0.56    0.21
  -5 -10   2    0.90    0.29
  -5 -10   2    0.87    0.27
  -5 -10   2    0.59    0.17
   4  10  -2   -0.09    0.14
   4  10  -2    0.04    0.21
   4  10  -2   -0.16    0.18
  -4 -10   2    0.17    0.19
  -4 -10   2    0.01    0.17
  -4 -10   2    0.16    0.15
   3  10  -2   -0.26    0.11
   3  10  -2   -0.23    0.18
  -3 -10   2   -0.20    0.20
  -3 -10   2   -0.08    0.14
  -3 -10   2   -0.30    0.13
   2  10  -2    0.88    0.25
   2  10  -2    0.59    0.26
  -2 -10   2    1.36    0.21
  -2 -10   2    0.62    0.25
  -2 -10   2    1.17    0.19
  -2 -10   2    1.25    0.25
   1  10  -2    0.47    0.21
   1  10  -2    0.62    0.25
  -1 -10   2    0.53    0.25
  -1 -10   2    1.15    0.24
  -1 -10   2    0.89    0.16
  -1 -10   2    0.85    0.20
   0  10  -2   -0.01    0.15
   0  10  -2    0.16    0.21
   0 -10   2    0.00    0.14
   0 -10   2    0.40    0.24
   0 -10   2   -0.04    0.20
   0 -10   2    0.04    0.08
  -1  10  -2   -0.10    0.18
  -1  10  -2    0.05    0.19
  -1  10  -2    0.00    0.14
   1 -10   2    0.14    0.18
   1 -10   2   -0.13    0.20
   1 -10   2    0.14    0.17
  -2  10  -2    0.55    0.24
  -2  10  -2    0.38    0.20
  -2  10  -2    0.23    0.24
   2 -10   2    0.61    0.23
   2 -10   2    0.57    0.26
   2 -10   2    0.53    0.27
  -3  10  -2    0.16    0.23
  -3  10  -2    0.20    0.21
  -3  10  -2    0.49    0.21
   3 -10   2    0.28    0.26
   3 -10   2    0.29    0.23
   3 -10   2    0.56    0.24
  -4  10  -2    0.30    0.24
  -4  10  -2    0.08    0.21
  -4  10  -2    0.33    0.19
  -4  10  -2   -0.01    0.16
   4 -10   2    0.01    0.24
   4 -10   2    0.11    0.23
   4 -10   2    0.39    0.30
  -5  10  -2    0.28    0.25
  -5  10  -2    0.22    0.23
   5 -10   2    0.32    0.34
   5 -10   2    0.38    0.32
   5 -10   2    0.46    0.30
  12   9  -2    0.31    0.30
 -12  -9   2    0.39    0.34
  11   9  -2   -0.25    0.25
  11   9  -2    0.45    0.29
 -11  -9   2    0.24    0.30
  10   9  -2    1.64    0.35
  10   9  -2    1.39    0.43
  10   9  -2    1.16    0.31
 -10  -9   2    2.20    0.43
   9   9  -2    0.21    0.25
   9   9  -2   -0.10    0.30
   9   9  -2    0.29    0.23
  -9  -9   2    0.35    0.29
   8   9  -2    0.43    0.24
   8   9  -2    0.29    0.24
   8   9  -2    0.28    0.24
  -8  -9   2    0.54    0.29
   7   9  -2   -0.19    0.26
   7   9  -2   -0.16    0.19
   7   9  -2   -0.13    0.18
  -7  -9   2   -0.01    0.09
  -7  -9   2   -0.30    0.19
   6   9  -2    0.13    0.22
   6   9  -2    0.29    0.27
   6   9  -2    0.48    0.24
  -6  -9   2    0.59    0.29
  -6  -9   2    0.55    0.14
  -6  -9   2    0.35    0.24
   5   9  -2    0.54    0.26
   5   9  -2    0.51    0.19
   5   9  -2    0.44    0.22
   5   9  -2    0.44    0.12
  -5  -9   2    0.71    0.24
  -5  -9   2    0.65    0.15
  -5  -9   2    0.23    0.17
  -5  -9   2    0.82    0.27
   4   9  -2    3.28    0.51
   4   9  -2    3.46    0.32
   4   9  -2    3.43    0.31
   4   9  -2    3.07    0.44
  -4  -9   2    3.84    0.37
  -4  -9   2    3.96    0.39
  -4  -9   2    3.39    0.29
  -4  -9   2    3.26    0.27
   3   9  -2   -0.21    0.16
   3   9  -2    0.07    0.13
   3   9  -2   -0.10    0.17
   3   9  -2   -0.34    0.15
  -3  -9   2    0.05    0.15
  -3  -9   2    0.15    0.09
  -3  -9   2   -0.12    0.19
  -3  -9   2    0.03    0.12
  -3  -9   2    0.12    0.13
   2   9  -2   -0.06    0.18
   2   9  -2    0.12    0.15
   2   9  -2    0.05    0.11
   2   9  -2   -0.24    0.15
  -2  -9   2    0.12    0.10
  -2  -9   2    0.10    0.16
  -2  -9   2    0.10    0.11
  -2  -9   2    0.22    0.14
  -2  -9   2   -0.01    0.14
   1   9  -2    1.37    0.24
   1   9  -2    0.70    0.14
   1   9  -2    0.87    0.27
   1   9  -2    0.81    0.23
  -1  -9   2    1.42    0.19
  -1  -9   2    1.62    0.29
  -1  -9   2    1.03    0.24
  -1  -9   2    1.34    0.21
   0   9  -2    0.43    0.18
   0   9  -2    0.59    0.24
   0  -9   2    0.81    0.12
   0  -9   2    0.70    0.18
   0  -9   2    0.55    0.10
   0  -9   2    0.78    0.24
   0  -9   2    0.51    0.25
  -1   9  -2    0.00    0.18
  -1   9  -2    0.05    0.17
   1  -9   2    0.03    0.15
   1  -9   2    0.11    0.20
   1  -9   2    0.00    0.15
  -2   9  -2    0.04    0.16
  -2   9  -2    0.11    0.19
  -2   9  -2   -0.12    0.18
   2  -9   2    0.14    0.21
   2  -9   2   -0.20    0.20
   2  -9   2    0.10    0.18
  -3   9  -2   -0.05    0.19
  -3   9  -2    0.15    0.15
  -3   9  -2    0.10    0.18
   3  -9   2    0.14    0.22
   3  -9   2    0.03    0.20
   3  -9   2    0.20    0.25
  -4   9  -2    0.07    0.20
  -4   9  -2    0.49    0.18
  -4   9  -2    0.22    0.21
  -4   9  -2   -0.04    0.22
   4  -9   2   -0.06    0.25
   4  -9   2    0.27    0.22
   4  -9   2   -0.06    0.25
  -5   9  -2    1.21    0.27
  -5   9  -2    0.98    0.32
  -5   9  -2    1.33    0.30
   5  -9   2    1.38    0.33
   5  -9   2    1.50    0.37
   5  -9   2    1.73    0.34
  -6   9  -2    0.24    0.22
  -6   9  -2    0.34    0.26
   6  -9   2    0.03    0.27
   6  -9   2    0.42    0.34
   6  -9   2    0.32    0.32
  12   8  -2    0.22    0.28
 -12  -8   2   -1.02    0.39
 -12  -8   2    0.05    0.29
  11   8  -2    0.16    0.27
 -11  -8   2   -0.37    0.39
 -11  -8   2    0.14    0.29
  10   8  -2   -0.23    0.21
  10   8  -2    0.03    0.23
  10   8  -2    0.23    0.24
 -10  -8   2   -0.22    0.35
 -10  -8   2   -0.01    0.20
 -10  -8   2   -0.04    0.26
   9   8  -2    1.29    0.37
   9   8  -2    1.70    0.34
   9   8  -2    1.04    0.28
  -9  -8   2    1.46    0.36
  -9  -8   2    1.14    0.27
   8   8  -2    0.06    0.27
   8   8  -2    0.19    0.19
   8   8  -2    0.30    0.23
  -8  -8   2    0.07    0.18
  -8  -8   2    0.24    0.27
   7   8  -2    1.18    0.28
   7   8  -2    1.08    0.33
   7   8  -2    1.48    0.31
  -7  -8   2    1.09    0.22
  -7  -8   2    1.82    0.17
  -7  -8   2    1.63    0.34
   6   8  -2   -0.08    0.22
   6   8  -2    0.17    0.10
   6   8  -2    0.00    0.17
  -6  -8   2   -0.38    0.19
  -6  -8   2    0.22    0.11
   5   8  -2    0.66    0.13
   5   8  -2    0.47    0.23
   5   8  -2    0.63    0.19
   5   8  -2    0.36    0.16
  -5  -8   2    0.71    0.23
  -5  -8   2    0.42    0.16
  -5  -8   2    0.89    0.15
  -5  -8   2    0.88    0.27
   4   8  -2   -0.13    0.11
   4   8  -2   -0.02    0.11
   4   8  -2   -0.06    0.15
   4   8  -2    0.01    0.08
  -4  -8   2   -0.06    0.10
  -4  -8   2    0.04    0.14
  -4  -8   2   -0.04    0.15
  -4  -8   2    0.06    0.10
   3   8  -2   -0.19    0.13
   3   8  -2   -0.18    0.12
   3   8  -2   -0.03    0.11
   3   8  -2   -0.23    0.12
  -3  -8   2    0.01    0.07
  -3  -8   2   -0.12    0.11
  -3  -8   2   -0.09    0.09
  -3  -8   2   -0.16    0.11
  -3  -8   2   -0.04    0.10
   2   8  -2    0.46    0.18
   2   8  -2    0.54    0.13
   2   8  -2    0.02    0.17
   2   8  -2    0.49    0.17
  -2  -8   2    0.75    0.13
  -2  -8   2    0.55    0.15
  -2  -8   2    0.52    0.16
  -2  -8   2    0.72    0.22
  -2  -8   2    0.46    0.12
   1   8  -2    0.63    0.18
   1   8  -2    0.91    0.13
   1   8  -2    1.14    0.20
   1   8  -2    0.64    0.18
  -1  -8   2    1.20    0.18
  -1  -8   2    1.08    0.14
  -1  -8   2    1.05    0.23
  -1  -8   2    0.87    0.20
  -1  -8   2    1.14    0.16
   0   8  -2    1.52    0.14
   0   8  -2    1.46    0.25
   0   8  -2    1.12    0.25
   0   8  -2    1.26    0.22
   0   8  -2    1.13    0.13
   0  -8   2    1.46    0.26
   0  -8   2    1.24    0.13
   0  -8   2    1.43    0.21
   0  -8   2    1.47    0.18
   0  -8   2    1.60    0.25
  -1   8  -2   -0.17    0.15
  -1   8  -2    0.10    0.14
   1  -8   2   -0.12    0.04
   1  -8   2    0.15    0.15
   1  -8   2   -0.29    0.16
   1  -8   2   -0.12    0.05
   1  -8   2   -0.14    0.18
  -2   8  -2    4.58    0.53
  -2   8  -2    4.81    0.51
  -2   8  -2    5.23    0.52
   2  -8   2    3.68    0.34
   2  -8   2    3.58    0.34
   2  -8   2    4.22    0.36
  -3   8  -2    0.43    0.20
  -3   8  -2    0.43    0.22
  -3   8  -2    0.72    0.21
   3  -8   2    0.51    0.18
   3  -8   2    0.61    0.26
   3  -8   2    0.48    0.24
  -4   8  -2    1.09    0.30
  -4   8  -2    1.02    0.25
  -4   8  -2    1.08    0.27
   4  -8   2    1.18    0.28
   4  -8   2    1.66    0.34
   4  -8   2    1.93    0.34
  -5   8  -2    0.31    0.17
  -5   8  -2    0.26    0.21
  -5   8  -2    0.24    0.23
   5  -8   2    0.37    0.26
   5  -8   2    0.36    0.23
   5  -8   2    0.29    0.24
  -6   8  -2    0.56    0.27
  -6   8  -2    0.80    0.25
   6  -8   2    0.64    0.33
   6  -8   2    0.39    0.28
   6  -8   2    0.76    0.31
  -7   8  -2    0.19    0.21
  -7   8  -2    0.03    0.25
   7  -8   2   -0.07    0.30
   7  -8   2    0.44    0.29
   7  -8   2    0.14    0.27
  12   7  -2   -0.18    0.26
 -12  -7   2   -0.98    0.41
 -12  -7   2    0.54    0.32
  11   7  -2    0.38    0.26
  11   7  -2   -0.30    0.22
 -11  -7   2   -0.02    0.31
 -11  -7   2    0.44    0.25
 -11  -7   2    0.19    0.28
  10   7  -2   -0.02    0.19
  10   7  -2    0.38    0.25
 -10  -7   2   -0.13    0.35
 -10  -7   2    0.15    0.28
 -10  -7   2    0.01    0.19
   9   7  -2    3.98    0.55
   9   7  -2    3.87    0.43
   9   7  -2    2.47    0.44
  -9  -7   2    2.38    0.48
  -9  -7   2    3.02    0.42
  -9  -7   2    4.16    0.49
   8   7  -2    1.23    0.30
   8   7  -2    1.63    0.31
   8   7  -2    1.75    0.29
  -8  -7   2    1.44    0.25
  -8  -7   2    1.53    0.34
  -8  -7   2    1.56    0.40
   7   7  -2   -0.06    0.19
   7   7  -2    0.13    0.16
   7   7  -2    0.20    0.25
  -7  -7   2   -0.44    0.19
  -7  -7   2    0.19    0.08
  -7  -7   2    0.24    0.17
   6   7  -2    0.08    0.15
   6   7  -2    0.09    0.21
   6   7  -2    0.10    0.09
   6   7  -2   -0.46    0.15
  -6  -7   2    0.15    0.08
  -6  -7   2   -0.11    0.13
   5   7  -2    4.27    0.33
   5   7  -2    4.60    0.52
   5   7  -2    4.22    0.35
   5   7  -2    3.90    0.41
  -5  -7   2    4.38    0.42
  -5  -7   2    4.51    0.33
  -5  -7   2    4.12    0.23
   4   7  -2    5.26    0.51
   4   7  -2    5.56    0.50
   4   7  -2    5.30    0.36
   4   7  -2    5.33    0.35
  -4  -7   2    4.94    0.38
  -4  -7   2    5.87    0.40
  -4  -7   2    4.96    0.27
  -4  -7   2    5.27    0.34
   3   7  -2   -0.08    0.11
   3   7  -2   -0.05    0.12
   3   7  -2   -0.08    0.10
   3   7  -2   -0.02    0.11
  -3  -7   2   -0.07    0.08
  -3  -7   2   -0.17    0.10
  -3  -7   2   -0.17    0.14
  -3  -7   2   -0.13    0.08
  -3  -7   2    0.02    0.09
   2   7  -2    0.16    0.10
   2   7  -2    0.16    0.12
   2   7  -2    0.18    0.13
   2   7  -2    0.08    0.14
  -2  -7   2    0.32    0.14
  -2  -7   2    0.20    0.09
  -2  -7   2    0.16    0.09
  -2  -7   2    0.29    0.11
  -2  -7   2    0.34    0.13
  -2  -7   2    0.33    0.13
   1   7  -2    8.85    0.56
   1   7  -2    8.49    0.62
   1   7  -2    8.35    0.37
   1   7  -2    9.08    0.44
   1   7  -2    8.47    0.39
  -1  -7   2    8.39    0.40
  -1  -7   2    8.61    0.40
  -1  -7   2    8.82    0.45
  -1  -7   2    8.50    0.37
  -1  -7   2    7.96    0.34
   0   7  -2    0.13    0.12
   0   7  -2    0.11    0.12
   0   7  -2    0.15    0.08
   0   7  -2    0.20    0.15
   0  -7   2    0.22    0.07
   0  -7   2   -0.01    0.14
   0  -7   2    0.20    0.17
   0  -7   2    0.23    0.13
   0  -7   2    0.26    0.09
  -1   7  -2    1.75    0.24
  -1   7  -2    1.15    0.20
  -1   7  -2    1.36    0.09
  -1   7  -2    1.22    0.09
  -1   7  -2    1.16    0.21
   1  -7   2    1.24    0.11
   1  -7   2    1.77    0.26
   1  -7   2    1.34    0.13
   1  -7   2    1.20    0.21
   1  -7   2    1.73    0.23
  -2   7  -2    0.39    0.18
  -2   7  -2    0.22    0.18
  -2   7  -2    0.33    0.15
   2  -7   2    0.34    0.18
   2  -7   2    0.46    0.21
   2  -7   2    0.67    0.22
  -3   7  -2    4.89    0.50
  -3   7  -2    5.26    0.51
   3  -7   2    4.64    0.37
   3  -7   2    4.90    0.42
   3  -7   2    5.03    0.39
  -4   7  -2    0.12    0.20
  -4   7  -2    0.21    0.18
  -4   7  -2    0.16    0.17
   4  -7   2    0.13    0.15
   4  -7   2    0.27    0.24
   4  -7   2    0.19    0.17
  -5   7  -2    1.33    0.33
  -5   7  -2    1.64    0.30
  -5   7  -2    1.29    0.24
   5  -7   2    1.74    0.30
   5  -7   2    1.99    0.34
   5  -7   2    1.50    0.29
  -6   7  -2    0.17    0.24
  -6   7  -2    0.23    0.16
  -6   7  -2    0.09    0.19
   6  -7   2    0.20    0.21
   6  -7   2    0.41    0.30
   6  -7   2    0.59    0.28
  -7   7  -2   -0.11    0.21
  -7   7  -2   -0.01    0.20
   7  -7   2   -0.23    0.17
   7  -7   2   -0.34    0.28
   7  -7   2   -0.02    0.26
  -8   7  -2    0.15    0.27
   8  -7   2    0.03    0.20
   8  -7   2    0.32    0.37
  13   6  -2    0.25    0.31
 -13  -6   2    0.46    0.33
  12   6  -2   -0.08    0.26
 -12  -6   2   -0.60    0.42
 -12  -6   2    0.25    0.31
 -12  -6   2    0.19    0.26
  11   6  -2    0.03    0.23
  11   6  -2   -0.23    0.19
 -11  -6   2   -0.32    0.37
 -11  -6   2    0.29    0.21
 -11  -6   2    0.29    0.28
  10   6  -2    5.78    0.58
  10   6  -2    6.27    0.54
 -10  -6   2    6.38    0.89
 -10  -6   2    7.12    0.69
 -10  -6   2    6.63    0.64
   9   6  -2    0.54    0.20
   9   6  -2    0.65    0.26
  -9  -6   2    0.53    0.29
  -9  -6   2    0.62    0.22
  -9  -6   2    0.30    0.26
   8   6  -2    0.06    0.16
   8   6  -2    0.07    0.23
   8   6  -2   -0.05    0.20
  -8  -6   2   -0.12    0.22
  -8  -6   2    0.04    0.29
  -8  -6   2    0.08    0.14
   7   6  -2    6.26    0.47
   7   6  -2    6.76    0.54
   7   6  -2    6.44    0.65
  -7  -6   2    5.67    0.50
  -7  -6   2    5.68    0.50
  -7  -6   2    4.96    0.57
   6   6  -2    0.42    0.17
   6   6  -2    0.36    0.13
   6   6  -2    0.48    0.22
   6   6  -2    0.43    0.16
  -6  -6   2    0.56    0.21
  -6  -6   2    0.61    0.09
  -6  -6   2    0.56    0.17
   5   6  -2    0.12    0.10
   5   6  -2    0.11    0.17
   5   6  -2    0.12    0.13
   5   6  -2   -0.03    0.12
  -5  -6   2    0.20    0.08
  -5  -6   2    0.11    0.11
  -5  -6   2    0.12    0.15
  -5  -6   2    0.16    0.13
   4   6  -2   12.35    0.53
   4   6  -2   11.44    0.58
   4   6  -2   11.62    0.71
   4   6  -2   12.45    0.70
  -4  -6   2   11.74    0.69
  -4  -6   2   11.65    0.52
  -4  -6   2   11.81    0.57
  -4  -6   2   10.90    0.41
   3   6  -2    6.60    0.36
   3   6  -2    6.59    0.49
   3   6  -2    6.93    0.50
   3   6  -2    6.47    0.41
  -3  -6   2    6.63    0.38
  -3  -6   2    6.32    0.38
  -3  -6   2    6.39    0.34
  -3  -6   2    6.41    0.30
  -3  -6   2    6.71    0.46
   2   6  -2    0.67    0.16
   2   6  -2    0.75    0.18
   2   6  -2    0.60    0.16
   2   6  -2    0.98    0.15
   2   6  -2    0.96    0.15
  -2  -6   2    0.83    0.20
  -2  -6   2    0.88    0.14
  -2  -6   2    1.08    0.16
  -2  -6   2    1.33    0.21
  -2  -6   2    0.88    0.16
   1   6  -2   30.08    0.97
   1   6  -2   31.38    1.33
   1   6  -2   29.83    0.95
   1   6  -2   29.95    1.29
   1   6  -2   27.15    0.94
  -1  -6   2   28.75    0.94
  -1  -6   2   29.59    0.82
  -1  -6   2   27.89    0.94
  -1  -6   2   31.24    0.92
  -1  -6   2   30.45    0.98
   0   6  -2   49.94    2.01
   0   6  -2   53.26    2.03
   0   6  -2   49.63    1.50
   0   6  -2   49.35    1.49
   0  -6   2   46.80    1.44
   0  -6   2   49.21    1.49
   0  -6   2   51.13    1.43
   0  -6   2   49.80    1.32
  -1   6  -2   -0.06    0.12
  -1   6  -2    0.02    0.04
  -1   6  -2    0.05    0.05
  -1   6  -2   -0.08    0.11
  -1   6  -2   -0.01    0.10
   1  -6   2    0.02    0.06
   1  -6   2    0.05    0.05
   1  -6   2   -0.14    0.07
   1  -6   2   -0.02    0.11
   1  -6   2   -0.01    0.11
  -2   6  -2    0.51    0.16
  -2   6  -2    0.59    0.18
  -2   6  -2    0.50    0.18
   2  -6   2    0.62    0.06
   2  -6   2    0.73    0.17
   2  -6   2    0.93    0.21
   2  -6   2    0.76    0.19
   2  -6   2    0.55    0.05
  -3   6  -2    3.80    0.41
  -3   6  -2    3.76    0.42
   3  -6   2    3.74    0.34
   3  -6   2    3.60    0.31
   3  -6   2    4.30    0.34
  -4   6  -2    2.16    0.30
  -4   6  -2    3.31    0.43
  -4   6  -2    1.83    0.32
   4  -6   2    2.25    0.31
   4  -6   2    3.29    0.36
   4  -6   2    2.41    0.32
  -5   6  -2   -0.19    0.18
  -5   6  -2    0.09    0.14
  -5   6  -2   -0.19    0.14
   5  -6   2   -0.38    0.22
   5  -6   2   -0.08    0.15
   5  -6   2    0.00    0.20
   5  -6   2    0.32    0.21
  -6   6  -2    0.21    0.14
  -6   6  -2    0.15    0.24
  -6   6  -2    0.22    0.18
   6  -6   2    0.45    0.24
   6  -6   2   -0.10    0.21
   6  -6   2    0.32    0.22
   6  -6   2    0.10    0.22
  -7   6  -2    0.48    0.20
  -7   6  -2    0.50    0.28
   7  -6   2    0.49    0.29
   7  -6   2   -0.13    0.23
   7  -6   2    0.68    0.33
   7  -6   2    0.42    0.26
  -8   6  -2    0.07    0.19
  -8   6  -2   -0.14    0.24
   8  -6   2   -0.05    0.25
   8  -6   2   -0.26    0.30
  13   5  -2    0.71    0.33
 -13  -5   2    0.50    0.32
 -13  -5   2    1.19    0.37
 -13  -5   2   -0.40    0.50
  12   5  -2    0.11    0.28
 -12  -5   2    0.01    0.27
 -12  -5   2   -0.36    0.41
 -12  -5   2    0.04    0.24
  11   5  -2    0.16    0.25
  11   5  -2   -0.20    0.17
 -11  -5   2    0.27    0.27
 -11  -5   2   -0.24    0.37
 -11  -5   2    0.04    0.22
  10   5  -2    0.83    0.27
  10   5  -2    0.35    0.21
 -10  -5   2    0.99    0.32
 -10  -5   2    0.71    0.33
 -10  -5   2    0.76    0.29
   9   5  -2    0.53    0.24
   9   5  -2    0.40    0.16
   9   5  -2    0.56    0.20
  -9  -5   2    0.61    0.24
  -9  -5   2    0.81    0.29
  -9  -5   2    0.80    0.36
   8   5  -2    0.26    0.16
   8   5  -2    0.13    0.14
   8   5  -2    0.46    0.21
  -8  -5   2    0.27    0.19
  -8  -5   2    0.33    0.20
  -8  -5   2    0.40    0.30
   7   5  -2    0.73    0.25
   7   5  -2    0.54    0.17
   7   5  -2    0.68    0.19
  -7  -5   2    0.67    0.22
  -7  -5   2    0.63    0.24
  -7  -5   2    0.56    0.18
   6   5  -2    2.85    0.32
   6   5  -2    2.72    0.30
   6   5  -2    3.07    0.45
   6   5  -2    2.84    0.35
  -6  -5   2    1.90    0.31
  -6  -5   2    2.66    0.33
  -6  -5   2    2.89    0.34
   5   5  -2    0.70    0.14
   5   5  -2    0.58    0.19
   5   5  -2    0.98    0.18
   5   5  -2    0.43    0.15
  -5  -5   2    0.74    0.16
  -5  -5   2    0.92    0.20
  -5  -5   2    0.82    0.16
  -5  -5   2    0.55    0.14
  -5  -5   2    0.71    0.19
   4   5  -2   15.51    0.81
   4   5  -2   15.41    0.78
   4   5  -2   15.23    0.61
   4   5  -2   14.71    0.69
  -4  -5   2   14.65    0.46
  -4  -5   2   14.62    0.59
  -4  -5   2   14.54    0.69
  -4  -5   2   14.79    0.76
  -4  -5   2   14.86    0.65
  -4  -5   2   14.48    0.78
   3   5  -2   26.33    1.16
   3   5  -2   24.28    1.11
   3   5  -2   26.57    0.89
   3   5  -2   25.75    1.05
   3   5  -2   26.93    1.15
   3   5  -2   26.52    0.92
  -3  -5   2   25.44    0.74
  -3  -5   2   25.19    1.12
  -3  -5   2   25.52    0.88
  -3  -5   2   26.09    0.93
  -3  -5   2   26.80    1.16
   2   5  -2   22.17    1.00
   2   5  -2   21.71    0.92
   2   5  -2   21.78    0.77
   2   5  -2   21.95    0.98
   2   5  -2   21.79    0.75
  -2  -5   2   21.82    0.98
  -2  -5   2   21.86    0.98
  -2  -5   2   20.59    0.77
  -2  -5   2   21.64    0.66
  -2  -5   2   22.32    0.73
  -2  -5   2   21.33    0.74
   1   5  -2    0.27    0.11
   1   5  -2    0.24    0.09
   1   5  -2    0.33    0.09
   1   5  -2    0.18    0.12
  -1  -5   2    0.44    0.12
  -1  -5   2    0.28    0.09
  -1  -5   2    0.23    0.11
  -1  -5   2    0.37    0.09
  -1  -5   2    0.30    0.11
  -1  -5   2    0.27    0.08
   0   5  -2    4.85    0.30
   0   5  -2    5.82    0.38
   0   5  -2    5.40    0.25
   0   5  -2    5.29    0.42
   0  -5   2    5.86    0.30
   0  -5   2    5.17    0.27
   0  -5   2    5.92    0.28
   0  -5   2    5.49    0.30
  -1   5  -2   19.14    0.89
  -1   5  -2   18.54    0.69
  -1   5  -2   18.86    0.58
  -1   5  -2   18.72    0.59
  -1   5  -2   18.59    0.90
   1  -5   2   17.41    0.63
   1  -5   2   19.26    0.68
   1  -5   2   18.87    0.62
   1  -5   2   19.01    0.59
   1  -5   2   18.87    0.59
  -2   5  -2    0.18    0.11
  -2   5  -2    0.14    0.05
  -2   5  -2    0.18    0.04
  -2   5  -2   -0.03    0.10
  -2   5  -2    0.27    0.13
   2  -5   2    0.24    0.05
   2  -5   2    0.41    0.14
   2  -5   2    0.14    0.13
   2  -5   2    0.22    0.05
   2  -5   2    0.08    0.09
  -3   5  -2    4.36    0.33
  -3   5  -2    4.26    0.40
  -3   5  -2    4.05    0.37
  -3   5  -2    3.65    0.13
   3  -5   2    3.91    0.17
   3  -5   2    4.50    0.32
   3  -5   2    4.10    0.33
   3  -5   2    4.08    0.17
   3  -5   2    3.61    0.27
   3  -5   2    4.32    0.37
  -4   5  -2    7.00    0.58
  -4   5  -2    6.75    0.23
  -4   5  -2    7.30    0.50
  -4   5  -2    6.97    0.24
  -4   5  -2    7.23    0.52
   4  -5   2    6.37    0.39
   4  -5   2    7.00    0.26
   4  -5   2    7.55    0.46
   4  -5   2    7.54    0.51
   4  -5   2    7.31    0.43
  -5   5  -2    0.31    0.22
  -5   5  -2    1.06    0.09
  -5   5  -2    0.79    0.20
  -5   5  -2    1.00    0.10
   5  -5   2    0.93    0.23
   5  -5   2    0.82    0.24
   5  -5   2    0.55    0.25
   5  -5   2    1.04    0.13
   5  -5   2    0.85    0.28
  -6   5  -2    2.01    0.32
  -6   5  -2    1.57    0.36
  -6   5  -2    1.59    0.26
   6  -5   2    2.09    0.36
   6  -5   2    1.39    0.29
   6  -5   2    1.85    0.17
   6  -5   2    1.37    0.32
   6  -5   2    1.91    0.32
  -7   5  -2   -0.10    0.22
  -7   5  -2   -0.13    0.16
   7  -5   2    0.28    0.26
   7  -5   2    0.12    0.09
   7  -5   2    0.15    0.21
   7  -5   2   -0.05    0.22
  -8   5  -2   -0.15    0.19
  -8   5  -2    0.03    0.18
   8  -5   2   -0.31    0.21
   8  -5   2   -0.05    0.10
   8  -5   2   -0.13    0.27
  -9   5  -2   -0.10    0.24
   9  -5   2   -0.05    0.19
  13   4  -2   -0.18    0.25
 -13  -4   2    0.12    0.31
 -13  -4   2   -0.58    0.31
  12   4  -2    0.07    0.23
  12   4  -2    0.01    0.24
 -12  -4   2    0.08    0.28
 -12  -4   2    0.17    0.26
 -12  -4   2   -0.48    0.38
  11   4  -2    0.67    0.19
  11   4  -2    0.84    0.28
 -11  -4   2    1.14    0.33
 -11  -4   2    0.93    0.34
 -11  -4   2   -0.07    0.36
  10   4  -2    0.01    0.21
  10   4  -2   -0.05    0.13
  10   4  -2   -0.10    0.15
 -10  -4   2   -0.10    0.22
 -10  -4   2   -0.19    0.23
 -10  -4   2    0.00    0.32
   9   4  -2    0.01    0.14
   9   4  -2    0.08    0.12
   9   4  -2   -0.06    0.10
   9   4  -2    0.03    0.19
  -9  -4   2    0.09    0.23
  -9  -4   2   -0.26    0.19
  -9  -4   2    0.01    0.23
   8   4  -2    0.57    0.14
   8   4  -2    0.69    0.13
   8   4  -2    0.53    0.17
   8   4  -2    0.95    0.23
  -8  -4   2    0.86    0.25
  -8  -4   2    0.63    0.22
  -8  -4   2    0.49    0.28
   7   4  -2   14.15    0.66
   7   4  -2   12.24    0.57
   7   4  -2   14.34    0.74
   7   4  -2   11.70    0.42
  -7  -4   2   14.23    0.71
  -7  -4   2   12.96    0.70
  -7  -4   2   13.85    0.80
  -7  -4   2   14.18    0.89
   6   4  -2    4.60    0.39
   6   4  -2    5.33    0.52
   6   4  -2    4.96    0.36
  -6  -4   2    4.81    0.43
  -6  -4   2    4.78    0.37
  -6  -4   2    4.90    0.53
  -6  -4   2    4.47    0.39
   5   4  -2    3.31    0.29
   5   4  -2    3.47    0.33
   5   4  -2    3.76    0.31
   5   4  -2    3.33    0.29
   5   4  -2    3.53    0.41
  -5  -4   2    3.01    0.28
  -5  -4   2    2.95    0.31
  -5  -4   2    3.56    0.33
  -5  -4   2    3.54    0.43
  -5  -4   2    3.14    0.26
  -5  -4   2    3.37    0.39
   4   4  -2    0.98    0.16
   4   4  -2    1.53    0.21
   4   4  -2    1.68    0.21
   4   4  -2    1.37    0.19
   4   4  -2    0.98    0.17
   4   4  -2    0.83    0.17
  -4  -4   2    0.94    0.18
  -4  -4   2    1.05    0.20
  -4  -4   2    1.57    0.23
  -4  -4   2    0.97    0.18
  -4  -4   2    1.10    0.16
  -4  -4   2    0.74    0.14
   3   4  -2   10.24    0.56
   3   4  -2    9.23    0.43
   3   4  -2    8.94    0.53
   3   4  -2    9.65    0.53
   3   4  -2    9.81    0.42
   3   4  -2    9.62    0.48
  -3  -4   2   10.11    0.55
  -3  -4   2    9.36    0.53
  -3  -4   2    9.44    0.49
  -3  -4   2    8.76    0.44
  -3  -4   2   10.07    0.42
   2   4  -2   20.20    0.90
   2   4  -2   20.77    0.72
   2   4  -2   19.92    0.69
   2   4  -2   20.88    0.90
   2   4  -2   19.33    0.84
  -2  -4   2   20.77    0.89
  -2  -4   2   20.04    0.90
  -2  -4   2   19.93    0.68
  -2  -4   2   20.38    0.60
  -2  -4   2   20.61    0.67
  -2  -4   2   20.51    0.72
   1   4  -2  124.97    3.57
   1   4  -2  127.12    4.46
   1   4  -2  126.51    4.59
   1   4  -2  125.82    3.56
  -1  -4   2  120.88    4.58
  -1  -4   2  125.15    3.55
  -1  -4   2  123.36    3.58
  -1  -4   2  128.92    3.19
  -1  -4   2  124.39    4.45
  -1  -4   2  122.25    3.11
   0   4  -2    0.89    0.13
   0   4  -2    1.24    0.13
   0   4  -2    0.85    0.15
   0   4  -2    0.96    0.14
   0   4  -2    1.01    0.12
   0  -4   2    1.08    0.11
   0  -4   2    1.27    0.13
   0  -4   2    1.21    0.13
   0  -4   2    1.37    0.14
   0  -4   2    1.30    0.18
  -1   4  -2    0.57    0.07
  -1   4  -2    0.26    0.11
  -1   4  -2    0.41    0.12
  -1   4  -2    0.44    0.07
   1  -4   2    0.48    0.12
   1  -4   2    0.60    0.12
   1  -4   2    0.31    0.11
   1  -4   2    0.57    0.07
  -2   4  -2   -0.05    0.07
  -2   4  -2   -0.09    0.07
  -2   4  -2   -0.01    0.04
  -2   4  -2   -0.06    0.04
  -2   4  -2    0.00    0.09
   2  -4   2    0.04    0.10
   2  -4   2   -0.06    0.04
   2  -4   2   -0.21    0.08
   2  -4   2    0.06    0.11
   2  -4   2   -0.06    0.04
  -3   4  -2    2.86    0.28
  -3   4  -2    3.02    0.15
  -3   4  -2    2.76    0.15
  -3   4  -2    2.89    0.29
   3  -4   2    3.34    0.26
   3  -4   2    3.16    0.28
   3  -4   2    2.84    0.16
   3  -4   2    2.64    0.22
   3  -4   2    2.82    0.28
  -4   4  -2    6.68    0.29
  -4   4  -2    6.87    0.45
  -4   4  -2    7.32    0.56
  -4   4  -2    6.77    0.27
  -4   4  -2    7.50    0.46
   4  -4   2    6.85    0.29
   4  -4   2    7.34    0.42
   4  -4   2    7.54    0.47
   4  -4   2    7.41    0.40
   4  -4   2    6.83    0.40
   4  -4   2    7.37    0.30
  -5   4  -2    1.45    0.16
  -5   4  -2    1.41    0.23
  -5   4  -2    1.13    0.18
  -5   4  -2    1.01    0.27
   5  -4   2    1.49    0.28
   5  -4   2    1.59    0.24
   5  -4   2    1.80    0.27
   5  -4   2    2.02    0.18
   5  -4   2    1.86    0.31
   5  -4   2    1.67    0.17
  -6   4  -2    1.75    0.27
  -6   4  -2    2.14    0.28
  -6   4  -2    1.61    0.31
   6  -4   2    1.87    0.26
   6  -4   2    1.82    0.28
   6  -4   2    1.73    0.32
   6  -4   2    1.81    0.33
   6  -4   2    2.33    0.21
   6  -4   2    1.35    0.17
  -7   4  -2    0.58    0.13
  -7   4  -2    0.82    0.21
  -7   4  -2    0.43    0.26
   7  -4   2    1.13    0.32
   7  -4   2    0.59    0.25
   7  -4   2    0.73    0.14
   7  -4   2    0.72    0.28
  -8   4  -2   -0.02    0.14
  -8   4  -2   -0.18    0.20
   8  -4   2   -0.29    0.20
   8  -4   2   -0.31    0.21
   8  -4   2   -0.14    0.11
  -9   4  -2   -0.08    0.18
   9  -4   2   -0.06    0.13
   9  -4   2   -0.02    0.18
 -10   4  -2    0.14    0.34
 -10   4  -2   -0.08    0.20
  10  -4   2    0.18    0.28
  10  -4   2    0.10    0.15
  13   3  -2   -0.03    0.28
  13   3  -2    0.08    0.22
 -13  -3   2   -0.12    0.30
  12   3  -2    0.25    0.21
  12   3  -2    0.38    0.27
  12   3  -2    0.04    0.23
 -12  -3   2    0.05    0.25
 -12  -3   2   -0.52    0.36
 -12  -3   2    0.22    0.28
  11   3  -2    0.20    0.23
  11   3  -2   -0.01    0.16
  11   3  -2    0.47    0.26
 -11  -3   2    0.10    0.25
 -11  -3   2    0.36    0.27
 -11  -3   2   -0.22    0.34
  10   3  -2    0.72    0.26
  10   3  -2    0.42    0.17
 -10  -3   2    0.35    0.32
 -10  -3   2    0.57    0.28
 -10  -3   2    0.50    0.27
   9   3  -2   -0.22    0.16
   9   3  -2    0.13    0.14
   9   3  -2   -0.07    0.14
   9   3  -2   -0.01    0.08
  -9  -3   2    0.05    0.21
  -9  -3   2    0.08    0.11
  -9  -3   2   -0.20    0.24
  -9  -3   2   -0.10    0.14
   8   3  -2    0.11    0.12
   8   3  -2    0.14    0.14
   8   3  -2   -0.01    0.08
   8   3  -2    0.12    0.17
  -8  -3   2    0.01    0.10
  -8  -3   2    0.11    0.20
  -8  -3   2    0.16    0.24
  -8  -3   2    0.08    0.18
   7   3  -2    0.36    0.16
   7   3  -2    0.09    0.09
   7   3  -2    0.24    0.11
   7   3  -2    0.19    0.13
  -7  -3   2    0.15    0.11
  -7  -3   2    0.29    0.19
  -7  -3   2    0.43    0.23
  -7  -3   2    0.26    0.16
   6   3  -2    0.13    0.12
   6   3  -2    0.22    0.13
   6   3  -2    0.09    0.08
   6   3  -2    0.23    0.13
   6   3  -2    0.13    0.09
  -6  -3   2    0.05    0.14
  -6  -3   2    0.20    0.15
  -6  -3   2    0.11    0.09
  -6  -3   2    0.00    0.11
   5   3  -2   -0.04    0.11
   5   3  -2    0.11    0.09
   5   3  -2   -0.11    0.12
   5   3  -2   -0.01    0.08
   5   3  -2   -0.21    0.09
  -5  -3   2    0.01    0.11
  -5  -3   2   -0.34    0.12
  -5  -3   2   -0.19    0.10
  -5  -3   2    0.04    0.11
  -5  -3   2   -0.04    0.09
  -5  -3   2    0.06    0.07
   4   3  -2    0.99    0.17
   4   3  -2    1.13    0.16
   4   3  -2    1.33    0.21
   4   3  -2    1.25    0.17
   4   3  -2    0.86    0.18
   4   3  -2    0.79    0.14
  -4  -3   2    0.87    0.17
  -4  -3   2    1.11    0.21
  -4  -3   2    0.77    0.13
  -4  -3   2    1.02    0.16
  -4  -3   2    1.21    0.15
  -4  -3   2    0.97    0.17
   3   3  -2    4.65    0.33
   3   3  -2    4.27    0.26
   3   3  -2    4.91    0.31
   3   3  -2    5.40    0.39
   3   3  -2    4.94    0.33
   3   3  -2    4.74    0.28
  -3  -3   2    4.96    0.35
  -3  -3   2    4.92    0.33
  -3  -3   2    4.63    0.30
  -3  -3   2    4.42    0.25
  -3  -3   2    4.55    0.29
   2   3  -2   18.95    0.81
   2   3  -2   18.37    0.63
   2   3  -2   18.58    0.65
   2   3  -2   18.19    0.77
   2   3  -2   19.73    0.81
  -2  -3   2   18.92    0.78
  -2  -3   2   18.80    0.81
  -2  -3   2   18.70    0.80
  -2  -3   2   18.80    0.66
  -2  -3   2   17.60    0.62
   1   3  -2   16.93    0.72
   1   3  -2   16.82    0.70
   1   3  -2   16.17    0.55
   1   3  -2   16.26    0.57
   1   3  -2   16.85    0.73
  -1  -3   2   17.23    0.53
  -1  -3   2   16.56    0.70
  -1  -3   2   15.95    0.57
  -1  -3   2   16.79    0.55
  -1  -3   2   16.21    0.72
   0   3  -2    0.31    0.07
   0   3  -2    0.39    0.07
   0   3  -2    0.32    0.09
   0   3  -2    0.44    0.07
   0   3  -2    0.53    0.09
   0  -3   2    0.32    0.08
   0  -3   2    0.48    0.09
   0  -3   2    0.31    0.07
   0  -3   2    0.36    0.06
   0  -3   2    0.42    0.11
  -1   3  -2   31.62    1.23
  -1   3  -2   30.83    0.93
  -1   3  -2   30.52    0.93
  -1   3  -2   32.26    0.93
  -1   3  -2   31.29    1.09
   1  -3   2   30.91    0.93
   1  -3   2   30.05    0.88
   1  -3   2   31.33    0.91
   1  -3   2   31.98    0.85
   1  -3   2   30.48    0.94
  -2   3  -2   17.73    0.70
  -2   3  -2   17.28    0.61
  -2   3  -2   17.18    0.54
  -2   3  -2   17.22    0.74
  -2   3  -2   17.19    0.54
   2  -3   2   16.28    0.58
   2  -3   2   16.79    0.62
   2  -3   2   17.02    0.54
   2  -3   2   17.12    0.56
   2  -3   2   16.17    0.56
  -3   3  -2   14.72    0.49
  -3   3  -2   16.14    0.66
  -3   3  -2   15.63    0.68
  -3   3  -2   15.23    0.51
   3  -3   2   15.14    0.50
   3  -3   2   14.49    0.54
   3  -3   2   15.04    0.60
   3  -3   2   13.61    0.54
   3  -3   2   14.81    0.54
  -4   3  -2    2.61    0.19
  -4   3  -2    2.72    0.17
  -4   3  -2    2.71    0.28
  -4   3  -2    2.73    0.25
  -4   3  -2    2.82    0.38
   4  -3   2    2.60    0.27
   4  -3   2    2.63    0.29
   4  -3   2    2.93    0.19
   4  -3   2    2.54    0.22
   4  -3   2    3.07    0.25
  -5   3  -2   -0.03    0.16
  -5   3  -2   -0.03    0.08
  -5   3  -2    0.01    0.13
  -5   3  -2   -0.10    0.07
   5  -3   2    0.03    0.08
   5  -3   2    0.06    0.14
   5  -3   2   -0.07    0.13
   5  -3   2   -0.02    0.13
   5  -3   2   -0.12    0.16
   5  -3   2    0.07    0.08
  -6   3  -2    2.30    0.37
  -6   3  -2    3.22    0.26
  -6   3  -2    3.07    0.28
  -6   3  -2    3.76    0.34
   6  -3   2    3.03    0.27
   6  -3   2    2.60    0.35
   6  -3   2    2.60    0.31
   6  -3   2    3.07    0.35
   6  -3   2    3.70    0.26
  -7   3  -2   -0.08    0.19
  -7   3  -2    0.06    0.07
  -7   3  -2   -0.11    0.11
   7  -3   2    0.25    0.13
   7  -3   2   -0.16    0.19
   7  -3   2   -0.09    0.20
   7  -3   2   -0.01    0.18
  -8   3  -2    0.24    0.16
  -8   3  -2    0.30    0.26
   8  -3   2    0.36    0.15
   8  -3   2    0.40    0.23
   8  -3   2    0.41    0.26
  -9   3  -2   -0.18    0.23
  -9   3  -2   -0.35    0.13
   9  -3   2   -0.02    0.23
   9  -3   2    0.02    0.26
   9  -3   2    0.00    0.15
 -10   3  -2   -0.11    0.31
 -10   3  -2    0.05    0.28
  10  -3   2    0.00    0.16
  10  -3   2   -0.01    0.26
  12   2  -2    0.15    0.23
  12   2  -2    0.56    0.26
  12   2  -2    0.10    0.20
 -12  -2   2   -0.28    0.26
 -12  -2   2    0.20    0.32
  11   2  -2    0.15    0.22
  11   2  -2    0.22    0.23
  11   2  -2   -0.06    0.17
 -11  -2   2   -0.12    0.17
 -11  -2   2    0.29    0.24
 -11  -2   2   -0.10    0.32
  10   2  -2    0.99    0.26
  10   2  -2    0.71    0.21
  10   2  -2    0.39    0.25
 -10  -2   2    0.51    0.29
 -10  -2   2    0.67    0.26
 -10  -2   2    0.52    0.28
   9   2  -2    1.14    0.21
   9   2  -2    0.67    0.11
   9   2  -2    0.96    0.24
   9   2  -2    0.94    0.27
  -9  -2   2    0.91    0.27
  -9  -2   2    0.76    0.26
  -9  -2   2    0.70    0.15
  -9  -2   2    0.75    0.29
   8   2  -2    0.19    0.13
   8   2  -2    0.04    0.07
   8   2  -2   -0.02    0.12
   8   2  -2    0.02    0.15
  -8  -2   2    0.12    0.09
  -8  -2   2    0.15    0.21
  -8  -2   2   -0.24    0.16
  -8  -2   2   -0.26    0.17
   7   2  -2    1.71    0.20
   7   2  -2    1.78    0.25
   7   2  -2    1.66    0.24
   7   2  -2    1.93    0.17
   7   2  -2    1.34    0.20
  -7  -2   2    2.00    0.25
  -7  -2   2    1.41    0.28
  -7  -2   2    1.80    0.27
  -7  -2   2    1.53    0.30
   6   2  -2   14.32    0.62
   6   2  -2   15.26    0.72
   6   2  -2   14.71    0.49
   6   2  -2   14.95    0.66
   6   2  -2   14.50    0.55
  -6  -2   2   14.22    0.69
  -6  -2   2   14.85    0.85
  -6  -2   2   14.92    0.67
  -6  -2   2   14.21    0.81
   5   2  -2    0.06    0.09
   5   2  -2   -0.12    0.09
   5   2  -2    0.04    0.07
   5   2  -2    0.08    0.09
   5   2  -2    0.04    0.06
  -5  -2   2   -0.04    0.13
  -5  -2   2   -0.10    0.11
  -5  -2   2   -0.03    0.14
  -5  -2   2    0.02    0.07
   4   2  -2    3.11    0.26
   4   2  -2    3.06    0.31
   4   2  -2    3.43    0.25
   4   2  -2    3.52    0.30
   4   2  -2    2.94    0.23
  -4  -2   2    3.35    0.30
  -4  -2   2    3.36    0.25
  -4  -2   2    2.95    0.25
  -4  -2   2    2.95    0.29
  -4  -2   2    3.19    0.22
  -4  -2   2    3.44    0.34
   3   2  -2   11.68    0.54
   3   2  -2   11.20    0.55
   3   2  -2   12.08    0.58
   3   2  -2   11.06    0.46
   3   2  -2   10.95    0.57
   3   2  -2   11.77    0.45
  -3  -2   2   11.07    0.43
  -3  -2   2   10.98    0.52
  -3  -2   2   11.02    0.56
  -3  -2   2   11.24    0.56
  -3  -2   2   11.21    0.47
  -3  -2   2   11.26    0.55
   2   2  -2   25.85    0.99
   2   2  -2   24.09    0.98
   2   2  -2   23.58    0.80
   2   2  -2   26.98    1.02
   2   2  -2   24.96    0.97
   2   2  -2   24.87    0.82
  -2  -2   2   25.83    1.00
  -2  -2   2   25.68    1.02
  -2  -2   2   24.78    0.99
  -2  -2   2   24.87    0.82
  -2  -2   2   24.23    0.79
   1   2  -2    4.28    0.20
   1   2  -2    5.07    0.29
   1   2  -2    4.18    0.26
   1   2  -2    3.94    0.21
   1   2  -2    4.03    0.24
  -1  -2   2    4.53    0.21
  -1  -2   2    4.11    0.23
  -1  -2   2    4.16    0.26
  -1  -2   2    4.87    0.28
  -1  -2   2    4.16    0.21
  -1  -2   2    4.28    0.19
   0   2  -2    0.19    0.06
   0   2  -2    0.31    0.06
   0   2  -2    0.23    0.05
   0   2  -2    0.20    0.05
   0   2  -2    0.16    0.06
   0  -2   2    0.31    0.07
   0  -2   2    0.18    0.06
   0  -2   2    0.23    0.05
   0  -2   2    0.13    0.06
  -1   2  -2   13.14    0.45
  -1   2  -2   13.52    0.57
  -1   2  -2   12.98    0.43
  -1   2  -2   13.08    0.53
  -1   2  -2   13.67    0.44
   1  -2   2   14.27    0.45
   1  -2   2   13.52    0.57
   1  -2   2   13.69    0.43
   1  -2   2   12.57    0.45
   1  -2   2   13.98    0.42
   1  -2   2   13.15    0.44
  -2   2  -2    0.04    0.07
  -2   2  -2    0.06    0.05
  -2   2  -2    0.07    0.05
  -2   2  -2    0.06    0.05
   2  -2   2    0.02    0.09
   2  -2   2    0.11    0.08
   2  -2   2    0.10    0.08
   2  -2   2    0.04    0.04
   2  -2   2    0.05    0.05
   2  -2   2    0.04    0.06
  -3   2  -2    0.56    0.15
  -3   2  -2    0.70    0.10
  -3   2  -2    0.53    0.09
  -3   2  -2    0.73    0.09
  -3   2  -2    0.55    0.12
   3  -2   2    0.66    0.09
   3  -2   2    0.86    0.14
   3  -2   2    0.76    0.13
   3  -2   2    0.84    0.14
   3  -2   2    0.56    0.09
   3  -2   2    0.77    0.16
  -4   2  -2    3.90    0.21
  -4   2  -2    4.02    0.38
  -4   2  -2    4.06    0.24
  -4   2  -2    3.92    0.30
  -4   2  -2    4.39    0.27
   4  -2   2    4.02    0.27
   4  -2   2    3.89    0.26
   4  -2   2    4.13    0.24
   4  -2   2    4.08    0.29
   4  -2   2    3.78    0.30
   4  -2   2    3.96    0.23
  -5   2  -2    3.43    0.43
  -5   2  -2    3.37    0.24
  -5   2  -2    3.26    0.25
  -5   2  -2    3.01    0.31
  -5   2  -2    3.11    0.23
   5  -2   2    3.27    0.24
   5  -2   2    3.03    0.24
   5  -2   2    2.57    0.23
   5  -2   2    3.09    0.31
   5  -2   2    2.80    0.28
  -6   2  -2   -0.05    0.06
  -6   2  -2   -0.04    0.16
  -6   2  -2   -0.04    0.11
  -6   2  -2    0.06    0.10
   6  -2   2   -0.06    0.13
   6  -2   2   -0.08    0.11
   6  -2   2   -0.11    0.14
   6  -2   2   -0.09    0.13
   6  -2   2    0.07    0.10
  -7   2  -2    1.00    0.15
  -7   2  -2    1.00    0.16
  -7   2  -2    0.99    0.18
  -7   2  -2    1.08    0.20
  -7   2  -2    0.97    0.25
   7  -2   2    0.99    0.19
   7  -2   2    1.14    0.25
   7  -2   2    1.34    0.28
   7  -2   2    1.18    0.19
  -8   2  -2    0.63    0.25
  -8   2  -2    0.64    0.19
   8  -2   2    0.79    0.22
   8  -2   2    1.02    0.28
   8  -2   2    0.62    0.18
  -9   2  -2    0.11    0.19
  -9   2  -2   -0.15    0.17
   9  -2   2   -0.08    0.20
   9  -2   2   -0.01    0.22
   9  -2   2   -0.20    0.14
 -10   2  -2   -0.24    0.24
 -10   2  -2    0.05    0.30
  10  -2   2    0.12    0.24
  10  -2   2   -0.15    0.16
 -11   2  -2   -0.04    0.30
 -11   2  -2   -0.05    0.33
  11  -2   2    0.14    0.29
  11  -2   2    0.17    0.20
  12   1  -2    1.23    0.29
  12   1  -2    0.74    0.25
 -12  -1   2    1.00    0.42
 -12  -1   2    0.44    0.40
  11   1  -2    0.43    0.22
  11   1  -2    0.36    0.20
  11   1  -2    0.23    0.25
 -11  -1   2    0.16    0.30
 -11  -1   2    0.24    0.30
  10   1  -2    1.49    0.28
  10   1  -2    1.69    0.34
  10   1  -2    1.72    0.27
 -10  -1   2    1.79    0.34
 -10  -1   2    1.63    0.38
 -10  -1   2    1.21    0.34
   9   1  -2    0.17    0.16
   9   1  -2   -0.12    0.19
   9   1  -2    0.10    0.18
  -9  -1   2    0.17    0.24
  -9  -1   2    0.17    0.26
  -9  -1   2   -0.13    0.20
   8   1  -2   -0.13    0.17
   8   1  -2    0.06    0.17
   8   1  -2    0.08    0.14
   8   1  -2    0.30    0.20
   8   1  -2    0.33    0.07
  -8  -1   2    0.24    0.10
  -8  -1   2    0.11    0.20
  -8  -1   2    0.37    0.19
  -8  -1   2    0.15    0.18
   7   1  -2    0.12    0.16
   7   1  -2    0.14    0.06
   7   1  -2    0.13    0.14
   7   1  -2    0.07    0.12
   7   1  -2    0.18    0.14
  -7  -1   2   -0.01    0.13
  -7  -1   2    0.05    0.16
  -7  -1   2    0.23    0.15
  -7  -1   2    0.10    0.09
   6   1  -2   25.61    0.97
   6   1  -2   25.94    0.78
   6   1  -2   27.45    0.95
   6   1  -2   26.80    1.10
   6   1  -2   25.03    0.85
  -6  -1   2   27.49    1.24
  -6  -1   2   26.54    0.99
  -6  -1   2   26.18    1.30
  -6  -1   2   25.94    1.07
   5   1  -2    2.40    0.30
   5   1  -2    2.02    0.23
   5   1  -2    2.77    0.25
   5   1  -2    2.06    0.23
   5   1  -2    2.62    0.15
   5   1  -2    2.20    0.17
  -5  -1   2    2.37    0.31
  -5  -1   2    1.96    0.25
  -5  -1   2    2.42    0.29
  -5  -1   2    2.31    0.29
  -5  -1   2    1.90    0.21
  -5  -1   2    2.53    0.22
   4   1  -2    0.60    0.11
   4   1  -2    0.62    0.10
   4   1  -2    0.48    0.12
   4   1  -2    0.43    0.13
   4   1  -2    0.69    0.09
   4   1  -2    0.50    0.10
   4   1  -2    0.61    0.12
  -4  -1   2    0.51    0.10
  -4  -1   2    0.46    0.14
  -4  -1   2    0.43    0.11
  -4  -1   2    0.45    0.14
  -4  -1   2    0.28    0.12
  -4  -1   2    0.42    0.08
   3   1  -2   37.11    1.49
   3   1  -2   38.09    1.18
   3   1  -2   39.35    1.43
   3   1  -2   39.19    1.42
   3   1  -2   39.04    1.20
  -3  -1   2   36.83    1.20
  -3  -1   2   37.76    1.50
  -3  -1   2   38.33    1.52
  -3  -1   2   37.73    1.42
  -3  -1   2   39.24    1.42
  -3  -1   2   36.06    1.17
   2   1  -2   29.50    0.93
   2   1  -2   29.17    0.92
   2   1  -2   30.13    1.12
   2   1  -2   29.74    1.15
   2   1  -2   29.37    1.09
  -2  -1   2   29.07    1.09
  -2  -1   2   28.91    0.91
  -2  -1   2   28.69    1.11
  -2  -1   2   29.83    1.17
  -2  -1   2   29.92    1.16
  -2  -1   2   29.81    0.94
   1   1  -2    0.64    0.09
   1   1  -2    0.62    0.08
   1   1  -2    0.78    0.13
   1   1  -2    0.73    0.10
   1   1  -2    0.57    0.09
  -1  -1   2    0.51    0.08
  -1  -1   2    0.57    0.09
  -1  -1   2    0.66    0.08
  -1  -1   2    0.98    0.15
   0   1  -2    0.04    0.04
   0   1  -2    0.03    0.04
   0   1  -2    0.04    0.02
   0   1  -2   -0.01    0.03
   0  -1   2    0.03    0.01
   0  -1   2    0.04    0.03
   0  -1   2    0.03    0.03
   0  -1   2    0.02    0.03
   0  -1   2    0.01    0.02
   0  -1   2   -0.02    0.04
  -1   1  -2    5.96    0.28
  -1   1  -2    6.08    0.23
  -1   1  -2    6.08    0.29
  -1   1  -2    6.25    0.24
   1  -1   2    6.20    0.24
   1  -1   2    6.14    0.29
   1  -1   2    6.08    0.24
   1  -1   2    6.09    0.24
   1  -1   2    6.48    0.25
   1  -1   2    6.04    0.28
  -2   1  -2    0.16    0.05
  -2   1  -2    0.23    0.08
  -2   1  -2    0.30    0.06
  -2   1  -2    0.30    0.07
   2  -1   2    0.30    0.07
   2  -1   2    0.05    0.07
   2  -1   2    0.35    0.07
   2  -1   2    0.23    0.06
   2  -1   2    0.30    0.09
   2  -1   2    0.46    0.09
   2  -1   2    0.48    0.10
  -3   1  -2    0.08    0.07
  -3   1  -2    0.05    0.06
  -3   1  -2    0.08    0.07
  -3   1  -2    0.15    0.04
   3  -1   2    0.03    0.10
   3  -1   2    0.10    0.07
   3  -1   2    0.09    0.07
   3  -1   2    0.08    0.07
   3  -1   2    0.15    0.08
   3  -1   2    0.18    0.09
  -4   1  -2   28.34    0.92
  -4   1  -2   28.90    1.22
  -4   1  -2   30.27    1.01
  -4   1  -2   28.26    0.90
  -4   1  -2   28.07    1.02
   4  -1   2   27.84    0.99
   4  -1   2   27.70    0.92
   4  -1   2   26.48    0.85
   4  -1   2   28.39    0.84
   4  -1   2   27.20    0.92
   4  -1   2   27.31    0.90
  -5   1  -2   28.31    0.95
  -5   1  -2   28.26    1.27
  -5   1  -2   27.42    1.25
  -5   1  -2   26.90    1.00
  -5   1  -2   27.87    1.01
  -5   1  -2   26.55    0.91
   5  -1   2   27.86    0.91
   5  -1   2   26.79    0.89
   5  -1   2   27.69    0.96
   5  -1   2   26.12    0.85
   5  -1   2   26.98    0.99
   5  -1   2   26.91    0.93
  -6   1  -2    0.71    0.23
  -6   1  -2    0.88    0.10
  -6   1  -2    0.95    0.17
  -6   1  -2    0.85    0.11
  -6   1  -2    0.93    0.16
   6  -1   2    1.02    0.16
   6  -1   2    1.08    0.21
   6  -1   2    0.85    0.17
   6  -1   2    0.77    0.14
   6  -1   2    1.19    0.23
  -7   1  -2    0.00    0.02
  -7   1  -2   -0.15    0.18
  -7   1  -2    0.06    0.11
  -7   1  -2   -0.08    0.13
  -7   1  -2    0.01    0.02
   7  -1   2   -0.26    0.12
   7  -1   2    0.00    0.18
   7  -1   2   -0.16    0.12
   7  -1   2   -0.11    0.16
  -8   1  -2    2.45    0.43
  -8   1  -2    4.00    0.39
  -8   1  -2    4.73    0.40
   8  -1   2    3.26    0.32
   8  -1   2    4.45    0.44
   8  -1   2    3.95    0.36
  -9   1  -2    0.23    0.27
  -9   1  -2    0.16    0.17
   9  -1   2    0.18    0.18
   9  -1   2    0.31    0.22
   9  -1   2    0.33    0.25
 -10   1  -2    0.40    0.32
 -10   1  -2    0.20    0.22
  10  -1   2    0.21    0.19
  10  -1   2    0.28    0.28
  10  -1   2    0.00    0.22
 -11   1  -2    0.19    0.32
 -11   1  -2    0.20    0.35
  11  -1   2    0.02    0.20
  11  -1   2   -0.03    0.25
  12   0  -2    0.48    0.25
  12   0  -2    0.42    0.25
 -12   0   2    0.34    0.28
 -12   0   2    0.29    0.33
  11   0  -2    0.10    0.21
  11   0  -2    0.02    0.24
  11   0  -2    0.24    0.19
 -11   0   2    0.01    0.20
 -11   0   2    0.12    0.25
  10   0  -2    0.49    0.21
  10   0  -2    0.46    0.23
  10   0  -2    0.59    0.26
 -10   0   2    0.58    0.32
 -10   0   2    0.50    0.26
   9   0  -2    4.81    0.47
   9   0  -2    4.44    0.37
   9   0  -2    4.60    0.42
  -9   0   2    4.78    0.71
  -9   0   2    4.68    0.49
  -9   0   2    5.00    0.68
   8   0  -2    1.04    0.22
   8   0  -2    1.51    0.27
   8   0  -2    1.30    0.24
   8   0  -2    1.49    0.24
  -8   0   2    1.26    0.26
  -8   0   2    1.74    0.26
  -8   0   2    1.41    0.32
  -8   0   2    0.98    0.32
   7   0  -2   -0.02    0.14
   7   0  -2   -0.18    0.11
   7   0  -2   -0.07    0.13
   7   0  -2    0.18    0.13
  -7   0   2   -0.11    0.17
  -7   0   2   -0.06    0.08
  -7   0   2   -0.12    0.11
  -7   0   2   -0.16    0.13
   6   0  -2    1.35    0.19
   6   0  -2    1.18    0.12
   6   0  -2    1.42    0.19
   6   0  -2    1.71    0.23
   6   0  -2    1.73    0.21
  -6   0   2    1.38    0.25
  -6   0   2    1.36    0.26
  -6   0   2    0.93    0.14
  -6   0   2    1.60    0.22
   5   0  -2    3.11    0.25
   5   0  -2    2.73    0.20
   5   0  -2    2.71    0.23
   5   0  -2    2.90    0.24
   5   0  -2    3.19    0.31
   5   0  -2    2.77    0.14
  -5   0   2    2.73    0.21
  -5   0   2    2.75    0.25
  -5   0   2    2.88    0.25
  -5   0   2    2.84    0.34
  -5   0   2    1.98    0.30
   4   0  -2    0.15    0.10
   4   0  -2    0.19    0.09
   4   0  -2    0.24    0.03
   4   0  -2    0.28    0.10
   4   0  -2    0.28    0.10
   4   0  -2    0.29    0.10
  -4   0   2    0.25    0.08
  -4   0   2    0.13    0.11
  -4   0   2    0.23    0.08
  -4   0   2    0.15    0.09
  -4   0   2    0.14    0.10
   3   0  -2    2.65    0.21
   3   0  -2    2.47    0.25
   3   0  -2    2.51    0.18
   3   0  -2    2.39    0.23
   3   0  -2    2.08    0.08
   3   0  -2    2.53    0.16
   3   0  -2    2.62    0.16
  -3   0   2    2.29    0.15
  -3   0   2    2.43    0.24
  -3   0   2    2.66    0.20
  -3   0   2    2.43    0.26
  -3   0   2    2.25    0.18
   2   0  -2   50.91    1.35
   2   0  -2   49.79    1.49
   2   0  -2   50.93    1.48
   2   0  -2   50.16    1.73
   2   0  -2   48.95    1.87
   2   0  -2   52.98    1.81
  -2   0   2   50.23    1.73
  -2   0   2   51.80    1.80
  -2   0   2   48.09    1.47
  -2   0   2   49.53    1.49
  -2   0   2   49.26    1.87
   1   0  -2    0.04    0.04
   1   0  -2    0.01    0.04
   1   0  -2    0.02    0.03
   1   0  -2    0.00    0.02
   1   0  -2   -0.01    0.04
   1   0  -2   -0.02    0.02
   1   0  -2    0.05    0.04
  -1   0   2    0.01    0.02
  -1   0   2    0.02    0.03
  -1   0   2    0.07    0.04
  -1   0   2   -0.01    0.02
  -1   0   2   -0.02    0.03
  -1   0   2    0.00    0.03
  -1   0   2   -0.03    0.04
   0   0  -2    6.14    0.23
   0   0  -2    5.95    0.24
   0   0  -2    6.17    0.23
   0   0  -2    5.98    0.29
   0   0  -2    6.27    0.27
   0   0   2    6.03    0.24
   0   0   2    7.27    0.31
   0   0   2    6.37    0.23
   0   0   2    5.88    0.27
  -1   0  -2   33.34    1.00
  -1   0  -2   34.98    1.26
  -1   0  -2   35.20    1.01
  -1   0  -2   34.43    1.08
  -1   0  -2   33.91    1.20
   1   0   2   34.64    1.20
   1   0   2   33.76    1.07
   1   0   2   34.00    1.01
   1   0   2   33.11    1.01
   1   0   2   33.78    1.26
  -2   0  -2  866.88   28.16
  -2   0  -2  874.40   25.46
  -2   0  -2  859.98   24.09
  -2   0  -2  842.98   24.09
  -2   0  -2  893.85   30.94
   2   0   2  855.06   21.08
   2   0   2  859.12   25.37
   2   0   2  832.81   24.09
   2   0   2  823.44   24.04
  -3   0  -2   26.28    0.88
  -3   0  -2   26.23    1.05
  -3   0  -2   24.91    0.81
  -3   0  -2   25.25    0.83
  -3   0  -2   25.11    1.05
   3   0   2   25.16    0.83
   3   0   2   25.56    0.72
   3   0   2   25.45    1.02
   3   0   2   26.01    0.75
   3   0   2   25.74    0.88
   3   0   2   25.30    0.81
  -4   0  -2    0.50    0.11
  -4   0  -2    0.40    0.13
  -4   0  -2    0.51    0.10
  -4   0  -2    0.43    0.13
  -4   0  -2    0.55    0.11
   4   0   2    0.66    0.13
   4   0   2    0.56    0.14
   4   0   2    0.43    0.12
   4   0   2    0.44    0.11
   4   0   2    0.41    0.09
   4   0   2    0.41    0.10
  -5   0  -2   21.52    0.81
  -5   0  -2   20.32    0.74
  -5   0  -2   21.21    1.01
  -5   0  -2   21.77    1.03
  -5   0  -2   20.80    0.78
   5   0   2   20.44    0.79
   5   0   2   21.36    0.69
   5   0   2   21.59    0.75
   5   0   2   20.06    0.76
  -6   0  -2    0.97    0.19
  -6   0  -2    0.75    0.16
  -6   0  -2    0.66    0.21
   6   0   2    0.74    0.18
   6   0   2    0.68    0.17
   6   0   2    0.99    0.17
   6   0   2    0.77    0.14
  -7   0  -2    1.96    0.26
  -7   0  -2    1.34    0.22
  -7   0  -2    1.26    0.27
   7   0   2    1.94    0.29
   7   0   2    1.93    0.23
   7   0   2    1.59    0.25
   7   0   2    1.23    0.21
   7   0   2    1.52    0.22
  -8   0  -2    0.12    0.18
  -8   0  -2    0.11    0.15
  -8   0  -2    0.12    0.23
   8   0   2    0.05    0.17
   8   0   2   -0.28    0.15
   8   0   2    0.20    0.20
   8   0   2   -0.15    0.16
  -9   0  -2    0.30    0.22
  -9   0  -2    0.27    0.18
  -9   0  -2    0.26    0.22
   9   0   2    0.59    0.22
   9   0   2    0.62    0.19
   9   0   2    0.23    0.21
 -10   0  -2   -0.22    0.25
 -10   0  -2   -0.01    0.26
  10   0   2   -0.24    0.20
  10   0   2   -0.11    0.18
  10   0   2   -0.36    0.17
 -11   0  -2    0.24    0.25
 -11   0  -2    0.07    0.28
  11   0   2    0.30    0.22
  11   0   2   -0.12    0.21
 -12   0  -2    0.27    0.38
 -12   0  -2    0.10    0.34
  12   0   2    0.20    0.23
  12   0   2    0.17    0.23
  12  -1  -2    0.17    0.23
  12  -1  -2    0.30    0.26
 -12   1   2    0.82    0.43
 -12   1   2    0.18    0.33
  11  -1  -2    0.25    0.21
  11  -1  -2   -0.04    0.23
 -11   1   2    0.04    0.30
 -11   1   2    0.04    0.31
  10  -1  -2   -0.09    0.17
  10  -1  -2    0.06    0.24
  10  -1  -2    0.04    0.20
 -10   1   2    0.21    0.28
 -10   1   2    0.30    0.31
   9  -1  -2    0.20    0.18
   9  -1  -2    0.12    0.20
   9  -1  -2    0.05    0.21
  -9   1   2    0.54    0.30
  -9   1   2    0.33    0.21
  -9   1   2    0.28    0.29
   8  -1  -2    0.53    0.17
   8  -1  -2    0.31    0.22
   8  -1  -2    0.18    0.19
   8  -1  -2    0.25    0.19
  -8   1   2    0.10    0.23
  -8   1   2    0.35    0.09
  -8   1   2    0.18    0.20
  -8   1   2    0.27    0.26
  -8   1   2    0.20    0.13
   7  -1  -2   -0.28    0.10
   7  -1  -2   -0.31    0.11
   7  -1  -2   -0.09    0.13
   7  -1  -2    0.12    0.15
  -7   1   2   -0.19    0.09
  -7   1   2    0.01    0.17
  -7   1   2   -0.06    0.06
  -7   1   2   -0.23    0.12
  -7   1   2   -0.25    0.11
   6  -1  -2    6.03    0.34
   6  -1  -2    5.92    0.33
   6  -1  -2    6.19    0.37
   6  -1  -2    6.62    0.40
   6  -1  -2    6.36    0.28
  -6   1   2    6.61    0.39
  -6   1   2    5.98    0.40
  -6   1   2    6.79    0.62
  -6   1   2    6.35    0.28
  -6   1   2    6.36    0.54
   5  -1  -2    7.70    0.35
   5  -1  -2    8.11    0.40
   5  -1  -2    7.66    0.30
   5  -1  -2    8.89    0.39
   5  -1  -2    7.87    0.51
   5  -1  -2    8.49    0.42
  -5   1   2    8.10    0.37
  -5   1   2    8.62    0.32
  -5   1   2    7.82    0.62
  -5   1   2    7.76    0.43
  -5   1   2    8.22    0.41
  -5   1   2    8.30    0.56
   4  -1  -2    0.41    0.12
   4  -1  -2    0.50    0.12
   4  -1  -2    0.42    0.10
   4  -1  -2    0.42    0.11
   4  -1  -2    0.41    0.09
  -4   1   2    0.36    0.11
  -4   1   2    0.46    0.11
  -4   1   2    0.40    0.05
  -4   1   2    0.33    0.09
  -4   1   2    0.43    0.09
  -4   1   2    0.17    0.15
   3  -1  -2   10.46    0.37
   3  -1  -2   10.18    0.40
   3  -1  -2   10.66    0.51
   3  -1  -2   10.39    0.40
   3  -1  -2    9.99    0.38
  -3   1   2    9.95    0.51
  -3   1   2   10.90    0.48
  -3   1   2   10.29    0.38
  -3   1   2   10.49    0.59
  -3   1   2   10.07    0.34
  -3   1   2   11.10    0.41
   2  -1  -2   25.69    0.75
   2  -1  -2   24.85    0.93
   2  -1  -2   24.28    0.77
   2  -1  -2   25.04    1.05
   2  -1  -2   25.88    0.79
  -2   1   2   25.59    0.75
  -2   1   2   24.68    0.79
  -2   1   2   24.97    0.77
  -2   1   2   26.04    0.94
  -2   1   2   25.50    1.05
   1  -1  -2   36.15    1.06
   1  -1  -2   34.38    1.05
   1  -1  -2   35.81    1.21
   1  -1  -2   35.91    1.35
  -1   1   2   34.67    1.05
  -1   1   2   35.57    0.98
  -1   1   2   36.11    1.36
  -1   1   2   35.24    1.06
  -1   1   2   36.70    1.21
  -1   1   2   39.41    1.08
   0  -1  -2   25.75    0.81
   0  -1  -2   26.03    0.97
   0  -1  -2   25.21    0.77
   0  -1  -2   24.87    0.77
   0   1   2   25.91    0.77
   0   1   2   26.51    0.78
   0   1   2   27.15    0.97
   0   1   2   26.57    0.81
  -1  -1  -2    0.57    0.08
  -1  -1  -2    0.45    0.06
  -1  -1  -2    0.44    0.07
  -1  -1  -2    0.42    0.06
  -1  -1  -2    0.31    0.05
   1   1   2    0.60    0.08
   1   1   2    0.54    0.07
   1   1   2    0.56    0.07
   1   1   2    0.37    0.06
   1   1   2    0.55    0.07
  -2  -1  -2    2.78    0.20
  -2  -1  -2    3.15    0.19
  -2  -1  -2    2.91    0.17
  -2  -1  -2    2.85    0.22
  -2  -1  -2    2.80    0.23
   2   1   2    3.12    0.17
   2   1   2    2.61    0.17
   2   1   2    2.78    0.21
   2   1   2    3.50    0.24
   2   1   2    3.03    0.18
  -3  -1  -2   23.63    0.78
  -3  -1  -2   24.30    0.83
  -3  -1  -2   24.04    1.00
  -3  -1  -2   22.61    0.79
  -3  -1  -2   23.45    0.96
   3   1   2   26.44    0.67
   3   1   2   23.80    0.83
   3   1   2   24.33    0.78
   3   1   2   24.69    0.80
   3   1   2   22.18    0.99
   3   1   2   23.96    0.96
  -4  -1  -2    1.98    0.19
  -4  -1  -2    1.94    0.20
  -4  -1  -2    1.91    0.27
  -4  -1  -2    1.71    0.17
  -4  -1  -2    1.37    0.21
   4   1   2    1.95    0.18
   4   1   2    1.95    0.18
   4   1   2    1.57    0.16
   4   1   2    1.85    0.22
   4   1   2    1.96    0.19
  -5  -1  -2   37.09    1.24
  -5  -1  -2   38.95    1.28
  -5  -1  -2   35.88    1.20
  -5  -1  -2   36.88    1.52
  -5  -1  -2   37.33    1.58
   5   1   2   37.91    1.52
   5   1   2   37.67    1.24
   5   1   2   36.67    1.21
   5   1   2   38.33    1.27
   5   1   2   36.93    1.03
  -6  -1  -2    5.21    0.35
  -6  -1  -2    5.22    0.48
  -6  -1  -2    5.63    0.38
   6   1   2    5.72    0.35
   6   1   2    5.53    0.34
   6   1   2    5.31    0.36
   6   1   2    5.08    0.31
  -7  -1  -2    0.16    0.15
  -7  -1  -2    0.09    0.13
  -7  -1  -2   -0.03    0.18
   7   1   2    0.13    0.13
   7   1   2   -0.01    0.13
   7   1   2   -0.03    0.14
   7   1   2    0.17    0.10
  -8  -1  -2    2.02    0.31
  -8  -1  -2    2.05    0.37
  -8  -1  -2    3.04    0.34
   8   1   2    2.06    0.27
   8   1   2    1.84    0.29
   8   1   2    1.91    0.29
  -9  -1  -2    0.22    0.16
  -9  -1  -2    0.02    0.21
  -9  -1  -2    0.28    0.25
   9   1   2   -0.09    0.19
   9   1   2    0.04    0.18
   9   1   2    0.44    0.24
 -10  -1  -2   -0.01    0.20
 -10  -1  -2   -0.12    0.21
 -10  -1  -2   -0.34    0.15
 -10  -1  -2    0.08    0.22
  10   1   2   -0.26    0.21
  10   1   2    0.18    0.19
  10   1   2    0.04    0.22
 -11  -1  -2    0.13    0.32
 -11  -1  -2    0.08    0.28
  11   1   2    0.34    0.23
  11   1   2    0.03    0.18
  11   1   2    0.10    0.26
 -12  -1  -2   -0.14    0.32
 -12  -1  -2    0.12    0.29
  12   1   2    0.05    0.23
  12   1   2    0.27    0.26
  11  -2  -2    0.28    0.27
  11  -2  -2    0.34    0.21
 -11   2   2    0.40    0.34
 -11   2   2    0.12    0.33
  10  -2  -2    0.27    0.27
  10  -2  -2   -0.11    0.21
  10  -2  -2    0.21    0.19
 -10   2   2    0.21    0.23
 -10   2   2    0.29    0.31
   9  -2  -2    0.72    0.21
   9  -2  -2    1.10    0.32
   9  -2  -2    0.98    0.27
  -9   2   2    0.70    0.32
  -9   2   2    0.77    0.30
   8  -2  -2    0.21    0.16
   8  -2  -2    0.19    0.16
   8  -2  -2    0.52    0.24
  -8   2   2    0.37    0.25
  -8   2   2    0.22    0.11
  -8   2   2    0.22    0.18
  -8   2   2    0.20    0.22
   7  -2  -2   -0.25    0.11
   7  -2  -2   -0.25    0.11
   7  -2  -2   -0.19    0.11
   7  -2  -2   -0.26    0.15
   7  -2  -2    0.03    0.17
  -7   2   2   -0.16    0.13
  -7   2   2   -0.06    0.11
  -7   2   2    0.00    0.08
  -7   2   2   -0.23    0.20
  -7   2   2   -0.09    0.11
   6  -2  -2    2.07    0.21
   6  -2  -2    1.61    0.23
   6  -2  -2    1.50    0.20
   6  -2  -2    1.60    0.16
   6  -2  -2    1.55    0.25
  -6   2   2    1.67    0.16
  -6   2   2    1.18    0.25
  -6   2   2    1.49    0.19
  -6   2   2    0.97    0.16
  -6   2   2    1.20    0.30
   5  -2  -2   11.26    0.53
   5  -2  -2   11.54    0.41
   5  -2  -2   10.34    0.46
   5  -2  -2   11.35    0.48
   5  -2  -2   10.67    0.62
   5  -2  -2   10.95    0.45
  -5   2   2   11.12    0.44
  -5   2   2   11.06    0.66
  -5   2   2   10.61    0.73
  -5   2   2   10.84    0.55
  -5   2   2   11.29    0.43
  -5   2   2   10.90    0.48
   4  -2  -2    3.80    0.23
   4  -2  -2    3.75    0.20
   4  -2  -2    3.62    0.23
   4  -2  -2    3.97    0.28
   4  -2  -2    3.84    0.22
   4  -2  -2    3.81    0.33
  -4   2   2    3.70    0.20
  -4   2   2    3.57    0.23
  -4   2   2    3.30    0.33
  -4   2   2    3.76    0.21
  -4   2   2    3.70    0.39
   3  -2  -2    7.31    0.35
   3  -2  -2    8.14    0.33
   3  -2  -2    7.65    0.31
   3  -2  -2    7.82    0.29
   3  -2  -2    8.00    0.43
   3  -2  -2    7.73    0.32
  -3   2   2    7.60    0.30
  -3   2   2    7.88    0.36
  -3   2   2    8.14    0.45
  -3   2   2    8.03    0.31
  -3   2   2    8.11    0.53
  -3   2   2    7.90    0.32
   2  -2  -2   23.65    0.76
   2  -2  -2   23.91    0.75
   2  -2  -2   26.83    0.69
   2  -2  -2   26.29    0.70
   2  -2  -2   23.73    0.92
   2  -2  -2   24.63    0.77
  -2   2   2   24.29    0.93
  -2   2   2   25.45    1.07
  -2   2   2   24.10    0.76
  -2   2   2   23.80    0.74
  -2   2   2   24.79    0.77
   1  -2  -2    0.51    0.10
   1  -2  -2    0.41    0.06
  -1   2   2    0.73    0.09
  -1   2   2    0.64    0.09
  -1   2   2    0.54    0.10
  -1   2   2    0.71    0.06
  -1   2   2    0.55    0.06
   0  -2  -2    1.07    0.12
   0  -2  -2    1.01    0.09
   0  -2  -2    1.04    0.09
   0   2   2    1.08    0.09
   0   2   2    1.01    0.12
   0   2   2    1.17    0.09
  -1  -2  -2   36.31    1.10
  -1  -2  -2   38.68    1.26
  -1  -2  -2   36.38    1.43
  -1  -2  -2   38.00    1.12
  -1  -2  -2   38.48    1.33
   1   2   2   37.48    1.26
   1   2   2   37.65    1.33
   1   2   2   38.60    1.43
   1   2   2   36.89    1.11
   1   2   2   36.33    1.17
   1   2   2   36.73    1.10
  -2  -2  -2  939.36   26.97
  -2  -2  -2  938.38   26.87
  -2  -2  -2  964.86   31.08
  -2  -2  -2 1000.00   28.26
  -2  -2  -2  910.74   34.41
   2   2   2  939.14   30.96
   2   2   2  950.11   26.91
   2   2   2  999.35   34.59
   2   2   2  927.07   28.03
   2   2   2  955.07   27.00
  -3  -2  -2  235.65    8.68
  -3  -2  -2  243.38    7.84
  -3  -2  -2  239.99    6.75
  -3  -2  -2  241.02    7.09
  -3  -2  -2  237.00    6.78
   3   2   2  239.44    6.75
   3   2   2  250.29    8.82
   3   2   2  243.81    6.79
   3   2   2  241.57    7.09
   3   2   2  231.62    8.31
   3   2   2  239.25    7.83
  -4  -2  -2    5.53    0.29
  -4  -2  -2    5.63    0.40
  -4  -2  -2    5.48    0.31
  -4  -2  -2    5.46    0.39
  -4  -2  -2    5.95    0.32
   4   2   2    5.45    0.39
   4   2   2    5.45    0.39
   4   2   2    5.39    0.25
   4   2   2    5.96    0.32
   4   2   2    5.92    0.31
   4   2   2    5.68    0.30
   4   2   2    5.91    0.25
  -5  -2  -2    1.14    0.16
  -5  -2  -2    0.81    0.17
  -5  -2  -2    1.01    0.19
  -5  -2  -2    0.87    0.18
  -5  -2  -2    0.87    0.16
   5   2   2    1.06    0.15
   5   2   2    1.06    0.20
   5   2   2    1.38    0.16
   5   2   2    1.23    0.11
   5   2   2    0.72    0.15
   5   2   2    0.97    0.17
   5   2   2    0.91    0.19
  -6  -2  -2    0.17    0.14
  -6  -2  -2   -0.01    0.16
  -6  -2  -2    0.18    0.13
   6   2   2    0.13    0.12
   6   2   2    0.06    0.10
   6   2   2    0.11    0.14
   6   2   2    0.17    0.11
  -7  -2  -2    1.76    0.27
  -7  -2  -2    1.65    0.31
  -7  -2  -2    2.30    0.29
   7   2   2    1.73    0.26
   7   2   2    1.86    0.24
   7   2   2    2.22    0.25
   7   2   2    1.76    0.23
  -8  -2  -2    0.10    0.19
  -8  -2  -2    0.37    0.16
  -8  -2  -2    0.33    0.20
   8   2   2    0.26    0.15
   8   2   2    0.54    0.15
   8   2   2   -0.18    0.16
   8   2   2   -0.16    0.16
  -9  -2  -2    1.22    0.30
  -9  -2  -2    1.22    0.28
  -9  -2  -2    0.88    0.20
  -9  -2  -2    0.83    0.27
   9   2   2    0.95    0.21
   9   2   2    0.86    0.24
 -10  -2  -2   -0.10    0.16
 -10  -2  -2   -0.03    0.18
 -10  -2  -2    0.05    0.24
 -10  -2  -2   -0.03    0.22
  10   2   2    0.03    0.19
  10   2   2   -0.18    0.15
 -11  -2  -2   -0.11    0.21
 -11  -2  -2   -0.02    0.18
  11   2   2    0.38    0.24
  11   2   2   -0.09    0.16
  11   2   2    0.00    0.25
 -12  -2  -2   -0.27    0.20
 -12  -2  -2    0.13    0.31
  12   2   2    0.15    0.26
  12   2   2    0.18    0.21
  11  -3  -2   -0.12    0.17
  11  -3  -2   -0.04    0.26
 -11   3   2    0.27    0.39
 -11   3   2   -0.06    0.28
  10  -3  -2   -0.13    0.16
  10  -3  -2    0.00    0.25
  10  -3  -2   -0.09    0.25
 -10   3   2    0.47    0.36
 -10   3   2   -0.20    0.23
   9  -3  -2    0.00    0.24
   9  -3  -2   -0.04    0.21
   9  -3  -2    0.08    0.16
  -9   3   2    0.38    0.33
  -9   3   2    0.04    0.24
   8  -3  -2    5.99    0.40
   8  -3  -2    5.17    0.37
   8  -3  -2    4.86    0.40
   8  -3  -2    6.56    0.54
  -8   3   2    5.69    0.81
  -8   3   2    5.84    0.36
  -8   3   2    6.21    0.66
   7  -3  -2    0.25    0.20
   7  -3  -2   -0.01    0.12
   7  -3  -2    0.07    0.13
   7  -3  -2    0.06    0.18
   7  -3  -2    0.03    0.14
  -7   3   2    0.08    0.13
  -7   3   2    0.00    0.12
  -7   3   2   -0.04    0.12
  -7   3   2    0.15    0.09
  -7   3   2   -0.27    0.23
   6  -3  -2    0.44    0.16
   6  -3  -2    0.43    0.14
   6  -3  -2    0.52    0.13
   6  -3  -2    0.68    0.21
   6  -3  -2    0.28    0.12
  -6   3   2    0.22    0.18
  -6   3   2    0.42    0.10
  -6   3   2    0.45    0.13
  -6   3   2    0.49    0.19
   5  -3  -2    0.62    0.19
   5  -3  -2    0.57    0.17
   5  -3  -2    0.36    0.11
   5  -3  -2    0.41    0.10
   5  -3  -2    0.60    0.13
  -5   3   2    0.33    0.20
  -5   3   2    0.45    0.10
  -5   3   2    0.40    0.16
  -5   3   2    0.49    0.10
  -5   3   2    0.45    0.11
   4  -3  -2    6.63    0.35
   4  -3  -2    6.38    0.30
   4  -3  -2    6.45    0.29
   4  -3  -2    7.09    0.40
   4  -3  -2    6.10    0.30
  -4   3   2    6.70    0.32
  -4   3   2    6.58    0.37
  -4   3   2    6.28    0.46
  -4   3   2    6.53    0.28
  -4   3   2    6.65    0.30
  -4   3   2    5.76    0.51
   3  -3  -2    6.07    0.29
   3  -3  -2    6.21    0.30
   3  -3  -2    6.29    0.35
   3  -3  -2    5.84    0.25
   3  -3  -2    6.00    0.27
  -3   3   2    6.07    0.24
  -3   3   2    6.48    0.48
  -3   3   2    5.92    0.25
  -3   3   2    6.27    0.41
  -3   3   2    6.42    0.34
   2  -3  -2    0.05    0.07
   2  -3  -2    0.06    0.06
   2  -3  -2   -0.02    0.04
   2  -3  -2    0.03    0.02
   2  -3  -2    0.07    0.08
  -2   3   2    0.09    0.10
  -2   3   2    0.05    0.04
  -2   3   2   -0.03    0.04
  -2   3   2   -0.07    0.09
  -2   3   2    0.11    0.07
   1  -3  -2   17.89    0.54
   1  -3  -2   18.68    0.53
   1  -3  -2   17.00    0.53
  -1   3   2   17.24    0.53
  -1   3   2   17.98    0.54
  -1   3   2   18.15    0.79
  -1   3   2   17.42    0.59
   0  -3  -2  147.08    4.50
   0  -3  -2  158.65    4.51
   0   3   2  166.60    5.61
   0   3   2  167.15    4.51
   0   3   2  167.58    4.57
  -1  -3  -2  280.42    8.24
  -1  -3  -2  279.89    8.23
  -1  -3  -2  283.92   10.38
  -1  -3  -2  292.35   10.04
   1   3   2  296.09    8.23
   1   3   2  290.66   10.38
   1   3   2  301.18    8.27
   1   3   2  290.34   10.10
   1   3   2  282.35    9.46
  -2  -3  -2    2.29    0.24
  -2  -3  -2    2.01    0.22
  -2  -3  -2    2.32    0.18
  -2  -3  -2    2.20    0.16
   2   3   2    2.04    0.21
   2   3   2    2.28    0.18
   2   3   2    1.96    0.17
   2   3   2    2.25    0.17
   2   3   2    1.61    0.20
  -3  -3  -2   24.43    0.96
  -3  -3  -2   23.45    0.81
  -3  -3  -2   24.23    0.79
  -3  -3  -2   24.47    1.04
   3   3   2   22.13    0.82
   3   3   2   23.23    0.79
   3   3   2   24.11    0.95
   3   3   2   23.86    0.81
   3   3   2   23.70    1.04
  -4  -3  -2    0.69    0.14
  -4  -3  -2    0.70    0.14
  -4  -3  -2    0.81    0.14
  -4  -3  -2    0.90    0.16
   4   3   2    0.95    0.15
   4   3   2    0.86    0.14
   4   3   2    1.32    0.17
   4   3   2    0.77    0.17
   4   3   2    0.65    0.13
   4   3   2    0.80    0.12
  -5  -3  -2   -0.02    0.13
  -5  -3  -2    0.01    0.09
  -5  -3  -2   -0.18    0.12
  -5  -3  -2    0.03    0.09
  -5  -3  -2   -0.21    0.10
   5   3   2    0.13    0.12
   5   3   2    0.05    0.13
   5   3   2   -0.07    0.11
   5   3   2    0.07    0.09
   5   3   2   -0.05    0.08
   5   3   2    0.03    0.05
  -6  -3  -2    4.61    0.47
  -6  -3  -2    5.13    0.38
  -6  -3  -2    4.81    0.34
   6   3   2    4.76    0.33
   6   3   2    4.61    0.25
   6   3   2    5.21    0.50
   6   3   2    5.08    0.37
   6   3   2    5.01    0.34
   6   3   2    4.80    0.28
  -7  -3  -2    0.61    0.20
  -7  -3  -2    0.59    0.15
  -7  -3  -2    0.57    0.23
   7   3   2    0.53    0.14
   7   3   2    0.61    0.18
   7   3   2    0.47    0.09
   7   3   2    0.38    0.18
   7   3   2    0.65    0.15
  -8  -3  -2   -0.35    0.17
  -8  -3  -2   -0.39    0.14
   8   3   2   -0.12    0.15
   8   3   2   -0.12    0.11
  -9  -3  -2    0.56    0.26
  -9  -3  -2    0.66    0.24
  -9  -3  -2    0.41    0.29
   9   3   2    0.68    0.22
   9   3   2    0.36    0.17
 -10  -3  -2    0.31    0.24
 -10  -3  -2    0.08    0.23
 -10  -3  -2    0.67    0.26
  10   3   2    0.52    0.25
  10   3   2    0.33    0.18
 -11  -3  -2    0.20    0.25
 -11  -3  -2    0.09    0.31
 -11  -3  -2    0.35    0.26
  11   3   2    0.27    0.24
  11   3   2   -0.08    0.17
 -12  -3  -2    0.06    0.28
 -12  -3  -2   -0.06    0.32
  12   3   2    0.01    0.17
  12   3   2    0.26    0.24
  10  -4  -2    0.07    0.16
  10  -4  -2   -0.24    0.17
 -10   4   2   -0.18    0.25
 -10   4   2   -0.02    0.33
   9  -4  -2   -0.10    0.14
   9  -4  -2   -0.12    0.23
   9  -4  -2   -0.02    0.25
  -9   4   2    0.27    0.31
  -9   4   2   -0.07    0.20
   8  -4  -2   -0.04    0.20
   8  -4  -2   -0.05    0.12
   8  -4  -2   -0.21    0.22
   8  -4  -2   -0.07    0.15
  -8   4   2   -0.01    0.19
  -8   4   2   -0.02    0.28
   7  -4  -2    1.37    0.22
   7  -4  -2    1.30    0.28
   7  -4  -2    1.50    0.29
   7  -4  -2    1.52    0.19
  -7   4   2    0.72    0.36
  -7   4   2    1.78    0.24
  -7   4   2    0.96    0.28
   6  -4  -2    0.22    0.20
   6  -4  -2    0.15    0.18
   6  -4  -2    0.34    0.11
   6  -4  -2    0.11    0.15
  -6   4   2    0.27    0.11
  -6   4   2    0.33    0.19
  -6   4   2    0.26    0.10
   5  -4  -2    0.68    0.16
   5  -4  -2    0.27    0.18
   5  -4  -2    0.60    0.14
   5  -4  -2    0.56    0.10
  -5   4   2    0.51    0.17
  -5   4   2    0.57    0.10
  -5   4   2    0.59    0.10
  -5   4   2    0.20    0.18
  -5   4   2    0.48    0.11
   4  -4  -2    4.24    0.33
   4  -4  -2    4.69    0.28
   4  -4  -2    4.70    0.22
   4  -4  -2    4.20    0.23
   4  -4  -2    4.24    0.28
   4  -4  -2    4.64    0.30
  -4   4   2    5.00    0.52
  -4   4   2    4.46    0.22
  -4   4   2    4.53    0.33
  -4   4   2    4.66    0.29
  -4   4   2    4.56    0.21
  -4   4   2    4.31    0.40
   3  -4  -2   12.27    0.55
   3  -4  -2   11.84    0.40
   3  -4  -2   13.14    0.47
   3  -4  -2   11.78    0.40
   3  -4  -2   11.06    0.43
   3  -4  -2   12.19    0.48
  -3   4   2   11.59    0.39
  -3   4   2   11.73    0.38
  -3   4   2   11.56    0.53
  -3   4   2   11.80    0.72
  -3   4   2   12.07    0.63
   2  -4  -2   22.25    0.70
   2  -4  -2   22.80    0.69
   2  -4  -2   22.63    0.68
   2  -4  -2   23.76    0.71
  -2   4   2   22.44    0.67
  -2   4   2   23.95    0.95
  -2   4   2   23.83    1.08
  -2   4   2   23.03    0.67
  -2   4   2   24.65    0.81
   1  -4  -2    2.62    0.12
   1  -4  -2    2.62    0.18
   1  -4  -2    2.47    0.17
   1  -4  -2    2.66    0.12
   1  -4  -2    2.42    0.16
  -1   4   2    2.67    0.11
  -1   4   2    2.47    0.11
  -1   4   2    2.53    0.27
  -1   4   2    2.53    0.20
   0  -4  -2    1.12    0.12
   0  -4  -2    1.29    0.12
   0  -4  -2    1.31    0.12
   0  -4  -2    1.51    0.11
   0   4   2    1.31    0.10
   0   4   2    1.20    0.19
   0   4   2    1.38    0.10
  -1  -4  -2    0.51    0.08
  -1  -4  -2    0.29    0.11
  -1  -4  -2    0.77    0.10
  -1  -4  -2    0.50    0.09
   1   4   2    0.29    0.11
   1   4   2    0.58    0.08
   1   4   2    0.39    0.07
   1   4   2    0.64    0.09
  -2  -4  -2  137.34    4.38
  -2  -4  -2  130.10    3.80
  -2  -4  -2  135.87    4.91
  -2  -4  -2  136.01    3.78
   2   4   2  133.19    3.79
   2   4   2  128.14    3.77
   2   4   2  124.29    4.36
   2   4   2  136.16    4.91
  -3  -4  -2    0.66    0.13
  -3  -4  -2    0.28    0.12
  -3  -4  -2    0.12    0.10
  -3  -4  -2    0.15    0.09
   3   4   2    0.27    0.09
   3   4   2    0.36    0.10
   3   4   2    0.11    0.10
   3   4   2    0.16    0.11
  -4  -4  -2    5.12    0.41
  -4  -4  -2    5.03    0.30
  -4  -4  -2    5.13    0.33
  -4  -4  -2    5.77    0.43
   4   4   2    5.99    0.45
   4   4   2    5.30    0.39
   4   4   2    5.21    0.33
   4   4   2    5.04    0.31
   4   4   2    5.20    0.33
   4   4   2    5.00    0.30
  -5  -4  -2    0.13    0.13
  -5  -4  -2    0.01    0.13
  -5  -4  -2    0.27    0.13
  -5  -4  -2    0.14    0.12
   5   4   2    0.28    0.14
   5   4   2    0.03    0.12
   5   4   2    0.18    0.14
   5   4   2    0.19    0.08
   5   4   2    0.26    0.17
   5   4   2    0.33    0.12
  -6  -4  -2    0.15    0.14
  -6  -4  -2   -0.17    0.14
   6   4   2   -0.06    0.11
   6   4   2    0.14    0.08
   6   4   2    0.08    0.09
   6   4   2    0.31    0.19
   6   4   2    0.14    0.13
   6   4   2    0.39    0.15
  -7  -4  -2    0.80    0.22
  -7  -4  -2    0.67    0.20
  -7  -4  -2    0.98    0.23
   7   4   2    0.83    0.13
   7   4   2    0.73    0.25
   7   4   2    0.84    0.17
   7   4   2    0.97    0.15
   7   4   2    0.88    0.20
  -8  -4  -2    0.64    0.21
  -8  -4  -2    0.69    0.27
  -8  -4  -2    0.77    0.25
   8   4   2    0.92    0.17
   8   4   2    0.45    0.19
   8   4   2    0.56    0.12
  -9  -4  -2    0.81    0.26
  -9  -4  -2    0.56    0.25
  -9  -4  -2    0.49    0.25
   9   4   2    0.75    0.23
   9   4   2    0.76    0.17
   9   4   2    0.37    0.10
 -10  -4  -2    0.92    0.32
 -10  -4  -2    1.38    0.34
 -10  -4  -2    0.96    0.35
  10   4   2    0.88    0.27
  10   4   2    0.94    0.20
 -11  -4  -2    0.30    0.26
 -11  -4  -2    0.04    0.23
 -11  -4  -2   -0.24    0.27
  11   4   2   -0.12    0.15
  11   4   2   -0.06    0.21
 -12  -4  -2    0.28    0.28
 -12  -4  -2   -0.10    0.26
 -12  -4  -2   -0.06    0.32
  12   4   2    0.02    0.26
  12   4   2    0.01    0.18
 -13  -4  -2    0.02    0.32
 -13  -4  -2    0.26    0.30
  13   4   2    0.23    0.29
  13   4   2    0.29    0.22
  10  -5  -2    0.39    0.30
 -10   5   2    0.23    0.28
 -10   5   2    0.11    0.37
   9  -5  -2   -0.31    0.17
   9  -5  -2   -0.01    0.13
   9  -5  -2   -0.20    0.24
  -9   5   2    0.14    0.31
  -9   5   2   -0.04    0.21
   8  -5  -2    0.04    0.19
   8  -5  -2   -0.07    0.23
   8  -5  -2    0.21    0.24
   8  -5  -2   -0.07    0.11
  -8   5   2   -0.07    0.19
  -8   5   2   -0.02    0.27
   7  -5  -2    0.71    0.25
   7  -5  -2    0.90    0.22
   7  -5  -2    0.93    0.15
   7  -5  -2    0.87    0.29
  -7   5   2    0.62    0.34
  -7   5   2    0.49    0.24
  -7   5   2    0.78    0.17
   6  -5  -2    0.21    0.10
   6  -5  -2    0.43    0.24
   6  -5  -2    0.19    0.10
   6  -5  -2    0.31    0.16
   6  -5  -2    0.00    0.18
  -6   5   2    0.26    0.19
  -6   5   2    0.36    0.13
  -6   5   2   -0.35    0.24
   5  -5  -2    2.61    0.18
   5  -5  -2    2.58    0.18
   5  -5  -2    2.51    0.31
   5  -5  -2    2.47    0.31
   5  -5  -2    2.85    0.26
   5  -5  -2    2.75    0.36
  -5   5   2    2.63    0.15
  -5   5   2    3.01    0.40
  -5   5   2    2.71    0.15
  -5   5   2    3.09    0.28
   4  -5  -2    1.21    0.21
   4  -5  -2    1.14    0.19
   4  -5  -2    1.15    0.22
   4  -5  -2    1.04    0.11
  -4   5   2    1.15    0.08
  -4   5   2    0.87    0.19
  -4   5   2    1.24    0.22
  -4   5   2    0.87    0.15
  -4   5   2    0.64    0.24
  -4   5   2    1.08    0.08
   3  -5  -2    2.44    0.11
   3  -5  -2    2.37    0.11
   3  -5  -2    2.77    0.24
   3  -5  -2    2.58    0.23
   3  -5  -2    2.37    0.24
  -3   5   2    2.49    0.39
  -3   5   2    2.37    0.30
  -3   5   2    2.61    0.27
   2  -5  -2    4.94    0.29
   2  -5  -2    4.93    0.28
   2  -5  -2    4.87    0.28
  -2   5   2    4.76    0.32
  -2   5   2    4.92    0.45
   1  -5  -2    8.44    0.27
   1  -5  -2    8.94    0.36
   1  -5  -2    8.27    0.27
   1  -5  -2    8.12    0.33
   1  -5  -2    7.98    0.34
  -1   5   2    8.30    0.25
  -1   5   2    7.87    0.41
  -1   5   2    8.54    0.53
  -1   5   2    7.95    0.25
   0  -5  -2    4.37    0.20
   0  -5  -2    4.36    0.23
   0  -5  -2    4.40    0.23
   0  -5  -2    4.33    0.22
   0   5   2    4.56    0.38
   0   5   2    4.56    0.19
   0   5   2    4.45    0.19
   0   5   2    4.44    0.33
  -1  -5  -2    0.39    0.09
  -1  -5  -2    0.24    0.08
  -1  -5  -2    0.29    0.09
  -1  -5  -2    0.15    0.07
  -1  -5  -2    0.28    0.09
   1   5   2    0.22    0.07
   1   5   2    0.21    0.07
   1   5   2    0.23    0.09
   1   5   2    0.31    0.07
  -2  -5  -2    1.07    0.14
  -2  -5  -2    0.91    0.13
  -2  -5  -2    0.92    0.16
  -2  -5  -2    1.39    0.14
  -2  -5  -2    1.16    0.14
   2   5   2    1.09    0.07
   2   5   2    0.89    0.12
   2   5   2    0.71    0.14
   2   5   2    0.91    0.15
   2   5   2    0.98    0.13
  -3  -5  -2   68.07    2.65
  -3  -5  -2   67.57    2.02
  -3  -5  -2   65.39    2.05
  -3  -5  -2   68.50    2.39
   3   5   2   65.90    2.38
   3   5   2   67.74    2.02
   3   5   2   68.53    2.05
   3   5   2   69.53    2.66
  -4  -5  -2    9.27    0.43
  -4  -5  -2    8.39    0.54
  -4  -5  -2    8.79    0.46
  -4  -5  -2    8.67    0.39
  -4  -5  -2   10.02    0.59
   4   5   2    9.65    0.44
   4   5   2    9.23    0.45
   4   5   2    9.65    0.51
   4   5   2    8.92    0.52
   4   5   2    9.17    0.57
  -5  -5  -2   11.57    0.68
  -5  -5  -2   12.34    0.55
  -5  -5  -2   12.67    0.58
  -5  -5  -2   12.36    0.59
   5   5   2   12.28    0.58
   5   5   2   12.39    0.58
   5   5   2   12.06    0.72
   5   5   2   11.73    0.54
   5   5   2   12.40    0.69
   5   5   2   12.83    0.62
  -6  -5  -2   19.17    0.83
  -6  -5  -2   18.51    0.97
  -6  -5  -2   19.61    0.90
   6   5   2   18.54    0.80
   6   5   2   19.80    0.86
   6   5   2   18.11    1.01
   6   5   2   19.16    0.55
   6   5   2   19.50    0.78
  -7  -5  -2   -0.06    0.10
  -7  -5  -2   -0.13    0.18
  -7  -5  -2   -0.08    0.15
   7   5   2   -0.02    0.08
   7   5   2   -0.10    0.08
   7   5   2    0.02    0.14
   7   5   2    0.06    0.21
  -8  -5  -2    0.14    0.20
  -8  -5  -2    0.19    0.19
  -8  -5  -2    0.20    0.17
   8   5   2    0.25    0.11
   8   5   2    0.11    0.25
   8   5   2    0.09    0.10
   8   5   2    0.13    0.14
  -9  -5  -2    0.83    0.28
  -9  -5  -2    0.79    0.33
  -9  -5  -2    0.65    0.25
   9   5   2    0.66    0.15
   9   5   2    0.94    0.26
   9   5   2    0.84    0.17
 -10  -5  -2    1.06    0.32
 -10  -5  -2    0.35    0.26
 -10  -5  -2    0.25    0.30
  10   5   2    0.62    0.17
  10   5   2    0.79    0.26
  10   5   2    0.34    0.13
 -11  -5  -2   -0.25    0.30
 -11  -5  -2    0.12    0.26
 -11  -5  -2    0.01    0.24
  11   5   2   -0.23    0.21
  11   5   2   -0.16    0.14
 -12  -5  -2    0.26    0.29
 -12  -5  -2   -0.09    0.25
 -12  -5  -2   -0.17    0.37
  12   5   2    0.00    0.15
  12   5   2   -0.14    0.24
 -13  -5  -2    0.53    0.34
 -13  -5  -2   -0.92    0.35
  13   5   2    0.16    0.27
   9  -6  -2    0.00    0.27
   9  -6  -2    0.04    0.25
  -9   6   2   -0.03    0.21
  -9   6   2    0.25    0.35
   8  -6  -2   -0.12    0.24
   8  -6  -2    0.28    0.21
  -8   6   2    0.16    0.21
  -8   6   2   -0.03    0.31
   7  -6  -2   -0.03    0.22
   7  -6  -2   -0.17    0.17
  -7   6   2   -0.21    0.24
  -7   6   2    0.19    0.21
  -7   6   2   -0.08    0.13
   6  -6  -2    0.47    0.20
   6  -6  -2    0.54    0.08
   6  -6  -2    0.73    0.25
   6  -6  -2    0.54    0.26
  -6   6   2    0.84    0.17
  -6   6   2    0.46    0.23
  -6   6   2    0.47    0.31
   5  -6  -2    0.10    0.15
   5  -6  -2   -0.09    0.19
   5  -6  -2    0.41    0.18
  -5   6   2    0.22    0.18
  -5   6   2   -0.04    0.16
  -5   6   2    0.33    0.14
   4  -6  -2    2.19    0.29
   4  -6  -2    2.38    0.23
   4  -6  -2    1.92    0.27
  -4   6   2    1.86    0.36
  -4   6   2    2.10    0.28
  -4   6   2    1.77    0.28
   3  -6  -2   -0.14    0.13
   3  -6  -2   -0.09    0.11
   3  -6  -2    0.05    0.10
  -3   6   2   -0.14    0.12
  -3   6   2    0.22    0.16
  -3   6   2    0.01    0.11
   2  -6  -2    6.09    0.34
   2  -6  -2    5.79    0.33
   2  -6  -2    5.65    0.32
  -2   6   2    6.00    0.52
  -2   6   2    6.25    0.39
   1  -6  -2    0.03    0.03
   1  -6  -2   -0.10    0.07
   1  -6  -2   -0.06    0.10
   1  -6  -2   -0.01    0.03
   1  -6  -2   -0.10    0.10
  -1   6   2   -0.04    0.10
  -1   6   2   -0.04    0.10
   0  -6  -2   10.23    0.37
   0  -6  -2   10.34    0.40
   0  -6  -2    9.42    0.35
   0  -6  -2    9.87    0.38
   0  -6  -2   10.13    0.42
   0   6   2   10.09    0.34
   0   6   2   11.07    0.58
   0   6   2   10.43    0.64
   0   6   2   10.24    0.35
  -1  -6  -2    1.75    0.15
  -1  -6  -2    1.92    0.18
  -1  -6  -2    1.71    0.16
  -1  -6  -2    1.77    0.17
  -1  -6  -2    1.53    0.15
   1   6   2    1.86    0.25
   1   6   2    1.99    0.20
   1   6   2    1.87    0.16
   1   6   2    1.79    0.15
  -2  -6  -2   -0.18    0.09
  -2  -6  -2    0.01    0.08
  -2  -6  -2    0.10    0.09
  -2  -6  -2   -0.05    0.08
  -2  -6  -2   -0.02    0.09
   2   6   2   -0.01    0.08
   2   6   2    0.01    0.12
   2   6   2    0.09    0.04
   2   6   2   -0.01    0.09
   2   6   2   -0.01    0.09
  -3  -6  -2   18.85    0.62
  -3  -6  -2   19.54    0.95
  -3  -6  -2   19.46    0.73
  -3  -6  -2   18.99    0.69
   3   6   2   20.58    0.98
   3   6   2   19.44    0.72
   3   6   2   19.01    0.89
   3   6   2   17.26    0.85
   3   6   2   19.66    0.70
  -4  -6  -2    2.04    0.25
  -4  -6  -2    2.00    0.22
  -4  -6  -2    1.86    0.29
  -4  -6  -2    1.92    0.17
  -4  -6  -2    2.49    0.36
   4   6   2    1.28    0.22
   4   6   2    2.12    0.23
   4   6   2    1.32    0.22
   4   6   2    2.04    0.26
   4   6   2    2.34    0.29
  -5  -6  -2    0.00    0.05
  -5  -6  -2   -0.01    0.13
  -5  -6  -2    0.04    0.12
  -5  -6  -2   -0.05    0.15
   5   6   2   -0.01    0.11
   5   6   2   -0.01    0.17
   5   6   2    0.02    0.13
   5   6   2   -0.06    0.09
  -6  -6  -2    5.93    0.44
  -6  -6  -2    5.34    0.37
  -6  -6  -2    6.49    0.58
   6   6   2    6.03    0.41
   6   6   2    5.81    0.43
   6   6   2    6.05    0.60
  -7  -6  -2    1.34    0.21
  -7  -6  -2    1.30    0.31
  -7  -6  -2    1.40    0.27
   7   6   2    1.43    0.28
   7   6   2    1.79    0.26
   7   6   2    1.72    0.14
   7   6   2    2.15    0.30
  -8  -6  -2    0.32    0.16
  -8  -6  -2    0.36    0.26
  -8  -6  -2    0.48    0.23
   8   6   2    0.51    0.11
   8   6   2    0.27    0.13
   8   6   2    0.16    0.20
   8   6   2    0.26    0.19
  -9  -6  -2    0.21    0.19
  -9  -6  -2    0.33    0.22
  -9  -6  -2    0.03    0.28
   9   6   2    0.08    0.21
   9   6   2    0.12    0.22
   9   6   2    0.22    0.13
   9   6   2    0.37    0.11
 -10  -6  -2    0.11    0.19
 -10  -6  -2    0.21    0.25
 -10  -6  -2   -0.04    0.25
  10   6   2    0.29    0.23
  10   6   2    0.20    0.12
  10   6   2   -0.06    0.13
 -11  -6  -2    0.26    0.29
 -11  -6  -2    0.14    0.23
 -11  -6  -2   -0.04    0.26
  11   6   2    0.29    0.26
 -12  -6  -2    0.00    0.27
 -12  -6  -2    0.08    0.25
 -12  -6  -2   -0.28    0.38
  12   6   2    0.02    0.27
 -13  -6  -2    0.23    0.31
 -13  -6  -2    0.12    0.31
 -13  -6  -2   -0.69    0.42
  13   6   2    0.26    0.29
   8  -7  -2    0.61    0.25
   8  -7  -2    0.88    0.28
  -8   7   2    0.62    0.29
  -8   7   2    0.69    0.33
   7  -7  -2   -0.03    0.19
   7  -7  -2    0.27    0.26
  -7   7   2    0.08    0.19
  -7   7   2    0.13    0.22
   6  -7  -2    0.03    0.17
   6  -7  -2   -0.19    0.17
   6  -7  -2    0.18    0.26
  -6   7   2    0.07    0.20
  -6   7   2   -0.07    0.18
  -6   7   2    0.24    0.14
   5  -7  -2    0.49    0.25
   5  -7  -2    0.36    0.23
   5  -7  -2    0.38    0.21
  -5   7   2    0.63    0.23
  -5   7   2    0.11    0.26
  -5   7   2    0.54    0.17
   4  -7  -2    2.38    0.29
   4  -7  -2    2.23    0.31
   4  -7  -2    2.16    0.32
  -4   7   2    1.96    0.30
  -4   7   2    1.94    0.26
  -4   7   2    1.52    0.35
   3  -7  -2    1.30    0.25
   3  -7  -2    1.08    0.23
   3  -7  -2    1.27    0.21
  -3   7   2    1.02    0.21
  -3   7   2    0.96    0.25
   2  -7  -2   -0.02    0.13
   2  -7  -2   -0.06    0.14
   2  -7  -2   -0.02    0.13
  -2   7   2    0.15    0.15
  -2   7   2   -0.16    0.12
   1  -7  -2    5.79    0.33
   1  -7  -2    6.61    0.36
   1  -7  -2    5.81    0.33
  -1   7   2    6.37    0.41
  -1   7   2    6.38    0.51
  -1   7   2    6.21    0.51
   0  -7  -2    4.27    0.26
   0  -7  -2    3.67    0.26
   0  -7  -2    4.24    0.21
   0  -7  -2    4.20    0.20
   0  -7  -2    4.31    0.27
   0   7   2    4.30    0.19
   0   7   2    4.54    0.39
   0   7   2    4.08    0.18
   0   7   2    4.65    0.41
  -1  -7  -2    2.26    0.18
  -1  -7  -2    2.42    0.22
  -1  -7  -2    1.85    0.17
  -1  -7  -2    2.19    0.22
  -1  -7  -2    1.86    0.19
   1   7   2    2.46    0.34
   1   7   2    2.05    0.17
   1   7   2    2.28    0.17
   1   7   2    1.86    0.24
  -2  -7  -2    1.69    0.19
  -2  -7  -2    1.44    0.18
  -2  -7  -2    1.55    0.19
  -2  -7  -2    1.80    0.21
   2   7   2    1.48    0.19
   2   7   2    1.65    0.16
   2   7   2    1.51    0.17
   2   7   2    1.21    0.22
  -3  -7  -2    4.80    0.29
  -3  -7  -2    4.81    0.34
  -3  -7  -2    4.71    0.29
  -3  -7  -2    4.51    0.27
   3   7   2    5.63    0.48
   3   7   2    4.68    0.45
   3   7   2    5.13    0.44
   3   7   2    5.09    0.30
  -4  -7  -2    4.26    0.32
  -4  -7  -2    4.57    0.36
  -4  -7  -2    4.26    0.26
   4   7   2    4.69    0.42
   4   7   2    4.63    0.48
   4   7   2    3.49    0.41
   4   7   2    4.40    0.31
  -5  -7  -2    0.66    0.18
  -5  -7  -2    0.72    0.13
  -5  -7  -2    0.61    0.16
  -5  -7  -2    0.57    0.23
   5   7   2    0.34    0.20
   5   7   2    0.54    0.16
   5   7   2    0.59    0.16
  -6  -7  -2    3.16    0.22
  -6  -7  -2    3.33    0.37
  -6  -7  -2    2.55    0.37
   6   7   2    3.63    0.34
   6   7   2    3.91    0.38
   6   7   2    3.64    0.53
  -7  -7  -2    0.03    0.19
  -7  -7  -2   -0.41    0.16
  -7  -7  -2   -0.04    0.08
   7   7   2   -0.15    0.17
   7   7   2   -0.04    0.16
   7   7   2    0.08    0.11
  -8  -7  -2    0.21    0.28
  -8  -7  -2   -0.21    0.21
  -8  -7  -2    0.19    0.13
   8   7   2    0.20    0.14
   8   7   2   -0.20    0.19
   8   7   2    0.24    0.22
  -9  -7  -2    0.15    0.25
  -9  -7  -2    0.09    0.30
  -9  -7  -2    0.09    0.15
   9   7   2   -0.18    0.20
   9   7   2    0.11    0.23
   9   7   2    0.09    0.13
 -10  -7  -2    1.15    0.41
 -10  -7  -2    1.63    0.37
 -10  -7  -2    1.12    0.27
  10   7   2    1.19    0.30
  10   7   2    1.09    0.38
  10   7   2    0.75    0.19
 -11  -7  -2    0.34    0.23
 -11  -7  -2   -0.37    0.37
 -11  -7  -2    0.58    0.32
  11   7   2    0.66    0.29
 -12  -7  -2    0.05    0.27
 -12  -7  -2    0.15    0.23
 -12  -7  -2   -0.63    0.38
  12   7   2    0.12    0.27
 -13  -7  -2   -0.93    0.43
 -13  -7  -2    0.53    0.35
  13   7   2    0.24    0.29
   8  -8  -2   -0.11    0.23
   8  -8  -2   -0.23    0.23
  -8   8   2   -0.10    0.28
  -8   8   2    0.06    0.23
   7  -8  -2    1.03    0.28
   7  -8  -2    0.48    0.29
  -7   8   2    0.75    0.36
  -7   8   2    0.63    0.28
   6  -8  -2    0.03    0.23
   6  -8  -2   -0.01    0.26
   6  -8  -2    0.16    0.21
  -6   8   2    0.13    0.16
  -6   8   2    0.08    0.19
  -6   8   2    0.20    0.28
   5  -8  -2    0.55    0.25
   5  -8  -2    0.97    0.28
   5  -8  -2    1.00    0.26
  -5   8   2    0.88    0.21
  -5   8   2    0.54    0.23
  -5   8   2    0.69    0.32
   4  -8  -2    2.01    0.31
   4  -8  -2    2.27    0.31
   4  -8  -2    2.50    0.35
  -4   8   2    1.52    0.30
  -4   8   2    1.33    0.33
  -4   8   2    1.90    0.27
   3  -8  -2    0.06    0.19
   3  -8  -2   -0.16    0.17
   3  -8  -2    0.01    0.16
  -3   8   2    0.08    0.15
  -3   8   2    0.11    0.20
   2  -8  -2    0.01    0.17
   2  -8  -2   -0.03    0.15
   2  -8  -2    0.18    0.14
  -2   8   2    0.42    0.18
   1  -8  -2    1.04    0.20
   1  -8  -2    1.14    0.21
   1  -8  -2    0.74    0.17
  -1   8   2    0.84    0.22
  -1   8   2    0.67    0.22
   0  -8  -2   14.82    0.60
   0  -8  -2   13.92    0.56
   0  -8  -2   14.23    0.47
   0  -8  -2   13.52    0.53
   0  -8  -2   14.07    0.49
   0   8   2   14.61    0.78
   0   8   2   13.40    0.45
   0   8   2   13.54    0.45
   0   8   2   16.13    0.91
  -1  -8  -2    2.40    0.26
  -1  -8  -2    2.20    0.23
  -1  -8  -2    2.35    0.21
  -1  -8  -2    2.15    0.20
   1   8   2    2.25    0.18
   1   8   2    2.08    0.27
   1   8   2    2.07    0.18
   1   8   2    1.42    0.26
  -2  -8  -2    2.01    0.20
  -2  -8  -2    1.85    0.24
  -2  -8  -2    1.79    0.22
  -2  -8  -2    2.07    0.23
   2   8   2    1.27    0.24
   2   8   2    1.81    0.21
   2   8   2    1.96    0.19
  -3  -8  -2    5.72    0.32
  -3  -8  -2    6.78    0.36
  -3  -8  -2    6.47    0.39
  -3  -8  -2    6.53    0.36
   3   8   2    5.74    0.51
   3   8   2    6.37    0.53
   3   8   2    6.63    0.56
   3   8   2    6.10    0.34
  -4  -8  -2    0.07    0.11
  -4  -8  -2   -0.29    0.16
  -4  -8  -2    0.02    0.10
  -4  -8  -2    0.15    0.14
   4   8   2    0.25    0.14
   4   8   2   -0.01    0.12
   4   8   2    0.01    0.13
  -5  -8  -2    0.24    0.16
  -5  -8  -2    0.29    0.12
  -5  -8  -2    0.16    0.16
   5   8   2    0.26    0.15
   5   8   2    0.37    0.16
   5   8   2    0.32    0.17
  -6  -8  -2    0.06    0.18
  -6  -8  -2    0.13    0.11
   6   8   2    0.12    0.16
   6   8   2    0.17    0.14
   6   8   2    0.09    0.17
  -7  -8  -2    0.60    0.27
  -7  -8  -2    1.20    0.34
  -7  -8  -2    1.21    0.17
  -7  -8  -2    0.77    0.11
   7   8   2    0.78    0.30
   7   8   2    0.45    0.23
   7   8   2    0.92    0.21
  -8  -8  -2    0.00    0.28
  -8  -8  -2   -0.52    0.20
  -8  -8  -2   -0.06    0.08
  -8  -8  -2    0.05    0.10
   8   8   2   -0.48    0.18
   8   8   2   -0.19    0.26
   8   8   2   -0.04    0.15
  -9  -8  -2   -0.03    0.23
  -9  -8  -2   -0.23    0.31
  -9  -8  -2    0.03    0.12
   9   8   2    0.13    0.15
   9   8   2   -0.12    0.28
   9   8   2    0.15    0.22
 -10  -8  -2    0.62    0.31
 -10  -8  -2    0.47    0.18
 -10  -8  -2    0.26    0.37
  10   8   2    0.71    0.27
  10   8   2    0.39    0.18
  10   8   2    0.32    0.34
 -11  -8  -2    0.36    0.31
 -11  -8  -2   -0.58    0.34
  11   8   2    0.19    0.26
  11   8   2    0.00    0.33
 -12  -8  -2    0.12    0.31
 -12  -8  -2   -0.72    0.41
  12   8   2    0.33    0.30
  13   8   2    0.23    0.30
   7  -9  -2    0.23    0.28
   7  -9  -2   -0.08    0.25
  -7   9   2   -0.16    0.19
  -7   9   2    0.15    0.24
   6  -9  -2    0.26    0.27
   6  -9  -2    0.69    0.27
   6  -9  -2    0.31    0.28
  -6   9   2    0.59    0.33
  -6   9   2    0.50    0.20
  -6   9   2    0.49    0.25
   5  -9  -2   -0.10    0.20
   5  -9  -2   -0.39    0.20
   5  -9  -2   -0.08    0.24
  -5   9   2    0.20    0.21
  -5   9   2    0.16    0.28
  -5   9   2    0.00    0.16
   4  -9  -2   -0.20    0.20
   4  -9  -2    0.12    0.21
   4  -9  -2    0.22    0.23
  -4   9   2    0.19    0.20
  -4   9   2   -0.03    0.15
  -4   9   2    0.04    0.24
   3  -9  -2    2.64    0.34
   3  -9  -2    2.50    0.34
   3  -9  -2    2.29    0.33
  -3   9   2    3.15    0.44
  -3   9   2    2.00    0.40
   2  -9  -2    0.39    0.21
   2  -9  -2    0.29    0.20
   2  -9  -2    0.27    0.21
  -2   9   2    0.36    0.21
  -2   9   2    0.52    0.22
   1  -9  -2   -0.03    0.16
   1  -9  -2    0.22    0.20
   1  -9  -2   -0.34    0.15
  -1   9   2   -0.08    0.18
  -1   9   2    0.07    0.14
   0  -9  -2    4.54    0.37
   0  -9  -2    4.37    0.23
   0  -9  -2    4.80    0.32
   0  -9  -2    4.75    0.34
   0  -9  -2    4.71    0.22
   0   9   2    5.02    0.48
   0   9   2    4.21    0.17
   0   9   2    5.38    0.57
  -1  -9  -2    0.23    0.11
  -1  -9  -2    0.02    0.15
  -1  -9  -2    0.22    0.13
  -1  -9  -2    0.09    0.16
   1   9   2    0.17    0.12
   1   9   2    0.22    0.09
   1   9   2    0.10    0.13
  -2  -9  -2   -0.01    0.13
  -2  -9  -2    0.10    0.12
  -2  -9  -2    0.13    0.15
  -2  -9  -2    0.00    0.09
   2   9   2   -0.07    0.08
   2   9   2    0.04    0.09
   2   9   2   -0.10    0.14
   2   9   2    0.00    0.17
  -3  -9  -2    0.04    0.15
  -3  -9  -2   -0.09    0.09
  -3  -9  -2   -0.02    0.11
  -3  -9  -2    0.14    0.14
   3   9   2    0.04    0.03
   3   9   2   -0.08    0.04
   3   9   2    0.18    0.12
   3   9   2   -0.10    0.14
   3   9   2    0.04    0.17
  -4  -9  -2    4.58    0.34
  -4  -9  -2    4.98    0.40
  -4  -9  -2    4.24    0.33
  -4  -9  -2    4.53    0.31
   4   9   2    4.63    0.55
   4   9   2    4.24    0.45
   4   9   2    5.03    0.35
  -5  -9  -2   -0.15    0.12
  -5  -9  -2   -0.06    0.17
  -5  -9  -2   -0.07    0.09
  -5  -9  -2   -0.28    0.17
   5   9   2   -0.04    0.15
   5   9   2   -0.08    0.13
   5   9   2   -0.07    0.14
  -6  -9  -2    0.28    0.22
  -6  -9  -2    0.29    0.13
   6   9   2    0.26    0.18
   6   9   2    0.40    0.26
   6   9   2    0.28    0.20
  -7  -9  -2   -0.31    0.20
  -7  -9  -2    0.11    0.12
   7   9   2    0.05    0.16
   7   9   2    0.03    0.19
   7   9   2   -0.08    0.18
  -8  -9  -2    0.13    0.29
  -8  -9  -2    0.21    0.26
  -8  -9  -2    0.45    0.14
   8   9   2   -0.09    0.20
   8   9   2    0.11    0.23
   8   9   2    0.27    0.18
  -9  -9  -2   -0.32    0.31
  -9  -9  -2   -0.10    0.23
  -9  -9  -2   -0.02    0.11
   9   9   2   -0.12    0.16
   9   9   2    0.22    0.20
   9   9   2   -0.32    0.29
 -10  -9  -2   -0.52    0.32
 -10  -9  -2    0.16    0.28
  10   9   2    0.13    0.24
  10   9   2    0.01    0.17
  10   9   2   -0.26    0.31
 -11  -9  -2   -0.27    0.42
 -11  -9  -2    0.27    0.30
  11   9   2   -0.44    0.31
  11   9   2   -0.05    0.17
  11   9   2   -0.36    0.22
 -12  -9  -2    0.30    0.34
 -12  -9  -2   -0.80    0.41
  12   9   2   -0.06    0.28
  12   9   2    0.55    0.29
   6 -10  -2    0.11    0.30
   6 -10  -2    0.19    0.27
   6 -10  -2    0.31    0.30
  -6  10   2    0.10    0.23
  -6  10   2   -0.07    0.19
  -6  10   2    0.15    0.24
   5 -10  -2    0.10    0.27
   5 -10  -2    0.24    0.28
   5 -10  -2   -0.02    0.23
  -5  10   2   -0.12    0.17
  -5  10   2    0.05    0.25
  -5  10   2    0.20    0.23
  -5  10   2   -0.06    0.16
   4 -10  -2    0.30    0.24
   4 -10  -2    0.36    0.24
   4 -10  -2    0.24    0.24
  -4  10   2    0.07    0.20
  -4  10   2    0.17    0.24
  -4  10   2    0.34    0.21
  -4  10   2    0.26    0.21
   3 -10  -2    0.49    0.24
   3 -10  -2    0.49    0.23
   3 -10  -2    0.45    0.25
  -3  10   2    0.45    0.25
  -3  10   2    0.37    0.21
  -3  10   2    0.47    0.22
   2 -10  -2    1.29    0.30
   2 -10  -2    1.26    0.27
   2 -10  -2    1.31    0.29
  -2  10   2    1.46    0.31
  -2  10   2    0.70    0.27
   1 -10  -2    0.38    0.21
   1 -10  -2    0.11    0.17
   1 -10  -2    0.14    0.20
  -1  10   2    0.39    0.19
  -1  10   2    0.20    0.19
   0 -10  -2    0.02    0.06
   0 -10  -2    0.18    0.18
   0 -10  -2    0.20    0.19
   0 -10  -2    0.17    0.18
   0 -10  -2    0.13    0.05
   0  10   2    0.10    0.16
   0  10   2    0.12    0.19
   0  10   2    0.05    0.19
  -1 -10  -2    8.58    0.49
  -1 -10  -2    9.93    0.46
  -1 -10  -2    9.43    0.40
  -1 -10  -2    9.00    0.49
  -1 -10  -2    9.66    0.43
   1  10   2    8.82    0.37
   1  10   2   10.26    0.78
   1  10   2    9.60    0.62
   1  10   2    9.16    0.72
  -2 -10  -2    1.96    0.29
  -2 -10  -2    2.24    0.30
  -2 -10  -2    2.36    0.24
  -2 -10  -2    3.05    0.29
   2  10   2    1.35    0.29
   2  10   2    2.33    0.23
   2  10   2    2.53    0.30
   2  10   2    1.66    0.33
  -3 -10  -2    0.36    0.17
  -3 -10  -2    0.27    0.20
  -3 -10  -2    0.12    0.13
  -3 -10  -2    0.37    0.17
   3  10   2    0.14    0.15
   3  10   2    0.05    0.08
   3  10   2    0.37    0.14
   3  10   2    0.18    0.20
   3  10   2    0.21    0.06
  -4 -10  -2    0.23    0.14
  -4 -10  -2    0.27    0.17
  -4 -10  -2    0.03    0.19
  -4 -10  -2    0.34    0.16
   4  10   2    0.13    0.14
   4  10   2   -0.06    0.18
   4  10   2   -0.03    0.15
  -5 -10  -2    0.63    0.17
  -5 -10  -2    0.37    0.18
  -5 -10  -2    0.46    0.23
  -5 -10  -2    0.31    0.22
   5  10   2    0.21    0.24
   5  10   2    0.57    0.18
   5  10   2    0.49    0.22
  -6 -10  -2    2.17    0.34
  -6 -10  -2    2.21    0.24
   6  10   2    1.76    0.27
   6  10   2    1.71    0.37
   6  10   2    1.63    0.30
  -7 -10  -2    1.05    0.29
  -7 -10  -2    1.21    0.20
   7  10   2    1.13    0.26
   7  10   2    1.14    0.25
   7  10   2    1.26    0.36
  -8 -10  -2   -0.03    0.24
  -8 -10  -2    0.08    0.12
   8  10   2   -0.10    0.20
   8  10   2    0.01    0.16
   8  10   2   -0.18    0.30
  -9 -10  -2   -0.02    0.10
  -9 -10  -2   -0.05    0.25
   9  10   2   -0.02    0.18
   9  10   2   -0.40    0.31
   9  10   2   -0.21    0.20
 -10 -10  -2   -0.45    0.34
 -10 -10  -2    0.47    0.32
  10  10   2    0.22    0.21
  10  10   2    0.21    0.26
  10  10   2   -0.30    0.25
 -11 -10  -2   -0.31    0.40
 -11 -10  -2    0.18    0.30
  11  10   2    0.26    0.19
  11  10   2    0.03    0.38
  11  10   2    0.19    0.27
 -12 -10  -2   -0.99    0.41
 -12 -10  -2    0.27    0.33
  12  10   2   -0.28    0.36
  12  10   2    0.22    0.27
   5 -11  -2   -0.06    0.28
   5 -11  -2    0.17    0.29
   5 -11  -2    0.13    0.27
  -5  11   2    0.01    0.23
  -5  11   2    0.13    0.28
  -5  11   2    0.45    0.22
  -5  11   2    0.09    0.21
  -5  11   2    0.32    0.24
   4 -11  -2   -0.19    0.22
   4 -11  -2   -0.15    0.23
   4 -11  -2   -0.31    0.23
  -4  11   2   -0.13    0.16
  -4  11   2   -0.01    0.24
  -4  11   2    0.18    0.23
  -4  11   2    0.15    0.21
  -4  11   2    0.01    0.18
   3 -11  -2    0.68    0.27
   3 -11  -2    0.70    0.28
   3 -11  -2    0.64    0.28
  -3  11   2    0.41    0.24
  -3  11   2    0.67    0.26
  -3  11   2    0.43    0.25
  -3  11   2    0.65    0.29
   2 -11  -2    1.02    0.29
   2 -11  -2    1.09    0.27
   2 -11  -2    0.67    0.27
  -2  11   2    0.80    0.28
  -2  11   2    0.74    0.27
  -2  11   2    0.77    0.27
   1 -11  -2    2.12    0.31
   1 -11  -2    1.91    0.32
   1 -11  -2    2.18    0.34
  -1  11   2    1.45    0.33
  -1  11   2    1.24    0.31
  -1  11   2    1.77    0.33
   0 -11  -2    0.14    0.15
   0 -11  -2    0.19    0.19
   0 -11  -2    0.23    0.18
   0  11   2    0.16    0.21
   0  11   2    0.22    0.18
   0  11   2    0.22    0.22
  -1 -11  -2    2.01    0.30
  -1 -11  -2    2.50    0.23
  -1 -11  -2    2.11    0.28
  -1 -11  -2    1.66    0.30
   1  11   2    2.57    0.37
   1  11   2    1.37    0.29
   1  11   2    1.42    0.32
  -2 -11  -2    0.69    0.23
  -2 -11  -2    0.38    0.21
  -2 -11  -2    0.49    0.16
   2  11   2    0.19    0.22
   2  11   2    0.24    0.18
   2  11   2    0.36    0.14
  -3 -11  -2    0.60    0.22
  -3 -11  -2    0.61    0.19
  -3 -11  -2    0.74    0.22
   3  11   2    0.53    0.25
   3  11   2    0.31    0.19
  -4 -11  -2    3.69    0.34
  -4 -11  -2    3.98    0.37
  -4 -11  -2    4.18    0.42
   4  11   2    4.45    0.58
   4  11   2    3.31    0.50
   4  11   2    4.00    0.35
  -5 -11  -2   -0.13    0.19
  -5 -11  -2    0.01    0.14
  -5 -11  -2    0.14    0.21
   5  11   2   -0.01    0.15
   5  11   2   -0.29    0.21
   5  11   2   -0.07    0.16
  -6 -11  -2    0.15    0.24
  -6 -11  -2    0.09    0.21
  -6 -11  -2    0.01    0.12
   6  11   2   -0.12    0.25
   6  11   2    0.16    0.17
   6  11   2    0.10    0.20
  -7 -11  -2    0.57    0.26
  -7 -11  -2    0.55    0.17
   7  11   2    0.92    0.26
   7  11   2    0.36    0.22
   7  11   2    0.47    0.27
  -8 -11  -2    0.57    0.29
  -8 -11  -2    0.10    0.14
   8  11   2   -0.50    0.27
   8  11   2    0.40    0.23
   8  11   2    0.20    0.25
  -9 -11  -2    0.24    0.28
  -9 -11  -2    0.03    0.12
   9  11   2   -0.73    0.33
   9  11   2    0.17    0.21
   9  11   2    0.31    0.24
 -10 -11  -2    0.52    0.33
  10  11   2    0.14    0.25
  10  11   2   -0.23    0.28
  10  11   2    0.20    0.21
 -11 -11  -2    0.69    0.35
  11  11   2   -0.31    0.39
  11  11   2    0.30    0.29
  11  11   2    0.15    0.23
 -12 -11  -2   -0.94    0.45
  12  11   2   -0.19    0.41
  12  11   2    0.09    0.32
   4 -12  -2    0.03    0.27
   3 -12  -2    0.35    0.29
   3 -12  -2    0.46    0.30
   3 -12  -2    0.38    0.26
  -3  12   2   -0.06    0.19
  -3  12   2    0.22    0.24
  -3  12   2    0.22    0.21
  -3  12   2    0.28    0.27
  -3  12   2    0.53    0.28
   2 -12  -2    1.36    0.34
   2 -12  -2    1.20    0.32
   2 -12  -2    1.27    0.29
  -2  12   2    0.91    0.30
  -2  12   2    1.07    0.31
  -2  12   2    0.81    0.31
   1 -12  -2   -0.04    0.21
   1 -12  -2    0.09    0.19
   1 -12  -2    0.06    0.17
  -1  12   2    0.10    0.21
  -1  12   2    0.05    0.20
  -1  12   2    0.35    0.25
   0 -12  -2    0.99    0.27
   0 -12  -2    1.18    0.26
   0 -12  -2    0.92    0.28
   0  12   2    1.03    0.27
   0  12   2    1.13    0.32
   0  12   2    0.73    0.24
  -1 -12  -2    1.91    0.33
  -1 -12  -2    1.88    0.27
  -1 -12  -2    2.14    0.32
   1  12   2    1.46    0.34
   1  12   2    1.59    0.35
  -2 -12  -2    0.10    0.20
  -2 -12  -2    0.21    0.14
  -2 -12  -2   -0.03    0.22
   2  12   2    0.25    0.24
   2  12   2    0.08    0.17
  -3 -12  -2    0.03    0.13
  -3 -12  -2   -0.09    0.19
  -3 -12  -2    0.36    0.17
   3  12   2    0.08    0.23
   3  12   2    0.11    0.17
  -4 -12  -2    0.00    0.16
  -4 -12  -2   -0.39    0.17
  -4 -12  -2   -0.08    0.17
   4  12   2   -0.01    0.23
   4  12   2   -0.05    0.15
  -5 -12  -2    0.31    0.22
  -5 -12  -2   -0.01    0.21
  -5 -12  -2    0.23    0.17
   5  12   2    0.21    0.22
   5  12   2    0.25    0.24
  -6 -12  -2    0.14    0.22
  -6 -12  -2    0.00    0.22
  -6 -12  -2    0.06    0.15
   6  12   2    0.17    0.22
   6  12   2    0.17    0.20
   6  12   2   -0.16    0.25
  -7 -12  -2    0.69    0.31
  -7 -12  -2    0.67    0.20
  -7 -12  -2    0.62    0.30
   7  12   2    0.54    0.22
   7  12   2    0.52    0.22
   7  12   2    0.07    0.33
  -8 -12  -2    0.55    0.17
  -8 -12  -2    0.40    0.30
  -8 -12  -2    0.32    0.33
   8  12   2    0.63    0.25
   8  12   2   -0.15    0.35
   8  12   2    0.25    0.24
  -9 -12  -2    0.09    0.27
  -9 -12  -2    0.28    0.15
   9  12   2   -0.03    0.23
   9  12   2    0.15    0.23
 -10 -12  -2   -0.07    0.32
  10  12   2    0.13    0.25
  10  12   2   -0.02    0.25
  10  12   2   -0.77    0.36
 -11 -12  -2    0.39    0.37
  11  12   2   -0.84    0.39
  11  12   2    0.25    0.30
  11  12   2    0.22    0.26
   2 -13  -2    0.08    0.28
   2 -13  -2    0.19    0.27
   2 -13  -2    0.33    0.27
  -2  13   2    0.23    0.27
  -2  13   2    0.22    0.24
   1 -13  -2    0.69    0.25
   1 -13  -2    0.44    0.29
   1 -13  -2    0.76    0.30
  -1  13   2    0.36    0.28
  -1  13   2    0.71    0.32
   0 -13  -2    0.02    0.21
   0 -13  -2    0.28    0.25
   0 -13  -2   -0.29    0.23
   0  13   2   -0.02    0.24
   0  13   2    0.17    0.23
  -1 -13  -2    0.46    0.26
  -1 -13  -2    0.53    0.22
  -1 -13  -2    0.70    0.26
   1  13   2    0.48    0.27
   1  13   2    0.56    0.29
  -2 -13  -2    0.51    0.24
  -2 -13  -2    0.59    0.25
  -2 -13  -2    0.92    0.17
   2  13   2    0.52    0.29
   2  13   2    0.96    0.32
  -3 -13  -2    0.20    0.16
  -3 -13  -2    0.22    0.22
  -3 -13  -2    0.02    0.21
   3  13   2   -0.01    0.24
   3  13   2    0.00    0.18
  -4 -13  -2    0.72    0.24
  -4 -13  -2    0.68    0.23
  -4 -13  -2    0.68    0.29
   4  13   2    0.46    0.31
   4  13   2    0.47    0.24
  -5 -13  -2   -0.15    0.16
  -5 -13  -2   -0.11    0.22
  -5 -13  -2    0.16    0.23
   5  13   2   -0.18    0.26
   5  13   2    0.11    0.26
  -6 -13  -2   -0.08    0.22
  -6 -13  -2    0.17    0.22
  -6 -13  -2    0.21    0.18
   6  13   2   -0.23    0.30
   6  13   2    0.29    0.27
  -7 -13  -2    0.06    0.26
  -7 -13  -2    0.07    0.17
  -7 -13  -2    0.36    0.29
   7  13   2    0.14    0.26
   7  13   2   -0.02    0.35
  -8 -13  -2   -0.04    0.14
  -8 -13  -2    0.25    0.29
  -8 -13  -2    0.15    0.29
   8  13   2    0.24    0.24
   8  13   2   -0.68    0.33
  -9 -13  -2   -0.21    0.33
  -9 -13  -2   -0.01    0.29
  -9 -13  -2    0.06    0.15
   9  13   2   -0.12    0.23
   9  13   2   -0.77    0.37
 -10 -13  -2    0.31    0.33
  10  13   2    0.16    0.25
   0 -14  -2    0.53    0.28
   0 -14  -2   -0.02    0.19
   0 -14  -2   -0.28    0.21
   0  14   2    0.14    0.26
   0  14   2    0.27    0.29
  -1 -14  -2    0.21    0.24
  -1 -14  -2    0.24    0.27
   1  14   2    0.00    0.24
   1  14   2    0.17    0.25
  -2 -14  -2    0.31    0.28
  -2 -14  -2    0.63    0.27
   2  14   2    0.28    0.28
   2  14   2    0.08    0.27
  -3 -14  -2    0.46    0.25
  -3 -14  -2    0.56    0.29
  -3 -14  -2    0.56    0.18
   3  14   2    0.06    0.26
   3  14   2    0.22    0.23
  -4 -14  -2    0.32    0.24
  -4 -14  -2    0.50    0.29
   4  14   2    0.79    0.30
   4  14   2    0.48    0.30
  -5 -14  -2    0.26    0.28
  -5 -14  -2    0.45    0.23
  -5 -14  -2    0.56    0.23
   5  14   2    0.17    0.34
   5  14   2    0.49    0.29
  -6 -14  -2    0.12    0.29
  -6 -14  -2    0.16    0.18
  -6 -14  -2    0.21    0.24
   6  14   2    0.04    0.25
   6  14   2   -0.47    0.31
  -7 -14  -2   -0.15    0.18
  -7 -14  -2   -0.14    0.25
  -7 -14  -2   -0.11    0.25
   7  14   2    0.05    0.26
   7  14   2   -0.68    0.33
  -8 -14  -2    0.23    0.18
  -8 -14  -2    0.27    0.31
  -8 -14  -2    0.14    0.29
   8  14   2    0.00    0.26
   8  14   2   -0.59    0.40
  -9 -14  -2   -0.20    0.13
  -9 -14  -2   -0.03    0.32
  -9 -14  -2   -0.27    0.28
   9  14   2   -0.12    0.25
  -3 -15  -2   -0.17    0.24
  -3 -15  -2    0.02    0.27
   3  15   2   -0.06    0.20
   3  15   2   -0.17    0.30
  -4 -15  -2    0.03    0.17
  -4 -15  -2    0.28    0.28
  -4 -15  -2    0.40    0.25
   4  15   2    0.03    0.32
   4  15   2    0.13    0.30
  -5 -15  -2    0.21    0.23
  -5 -15  -2    0.27    0.28
  -5 -15  -2    0.08    0.21
   5  15   2    0.04    0.28
   5  15   2   -0.36    0.30
  -6 -15  -2    0.25    0.25
  -6 -15  -2   -0.23    0.17
  -6 -15  -2   -0.21    0.25
   6  15   2   -0.14    0.26
   6  15   2   -0.45    0.24
  -7 -15  -2    0.14    0.28
   8  13  -3    0.44    0.33
  -8 -13   3    0.63    0.32
  -8 -13   3    0.26    0.36
   7  13  -3    0.03    0.28
  -7 -13   3    0.03    0.31
  -7 -13   3    0.05    0.17
  -7 -13   3    0.16    0.26
   6  13  -3   -0.48    0.30
   6  13  -3   -0.04    0.27
  -6 -13   3    0.25    0.25
  -6 -13   3    0.26    0.20
  -6 -13   3    0.15    0.32
   5  13  -3   -0.62    0.32
   5  13  -3    0.43    0.30
  -5 -13   3    0.27    0.22
  -5 -13   3   -0.17    0.25
   4  13  -3    0.34    0.30
   4  13  -3   -0.20    0.27
  -4 -13   3    0.57    0.22
  -4 -13   3    0.09    0.30
  -4 -13   3    0.31    0.23
   3  13  -3    0.12    0.28
   3  13  -3   -0.42    0.22
  -3 -13   3    0.02    0.22
  -3 -13   3   -0.01    0.28
  -3 -13   3    0.19    0.16
   2  13  -3   -0.13    0.25
  -2 -13   3   -0.14    0.26
  -2 -13   3   -0.06    0.25
   1  13  -3    0.55    0.31
   1  13  -3    0.45    0.29
  -1 -13   3    0.47    0.30
  -1 -13   3    0.40    0.31
  10  12  -3   -0.38    0.33
  10  12  -3   -0.16    0.25
 -10 -12   3    0.25    0.39
   9  12  -3   -0.13    0.25
   9  12  -3   -0.79    0.35
  -9 -12   3    0.28    0.29
  -9 -12   3    0.05    0.27
   8  12  -3    0.01    0.28
  -8 -12   3    0.11    0.29
  -8 -12   3    0.35    0.32
   7  12  -3   -0.53    0.32
   7  12  -3    0.20    0.27
  -7 -12   3   -0.18    0.25
  -7 -12   3    0.15    0.16
  -7 -12   3    0.11    0.25
   6  12  -3   -0.55    0.27
   6  12  -3   -0.01    0.27
  -6 -12   3   -0.04    0.23
  -6 -12   3    0.17    0.29
  -6 -12   3   -0.08    0.16
   5  12  -3    1.05    0.31
   5  12  -3    0.83    0.37
  -5 -12   3    1.27    0.26
  -5 -12   3    1.59    0.37
  -5 -12   3    1.87    0.33
   4  12  -3    0.40    0.28
   4  12  -3    0.82    0.28
  -4 -12   3    0.86    0.24
  -4 -12   3    1.13    0.34
  -4 -12   3    1.05    0.25
   3  12  -3   -0.06    0.25
   3  12  -3   -0.27    0.23
  -3 -12   3    0.28    0.28
  -3 -12   3    0.09    0.19
  -3 -12   3    0.23    0.17
   2  12  -3    0.27    0.27
   2  12  -3   -0.10    0.22
  -2 -12   3    0.36    0.28
  -2 -12   3    0.55    0.16
  -2 -12   3   -0.16    0.22
   1  12  -3    0.15    0.24
   1  12  -3   -0.12    0.19
  -1 -12   3   -0.12    0.23
  -1 -12   3    0.16    0.16
  -1 -12   3   -0.11    0.24
   0  12  -3    0.78    0.30
   0  12  -3    0.55    0.29
   0 -12   3    0.60    0.25
   0 -12   3    0.65    0.21
   0 -12   3    0.70    0.32
  -1  12  -3    0.36    0.23
  -1  12  -3    0.09    0.24
   1 -12   3    0.20    0.20
   1 -12   3    0.14    0.28
   1 -12   3    0.08    0.26
   2 -12   3    0.30    0.32
  11  11  -3    0.43    0.38
  11  11  -3   -0.32    0.29
  10  11  -3   -0.11    0.25
  10  11  -3   -0.51    0.33
  10  11  -3   -0.06    0.28
 -10 -11   3    0.17    0.31
   9  11  -3   -0.63    0.30
   9  11  -3    0.09    0.26
   9  11  -3   -0.24    0.24
  -9 -11   3   -0.06    0.27
   8  11  -3    0.53    0.30
   8  11  -3    0.90    0.28
   8  11  -3   -0.23    0.33
  -8 -11   3    0.83    0.37
  -8 -11   3    0.65    0.32
   7  11  -3    0.19    0.20
   7  11  -3   -0.49    0.27
   7  11  -3   -0.16    0.21
  -7 -11   3    0.18    0.14
  -7 -11   3   -0.43    0.27
  -7 -11   3    0.08    0.23
   6  11  -3   -0.31    0.27
   6  11  -3    0.15    0.25
  -6 -11   3    0.20    0.28
  -6 -11   3    0.11    0.15
  -6 -11   3    0.24    0.24
   5  11  -3   -0.24    0.27
   5  11  -3   -0.03    0.16
  -5 -11   3   -0.07    0.17
  -5 -11   3    0.02    0.14
  -5 -11   3   -0.10    0.24
   4  11  -3    0.71    0.28
   4  11  -3    0.85    0.29
  -4 -11   3    1.43    0.28
  -4 -11   3    1.31    0.33
  -4 -11   3    0.79    0.21
   3  11  -3    0.23    0.22
   3  11  -3    0.43    0.25
  -3 -11   3    0.48    0.27
  -3 -11   3    0.84    0.21
  -3 -11   3    0.58    0.21
   2  11  -3    0.26    0.20
   2  11  -3    0.22    0.20
  -2 -11   3    0.27    0.15
  -2 -11   3    0.05    0.23
  -2 -11   3    0.28    0.20
   1  11  -3    0.48    0.27
   1  11  -3    0.17    0.19
  -1 -11   3    0.76    0.15
  -1 -11   3    0.09    0.23
  -1 -11   3    0.51    0.18
  -1 -11   3    0.29    0.25
   0  11  -3    0.28    0.25
   0  11  -3    0.01    0.18
   0  11  -3    0.29    0.24
   0 -11   3    0.14    0.25
   0 -11   3    0.17    0.17
   0 -11   3    0.08    0.24
  -1  11  -3   -0.14    0.23
  -1  11  -3    0.17    0.18
  -1  11  -3    0.19    0.23
   1 -11   3    0.16    0.26
   1 -11   3    0.12    0.20
   1 -11   3    0.40    0.20
  -2  11  -3   -0.13    0.22
  -2  11  -3    0.18    0.23
   2 -11   3    0.37    0.22
   2 -11   3    0.04    0.26
   2 -11   3   -0.08    0.24
  -3  11  -3    0.64    0.27
  -3  11  -3    0.29    0.28
   3 -11   3    0.50    0.32
   3 -11   3    0.69    0.33
   3 -11   3    0.52    0.27
  11  10  -3    0.36    0.32
  11  10  -3   -0.30    0.26
 -11 -10   3    0.71    0.35
  10  10  -3    0.05    0.25
  10  10  -3   -0.06    0.34
  10  10  -3    0.10    0.26
 -10 -10   3    0.66    0.33
   9  10  -3    0.33    0.27
   9  10  -3    0.09    0.26
   9  10  -3   -0.07    0.32
  -9 -10   3    0.34    0.29
   8  10  -3   -0.32    0.23
   8  10  -3   -0.02    0.22
   8  10  -3   -0.46    0.27
  -8 -10   3   -0.10    0.25
   7  10  -3    0.33    0.26
   7  10  -3    0.16    0.30
   7  10  -3    0.30    0.22
  -7 -10   3    0.48    0.26
  -7 -10   3    0.55    0.32
  -7 -10   3    0.47    0.15
   6  10  -3    0.04    0.21
   6  10  -3    0.01    0.21
   6  10  -3   -0.40    0.23
  -6 -10   3   -0.29    0.23
  -6 -10   3    0.19    0.13
  -6 -10   3   -0.21    0.19
   5  10  -3   -0.01    0.15
   5  10  -3    0.01    0.18
   5  10  -3   -0.13    0.23
  -5 -10   3    0.05    0.25
  -5 -10   3    0.06    0.22
  -5 -10   3    0.15    0.14
   4  10  -3    0.07    0.21
   4  10  -3    0.21    0.23
   4  10  -3    0.24    0.18
  -4 -10   3    0.20    0.17
  -4 -10   3    0.25    0.20
  -4 -10   3    0.34    0.26
   3  10  -3    0.07    0.19
   3  10  -3    0.26    0.17
   3  10  -3    0.41    0.26
  -3 -10   3    0.13    0.23
  -3 -10   3    0.43    0.19
  -3 -10   3    0.38    0.19
   2  10  -3   -0.08    0.16
   2  10  -3   -0.18    0.19
  -2 -10   3   -0.19    0.15
  -2 -10   3   -0.13    0.16
  -2 -10   3    0.06    0.13
  -2 -10   3    0.01    0.12
   1  10  -3    0.31    0.19
   1  10  -3    0.18    0.18
  -1 -10   3    0.19    0.24
  -1 -10   3    0.58    0.18
  -1 -10   3    0.24    0.21
  -1 -10   3    0.57    0.14
   0  10  -3    1.39    0.31
   0  10  -3    1.16    0.25
   0 -10   3    1.44    0.24
   0 -10   3    1.37    0.30
   0 -10   3    1.53    0.18
   0 -10   3    1.38    0.33
  -1  10  -3   -0.17    0.19
  -1  10  -3    0.05    0.15
  -1  10  -3    0.16    0.21
   1 -10   3    0.23    0.17
   1 -10   3   -0.27    0.21
   1 -10   3    0.07    0.22
  -2  10  -3    0.82    0.27
  -2  10  -3    0.85    0.29
  -2  10  -3    0.87    0.24
   2 -10   3    0.90    0.25
   2 -10   3    0.97    0.31
   2 -10   3    1.10    0.31
  -3  10  -3    0.28    0.24
  -3  10  -3    0.57    0.24
   3 -10   3    0.64    0.31
   3 -10   3    0.56    0.24
   3 -10   3    0.50    0.24
  -4  10  -3    0.28    0.25
  -4  10  -3    0.25    0.19
  -4  10  -3    0.15    0.25
   4 -10   3    0.22    0.32
   4 -10   3   -0.09    0.27
   4 -10   3   -0.07    0.24
   5 -10   3    0.11    0.29
  12   9  -3    0.29    0.33
 -12  -9   3    0.20    0.37
  11   9  -3    0.19    0.28
 -11  -9   3    0.40    0.32
  10   9  -3    1.24    0.33
  10   9  -3    1.48    0.44
  10   9  -3    2.27    0.40
 -10  -9   3    2.41    0.45
   9   9  -3   -0.19    0.28
   9   9  -3    0.04    0.20
   9   9  -3   -0.04    0.23
  -9  -9   3    0.34    0.28
   8   9  -3    0.13    0.21
   8   9  -3    0.01    0.21
   8   9  -3   -0.05    0.28
  -8  -9   3    0.04    0.26
   7   9  -3    0.20    0.21
   7   9  -3    0.06    0.26
   7   9  -3    0.04    0.20
  -7  -9   3    0.20    0.23
  -7  -9   3    0.15    0.11
   6   9  -3   -0.09    0.23
   6   9  -3    0.05    0.19
   6   9  -3    0.21    0.21
  -6  -9   3    0.20    0.13
  -6  -9   3   -0.09    0.24
  -6  -9   3    0.10    0.26
   5   9  -3    1.35    0.31
   5   9  -3    1.59    0.26
   5   9  -3    0.99    0.28
  -5  -9   3    1.73    0.23
  -5  -9   3    1.50    0.29
  -5  -9   3    1.65    0.30
  -5  -9   3    1.48    0.24
   4   9  -3    1.36    0.22
   4   9  -3    1.08    0.20
   4   9  -3    1.18    0.26
   4   9  -3    0.91    0.26
  -4  -9   3    1.46    0.22
  -4  -9   3    1.21    0.21
  -4  -9   3    1.35    0.26
  -4  -9   3    1.52    0.32
   3   9  -3   -0.14    0.18
   3   9  -3   -0.22    0.18
   3   9  -3   -0.11    0.16
   3   9  -3   -0.01    0.14
  -3  -9   3   -0.06    0.13
  -3  -9   3    0.20    0.21
  -3  -9   3    0.17    0.10
  -3  -9   3    0.08    0.13
  -3  -9   3    0.00    0.17
   2   9  -3    0.02    0.14
   2   9  -3   -0.04    0.11
   2   9  -3   -0.10    0.19
   2   9  -3   -0.11    0.16
  -2  -9   3    0.15    0.14
  -2  -9   3   -0.13    0.11
  -2  -9   3    0.03    0.15
  -2  -9   3    0.10    0.10
  -2  -9   3   -0.09    0.20
   1   9  -3    1.11    0.28
   1   9  -3    1.66    0.25
   1   9  -3    1.22    0.24
  -1  -9   3    1.68    0.29
  -1  -9   3    1.80    0.21
  -1  -9   3    1.64    0.22
  -1  -9   3    1.36    0.17
  -1  -9   3    1.43    0.27
   0   9  -3    0.18    0.15
   0   9  -3    0.25    0.20
   0  -9   3    0.62    0.25
   0  -9   3    0.29    0.11
   0  -9   3    0.14    0.20
   0  -9   3    0.35    0.10
   0  -9   3    0.34    0.16
  -1   9  -3    5.71    0.52
  -1   9  -3    5.14    0.59
  -1   9  -3    5.33    0.55
   1  -9   3    4.20    0.37
   1  -9   3    4.40    0.36
   1  -9   3    4.26    0.19
   1  -9   3    4.52    0.20
   1  -9   3    4.13    0.41
  -2   9  -3    0.12    0.16
  -2   9  -3    0.03    0.18
  -2   9  -3   -0.06    0.20
   2  -9   3    0.19    0.18
   2  -9   3   -0.13    0.20
   2  -9   3    0.17    0.18
  -3   9  -3    0.54    0.24
  -3   9  -3    0.39    0.24
  -3   9  -3    0.64    0.21
   3  -9   3    0.48    0.23
   3  -9   3    0.69    0.28
   3  -9   3    0.49    0.23
  -4   9  -3    0.43    0.18
  -4   9  -3    0.14    0.19
  -4   9  -3    0.24    0.23
  -4   9  -3   -0.02    0.21
   4  -9   3    0.14    0.20
   4  -9   3    0.14    0.22
   4  -9   3   -0.11    0.19
  -5   9  -3   -0.05    0.20
  -5   9  -3   -0.02    0.18
   5  -9   3    0.15    0.26
   5  -9   3    0.33    0.31
   5  -9   3    0.48    0.33
   6  -9   3    1.00    0.36
  12   8  -3   -0.21    0.26
 -12  -8   3   -0.59    0.29
 -12  -8   3    0.16    0.31
  11   8  -3    0.37    0.27
 -11  -8   3    0.33    0.30
 -11  -8   3   -0.77    0.36
  10   8  -3    0.98    0.30
  10   8  -3    0.42    0.25
 -10  -8   3    0.24    0.28
 -10  -8   3    1.02    0.35
   9   8  -3    0.01    0.27
   9   8  -3   -0.16    0.21
   9   8  -3    0.09    0.20
  -9  -8   3   -0.44    0.20
  -9  -8   3   -0.02    0.26
   8   8  -3   -0.05    0.26
   8   8  -3   -0.06    0.18
   8   8  -3    0.04    0.22
  -8  -8   3    0.20    0.26
   7   8  -3    2.57    0.35
   7   8  -3    3.94    0.62
  -7  -8   3    2.74    0.40
  -7  -8   3    3.32    0.43
   6   8  -3   -0.04    0.10
   6   8  -3    0.09    0.24
   6   8  -3    0.07    0.15
  -6  -8   3   -0.47    0.18
  -6  -8   3    0.04    0.10
   5   8  -3   -0.05    0.13
   5   8  -3   -0.02    0.08
   5   8  -3   -0.15    0.19
  -5  -8   3   -0.15    0.08
  -5  -8   3   -0.01    0.22
   4   8  -3    1.01    0.25
   4   8  -3    1.64    0.24
   4   8  -3    1.08    0.19
   4   8  -3    1.08    0.26
  -4  -8   3    1.54    0.21
  -4  -8   3    1.47    0.20
  -4  -8   3    1.31    0.25
  -4  -8   3    1.73    0.28
   3   8  -3    0.90    0.18
   3   8  -3    0.19    0.18
   3   8  -3    0.33    0.19
   3   8  -3    0.42    0.18
  -3  -8   3    0.64    0.19
  -3  -8   3    0.69    0.16
  -3  -8   3    0.80    0.12
  -3  -8   3    0.70    0.14
  -3  -8   3    0.48    0.21
   2   8  -3    0.37    0.13
   2   8  -3    0.41    0.14
   2   8  -3   -0.02    0.18
   2   8  -3    0.07    0.17
   2   8  -3    0.16    0.16
  -2  -8   3    0.14    0.18
  -2  -8   3    0.33    0.12
  -2  -8   3    0.24    0.10
  -2  -8   3    0.28    0.15
  -2  -8   3    0.12    0.14
   1   8  -3   -0.14    0.09
   1   8  -3    0.01    0.13
   1   8  -3   -0.07    0.16
   1   8  -3   -0.09    0.12
  -1  -8   3    0.04    0.09
  -1  -8   3    0.03    0.18
  -1  -8   3   -0.22    0.13
  -1  -8   3    0.02    0.11
  -1  -8   3   -0.17    0.11
   0   8  -3    2.77    0.29
   0   8  -3    2.66    0.34
   0   8  -3    1.88    0.31
   0   8  -3    2.48    0.19
   0  -8   3    2.75    0.27
   0  -8   3    2.41    0.33
   0  -8   3    2.24    0.19
   0  -8   3    2.46    0.23
   0  -8   3    2.03    0.30
  -1   8  -3    0.20    0.16
  -1   8  -3    0.21    0.13
  -1   8  -3   -0.03    0.17
  -1   8  -3    0.16    0.06
   1  -8   3    0.06    0.19
   1  -8   3    0.18    0.09
   1  -8   3    0.42    0.17
   1  -8   3    0.16    0.07
   1  -8   3    0.18    0.16
  -2   8  -3    0.32    0.23
  -2   8  -3    0.27    0.19
  -2   8  -3    0.29    0.17
   2  -8   3    0.41    0.24
   2  -8   3    0.31    0.18
   2  -8   3    0.32    0.19
  -3   8  -3    1.24    0.27
  -3   8  -3    1.25    0.24
  -3   8  -3    1.19    0.28
   3  -8   3    1.62    0.32
   3  -8   3    1.32    0.28
   3  -8   3    1.19    0.30
  -4   8  -3    1.01    0.22
  -4   8  -3    0.41    0.21
  -4   8  -3    0.86    0.26
  -4   8  -3    0.62    0.21
   4  -8   3    0.66    0.29
   4  -8   3    1.08    0.27
   4  -8   3    1.10    0.30
  -5   8  -3    0.17    0.21
  -5   8  -3    0.15    0.16
  -5   8  -3   -0.10    0.20
   5  -8   3    0.11    0.28
   5  -8   3    0.43    0.25
   5  -8   3   -0.07    0.24
  -6   8  -3    0.10    0.21
  -6   8  -3   -0.08    0.24
   6  -8   3    0.12    0.23
   6  -8   3   -0.08    0.22
   6  -8   3    0.18    0.23
   7  -8   3    1.13    0.41
  12   7  -3    0.08    0.27
 -12  -7   3    0.50    0.35
 -12  -7   3   -0.32    0.33
  11   7  -3    0.39    0.27
  11   7  -3   -0.37    0.23
 -11  -7   3    0.38    0.30
 -11  -7   3    0.10    0.23
 -11  -7   3   -0.39    0.38
  10   7  -3   -0.41    0.20
  10   7  -3   -0.03    0.23
 -10  -7   3    0.09    0.21
 -10  -7   3    0.34    0.29
 -10  -7   3   -0.37    0.35
   9   7  -3    0.93    0.29
   9   7  -3    0.53    0.25
  -9  -7   3    0.39    0.36
  -9  -7   3    0.52    0.24
  -9  -7   3    0.66    0.30
   8   7  -3    0.79    0.24
   8   7  -3    0.81    0.30
   8   7  -3    0.67    0.26
  -8  -7   3    0.74    0.25
  -8  -7   3    0.88    0.31
   7   7  -3    0.17    0.24
   7   7  -3   -0.01    0.12
   7   7  -3   -0.13    0.20
   7   7  -3    0.23    0.18
  -7  -7   3   -0.15    0.22
  -7  -7   3   -0.02    0.17
   6   7  -3    0.21    0.13
   6   7  -3    0.15    0.17
   6   7  -3   -0.14    0.19
   6   7  -3    0.21    0.18
  -6  -7   3   -0.12    0.20
  -6  -7   3    0.24    0.09
  -6  -7   3    0.03    0.16
   5   7  -3    3.34    0.48
   5   7  -3    2.75    0.38
   5   7  -3    3.02    0.33
   5   7  -3    3.26    0.31
  -5  -7   3    3.25    0.22
  -5  -7   3    2.87    0.35
  -5  -7   3    2.99    0.29
   4   7  -3    1.15    0.20
   4   7  -3    0.92    0.20
   4   7  -3    0.94    0.17
   4   7  -3    1.08    0.23
  -4  -7   3    1.23    0.18
  -4  -7   3    1.45    0.26
  -4  -7   3    1.26    0.22
  -4  -7   3    1.35    0.17
   3   7  -3   10.28    0.69
   3   7  -3    8.74    0.57
   3   7  -3   10.37    0.48
   3   7  -3    9.99    0.64
  -3  -7   3   10.51    0.63
  -3  -7   3    8.77    0.49
  -3  -7   3    9.79    0.51
  -3  -7   3    9.89    0.42
  -3  -7   3    9.20    0.45
   2   7  -3    0.20    0.14
   2   7  -3    0.32    0.16
   2   7  -3   -0.10    0.17
   2   7  -3    0.24    0.11
  -2  -7   3    0.35    0.14
  -2  -7   3    0.26    0.11
  -2  -7   3    0.25    0.17
  -2  -7   3    0.22    0.10
  -2  -7   3    0.24    0.10
  -2  -7   3    0.18    0.10
   1   7  -3    0.52    0.15
   1   7  -3    0.56    0.18
   1   7  -3    0.69    0.12
   1   7  -3    0.88    0.17
  -1  -7   3    0.84    0.15
  -1  -7   3    0.81    0.16
  -1  -7   3    0.68    0.14
  -1  -7   3    0.68    0.12
  -1  -7   3    0.60    0.17
   0   7  -3   -0.08    0.09
   0   7  -3   -0.06    0.07
   0   7  -3   -0.04    0.13
   0   7  -3   -0.14    0.12
   0  -7   3   -0.03    0.10
   0  -7   3   -0.09    0.13
   0  -7   3    0.01    0.02
   0  -7   3   -0.06    0.12
   0  -7   3    0.02    0.09
  -1   7  -3    0.82    0.22
  -1   7  -3    0.73    0.17
  -1   7  -3    0.79    0.19
  -1   7  -3    0.65    0.20
  -1   7  -3    0.69    0.09
  -1   7  -3    0.74    0.10
   1  -7   3    0.77    0.10
   1  -7   3    0.81    0.12
   1  -7   3    0.90    0.19
   1  -7   3    1.32    0.25
   1  -7   3    0.77    0.21
  -2   7  -3    1.22    0.26
  -2   7  -3    1.17    0.21
  -2   7  -3    1.03    0.24
   2  -7   3    1.34    0.11
   2  -7   3    1.48    0.25
   2  -7   3    1.26    0.12
   2  -7   3    1.67    0.26
   2  -7   3    1.39    0.25
  -3   7  -3   -0.08    0.20
  -3   7  -3    0.15    0.16
  -3   7  -3    0.38    0.16
   3  -7   3    0.61    0.24
   3  -7   3    0.14    0.21
   3  -7   3    0.24    0.18
  -4   7  -3    0.93    0.26
  -4   7  -3    0.73    0.22
   4  -7   3    1.27    0.31
   4  -7   3    0.78    0.25
   4  -7   3    0.97    0.27
  -5   7  -3    0.70    0.28
  -5   7  -3    0.84    0.27
  -5   7  -3    0.70    0.21
   5  -7   3    0.90    0.29
   5  -7   3    1.12    0.30
   5  -7   3    0.98    0.32
  -6   7  -3   -0.22    0.17
  -6   7  -3   -0.05    0.23
   6  -7   3    0.33    0.24
   6  -7   3    0.02    0.20
   6  -7   3    0.01    0.22
  -7   7  -3   -0.02    0.24
  -7   7  -3    0.05    0.19
   7  -7   3    0.03    0.32
   7  -7   3    0.19    0.29
   8  -7   3    0.12    0.35
  12   6  -3    0.17    0.26
 -12  -6   3    0.04    0.23
 -12  -6   3    0.03    0.29
 -12  -6   3   -0.43    0.31
  11   6  -3    0.43    0.28
 -11  -6   3   -0.40    0.38
 -11  -6   3    0.46    0.27
 -11  -6   3    0.28    0.29
  10   6  -3    1.52    0.34
 -10  -6   3    0.90    0.36
 -10  -6   3    1.86    0.39
 -10  -6   3    1.48    0.34
   9   6  -3    1.54    0.31
   9   6  -3    1.15    0.26
  -9  -6   3    1.59    0.35
  -9  -6   3    1.32    0.29
  -9  -6   3    1.07    0.33
   8   6  -3    6.10    0.51
   8   6  -3    4.87    0.59
   8   6  -3    6.08    0.57
  -8  -6   3    6.06    0.58
  -8  -6   3    5.49    0.73
  -8  -6   3    4.73    0.54
   7   6  -3   11.01    0.72
   7   6  -3   10.05    0.66
   7   6  -3   10.74    0.62
   7   6  -3   10.83    0.82
  -7  -6   3   10.72    0.67
  -7  -6   3    9.92    0.78
  -7  -6   3   11.28    0.72
   6   6  -3    4.77    0.41
   6   6  -3    4.93    0.44
   6   6  -3    4.63    0.48
   6   6  -3    5.30    0.42
  -6  -6   3    5.14    0.48
  -6  -6   3    5.10    0.45
  -6  -6   3    4.09    0.21
   5   6  -3    0.14    0.14
   5   6  -3   -0.10    0.12
   5   6  -3    0.16    0.14
   5   6  -3   -0.02    0.09
  -5  -6   3    0.00    0.07
  -5  -6   3    0.04    0.15
  -5  -6   3   -0.01    0.11
  -5  -6   3    0.05    0.14
   4   6  -3    5.14    0.47
   4   6  -3    4.55    0.45
   4   6  -3    4.91    0.37
   4   6  -3    4.34    0.33
  -4  -6   3    4.72    0.37
  -4  -6   3    4.66    0.41
  -4  -6   3    4.75    0.33
  -4  -6   3    4.44    0.24
   3   6  -3    0.66    0.16
   3   6  -3    0.80    0.16
   3   6  -3    0.83    0.18
   3   6  -3    0.74    0.16
  -3  -6   3    0.89    0.16
  -3  -6   3    1.08    0.15
  -3  -6   3    0.84    0.21
  -3  -6   3    1.11    0.19
  -3  -6   3    1.14    0.16
   2   6  -3    0.24    0.17
   2   6  -3    0.32    0.14
   2   6  -3    0.59    0.13
   2   6  -3    0.38    0.14
  -2  -6   3    0.60    0.12
  -2  -6   3    0.62    0.12
  -2  -6   3    0.46    0.12
  -2  -6   3    0.37    0.18
  -2  -6   3    0.74    0.11
  -2  -6   3    0.70    0.16
   1   6  -3    2.74    0.24
   1   6  -3    2.50    0.31
   1   6  -3    2.88    0.22
   1   6  -3    2.92    0.33
   1   6  -3    2.82    0.23
  -1  -6   3    2.62    0.20
  -1  -6   3    2.81    0.28
  -1  -6   3    3.06    0.22
  -1  -6   3    2.82    0.25
  -1  -6   3    2.79    0.20
   0   6  -3    1.65    0.17
   0   6  -3    1.59    0.26
   0   6  -3    1.35    0.22
   0   6  -3    1.38    0.19
   0  -6   3    1.71    0.20
   0  -6   3    1.17    0.20
   0  -6   3    1.36    0.16
   0  -6   3    1.31    0.15
   0  -6   3    1.49    0.21
  -1   6  -3    0.79    0.17
  -1   6  -3    0.76    0.10
  -1   6  -3    0.61    0.14
  -1   6  -3    0.77    0.10
  -1   6  -3    0.58    0.17
  -1   6  -3    0.51    0.17
   1  -6   3    0.73    0.10
   1  -6   3    0.81    0.20
   1  -6   3    0.68    0.11
   1  -6   3    0.58    0.18
   1  -6   3    0.82    0.17
  -2   6  -3    2.08    0.26
  -2   6  -3    3.04    0.34
  -2   6  -3    2.71    0.37
  -2   6  -3    1.71    0.26
  -2   6  -3    2.14    0.14
  -2   6  -3    2.07    0.14
   2  -6   3    1.98    0.15
   2  -6   3    2.13    0.26
   2  -6   3    2.13    0.16
   2  -6   3    2.20    0.29
   2  -6   3    2.62    0.26
  -3   6  -3   -0.09    0.16
  -3   6  -3    0.08    0.14
   3  -6   3    0.03    0.05
   3  -6   3   -0.06    0.06
   3  -6   3    0.20    0.21
   3  -6   3    0.26    0.17
   3  -6   3   -0.12    0.19
  -4   6  -3    1.17    0.22
  -4   6  -3    1.10    0.26
  -4   6  -3    1.04    0.26
   4  -6   3    1.65    0.11
   4  -6   3    1.84    0.33
   4  -6   3    1.77    0.32
   4  -6   3    1.40    0.25
   4  -6   3    1.37    0.10
   4  -6   3    1.07    0.22
  -5   6  -3    0.29    0.21
  -5   6  -3    0.30    0.20
  -5   6  -3    0.24    0.16
   5  -6   3    0.73    0.09
   5  -6   3    0.58    0.21
   5  -6   3    0.41    0.06
   5  -6   3    0.30    0.26
   5  -6   3    0.37    0.24
   5  -6   3    0.58    0.28
  -6   6  -3    0.02    0.21
  -6   6  -3   -0.02    0.13
  -6   6  -3   -0.28    0.15
   6  -6   3    0.09    0.25
   6  -6   3    0.34    0.28
   6  -6   3    0.29    0.26
   6  -6   3    0.01    0.23
  -7   6  -3    0.07    0.18
  -7   6  -3   -0.04    0.24
   7  -6   3    0.11    0.29
   7  -6   3    0.31    0.26
   7  -6   3    0.28    0.31
  -8   6  -3    0.15    0.21
  -8   6  -3    0.08    0.26
   8  -6   3    0.27    0.30
   8  -6   3    0.24    0.28
  13   5  -3    0.12    0.32
 -13  -5   3    0.54    0.33
 -13  -5   3    0.22    0.30
  12   5  -3   -0.02    0.26
  12   5  -3   -0.11    0.20
 -12  -5   3   -0.34    0.31
 -12  -5   3    0.52    0.32
 -12  -5   3   -0.01    0.24
  11   5  -3    0.03    0.21
  11   5  -3    0.51    0.28
 -11  -5   3    0.43    0.28
 -11  -5   3    0.43    0.28
 -11  -5   3    0.03    0.39
  10   5  -3    2.34    0.37
  10   5  -3    1.30    0.29
 -10  -5   3    1.58    0.34
 -10  -5   3    2.20    0.40
 -10  -5   3    1.70    0.47
   9   5  -3    0.20    0.22
   9   5  -3    0.23    0.18
   9   5  -3   -0.21    0.12
  -9  -5   3   -0.12    0.30
  -9  -5   3    0.47    0.26
  -9  -5   3    0.26    0.20
   8   5  -3    0.85    0.22
   8   5  -3    1.31    0.26
   8   5  -3    0.59    0.16
  -8  -5   3    0.69    0.33
  -8  -5   3    1.09    0.29
  -8  -5   3    0.94    0.26
   7   5  -3    0.00    0.14
   7   5  -3    0.13    0.20
   7   5  -3    0.18    0.17
   7   5  -3    0.07    0.13
  -7  -5   3    0.03    0.14
  -7  -5   3   -0.05    0.18
  -7  -5   3    0.21    0.19
   6   5  -3   16.42    0.72
   6   5  -3   16.18    0.95
   6   5  -3   16.18    0.85
   6   5  -3   16.71    0.87
  -6  -5   3   16.45    0.86
  -6  -5   3   17.41    0.99
  -6  -5   3   16.40    0.78
   5   5  -3   11.44    0.67
   5   5  -3   10.69    0.60
   5   5  -3   10.55    0.69
   5   5  -3   10.80    0.53
  -5  -5   3   10.80    0.64
  -5  -5   3   10.61    0.57
  -5  -5   3   10.30    0.50
   4   5  -3    3.57    0.34
   4   5  -3    3.71    0.38
   4   5  -3    3.91    0.32
   4   5  -3    3.61    0.29
  -4  -5   3    3.52    0.19
  -4  -5   3    3.60    0.36
  -4  -5   3    3.38    0.31
  -4  -5   3    3.49    0.33
  -4  -5   3    3.76    0.27
   3   5  -3    0.10    0.11
   3   5  -3    0.07    0.11
   3   5  -3   -0.23    0.10
   3   5  -3    0.09    0.10
   3   5  -3    0.01    0.11
  -3  -5   3    0.06    0.07
  -3  -5   3    0.01    0.12
  -3  -5   3    0.05    0.09
  -3  -5   3    0.06    0.16
  -3  -5   3    0.05    0.08
   2   5  -3    0.00    0.10
   2   5  -3   -0.07    0.08
   2   5  -3   -0.08    0.12
   2   5  -3   -0.10    0.09
   2   5  -3   -0.06    0.10
  -2  -5   3   -0.07    0.10
  -2  -5   3    0.06    0.08
  -2  -5   3   -0.12    0.07
  -2  -5   3    0.03    0.07
  -2  -5   3    0.04    0.09
  -2  -5   3   -0.20    0.12
   1   5  -3    9.91    0.43
   1   5  -3    9.68    0.60
   1   5  -3    9.57    0.40
   1   5  -3    9.95    0.53
   1   5  -3   10.26    0.42
  -1  -5   3    9.51    0.56
  -1  -5   3    9.63    0.44
  -1  -5   3   10.06    0.53
  -1  -5   3    9.59    0.40
  -1  -5   3   10.21    0.41
  -1  -5   3    9.99    0.44
  -1  -5   3    9.97    0.36
   0   5  -3   -0.26    0.11
   0   5  -3    0.17    0.12
   0   5  -3    0.17    0.09
   0   5  -3   -0.10    0.09
   0  -5   3    0.31    0.13
   0  -5   3    0.09    0.11
   0  -5   3    0.24    0.11
   0  -5   3    0.31    0.15
  -1   5  -3   33.40    1.37
  -1   5  -3   31.87    0.99
  -1   5  -3   32.47    1.04
  -1   5  -3   32.11    0.98
  -1   5  -3   32.35    1.34
  -1   5  -3   32.55    1.23
   1  -5   3   32.62    0.99
   1  -5   3   29.79    0.97
   1  -5   3   30.56    1.00
   1  -5   3   31.55    0.93
  -2   5  -3    0.08    0.11
  -2   5  -3    0.02    0.10
  -2   5  -3    0.26    0.13
  -2   5  -3    0.09    0.06
  -2   5  -3    0.12    0.06
   2  -5   3    0.10    0.13
   2  -5   3    0.14    0.16
   2  -5   3    0.16    0.07
   2  -5   3    0.09    0.13
   2  -5   3    0.11    0.06
  -3   5  -3    8.63    0.33
  -3   5  -3    8.49    0.33
  -3   5  -3    9.95    0.60
  -3   5  -3   10.05    0.58
   3  -5   3    7.73    0.42
   3  -5   3    7.66    0.41
   3  -5   3    9.17    0.34
   3  -5   3   10.13    0.53
   3  -5   3    9.42    0.35
   3  -5   3    9.30    0.49
  -4   5  -3   10.05    0.62
  -4   5  -3    8.87    0.35
  -4   5  -3   11.03    0.77
  -4   5  -3   10.17    0.62
  -4   5  -3    9.84    0.35
   4  -5   3   10.21    0.53
   4  -5   3    8.99    0.52
   4  -5   3    9.69    0.37
   4  -5   3   10.05    0.59
   4  -5   3    9.29    0.51
  -5   5  -3    0.94    0.29
  -5   5  -3    1.41    0.26
  -5   5  -3    1.17    0.21
   5  -5   3    1.86    0.17
   5  -5   3    1.80    0.30
   5  -5   3    1.77    0.29
   5  -5   3    1.71    0.31
   5  -5   3    1.53    0.28
  -6   5  -3    0.22    0.17
  -6   5  -3    0.12    0.12
  -6   5  -3   -0.30    0.19
   6  -5   3   -0.20    0.23
   6  -5   3    0.01    0.15
   6  -5   3    0.03    0.08
   6  -5   3   -0.12    0.21
   6  -5   3    0.08    0.22
  -7   5  -3   -0.19    0.14
  -7   5  -3   -0.01    0.16
   7  -5   3   -0.17    0.08
   7  -5   3   -0.18    0.23
   7  -5   3   -0.08    0.21
   7  -5   3   -0.21    0.26
  -8   5  -3    0.16    0.20
  -8   5  -3    0.07    0.26
   8  -5   3   -0.37    0.30
   8  -5   3    0.12    0.29
   8  -5   3   -0.04    0.26
   8  -5   3   -0.04    0.10
  -9   5  -3    0.15    0.28
   9  -5   3    0.33    0.24
  13   4  -3    0.10    0.27
 -13  -4   3    0.17    0.32
  12   4  -3    0.09    0.27
  12   4  -3   -0.04    0.19
 -12  -4   3    0.04    0.27
 -12  -4   3   -0.48    0.28
 -12  -4   3    0.17    0.27
  11   4  -3    0.00    0.19
  11   4  -3   -0.06    0.23
  11   4  -3   -0.33    0.16
  11   4  -3   -0.19    0.16
 -11  -4   3    0.15    0.25
 -11  -4   3    0.19    0.29
  10   4  -3   -0.04    0.18
  10   4  -3    0.38    0.24
  10   4  -3    0.20    0.17
 -10  -4   3   -0.07    0.33
 -10  -4   3    0.46    0.28
 -10  -4   3    0.21    0.23
   9   4  -3    0.92    0.17
   9   4  -3    1.28    0.19
   9   4  -3    0.91    0.22
   9   4  -3    1.57    0.29
  -9  -4   3    1.03    0.37
  -9  -4   3    1.33    0.32
  -9  -4   3    1.01    0.30
   8   4  -3    0.41    0.19
   8   4  -3    0.78    0.22
   8   4  -3    0.14    0.12
  -8  -4   3    0.56    0.22
  -8  -4   3    0.91    0.32
  -8  -4   3    0.47    0.23
   7   4  -3    0.73    0.20
   7   4  -3    0.59    0.17
  -7  -4   3    0.55    0.21
  -7  -4   3    0.42    0.22
  -7  -4   3    0.67    0.20
   6   4  -3    5.53    0.50
   6   4  -3    6.65    0.48
   6   4  -3    6.10    0.48
   6   4  -3    6.14    0.41
  -6  -4   3    6.09    0.45
  -6  -4   3    6.64    0.52
  -6  -4   3    5.36    0.52
   5   4  -3    7.34    0.41
   5   4  -3    7.39    0.55
   5   4  -3    6.58    0.48
   5   4  -3    7.16    0.48
  -5  -4   3    7.32    0.49
  -5  -4   3    7.02    0.44
  -5  -4   3    7.01    0.39
  -5  -4   3    6.47    0.52
  -5  -4   3    6.86    0.46
  -5  -4   3    6.30    0.52
   4   4  -3    1.83    0.22
   4   4  -3    1.28    0.21
   4   4  -3    2.15    0.25
   4   4  -3    1.84    0.28
   4   4  -3    1.12    0.21
   4   4  -3    1.72    0.22
  -4  -4   3    2.07    0.21
  -4  -4   3    1.31    0.21
  -4  -4   3    1.33    0.21
  -4  -4   3    1.64    0.22
  -4  -4   3    2.20    0.28
   3   4  -3    4.07    0.40
   3   4  -3    3.58    0.27
   3   4  -3    3.83    0.34
   3   4  -3    3.42    0.33
   3   4  -3    3.24    0.25
   3   4  -3    3.56    0.29
  -3  -4   3    3.95    0.35
  -3  -4   3    3.57    0.24
  -3  -4   3    3.46    0.28
  -3  -4   3    3.14    0.31
  -3  -4   3    3.17    0.32
   2   4  -3   32.34    1.33
   2   4  -3   34.12    1.36
   2   4  -3   34.16    1.38
   2   4  -3   34.19    1.08
   2   4  -3   33.19    1.10
  -2  -4   3   32.25    1.07
  -2  -4   3   33.54    0.92
  -2  -4   3   34.32    1.01
  -2  -4   3   33.72    1.37
  -2  -4   3   33.78    1.36
  -2  -4   3   32.61    1.10
   1   4  -3   36.18    1.40
   1   4  -3   34.75    1.40
   1   4  -3   33.27    1.10
   1   4  -3   32.27    1.00
   1   4  -3   35.85    1.38
   1   4  -3   34.45    1.09
  -1  -4   3   34.52    1.08
  -1  -4   3   33.61    1.11
  -1  -4   3   35.53    0.98
  -1  -4   3   35.25    1.03
  -1  -4   3   33.32    1.36
  -1  -4   3   34.79    0.90
  -1  -4   3   34.94    1.40
   0   4  -3    5.69    0.28
   0   4  -3    5.20    0.28
   0   4  -3    5.66    0.41
   0   4  -3    5.54    0.34
   0  -4   3    5.51    0.39
   0  -4   3    6.12    0.28
   0  -4   3    5.72    0.29
   0  -4   3    5.68    0.28
   0  -4   3    5.58    0.27
   0  -4   3    5.86    0.32
  -1   4  -3   26.56    0.83
  -1   4  -3   25.88    1.00
  -1   4  -3   26.86    1.10
  -1   4  -3   26.47    0.82
  -1   4  -3   26.97    1.12
  -1   4  -3   26.51    0.85
   1  -4   3   26.80    0.78
   1  -4   3   23.78    0.80
   1  -4   3   25.75    0.83
   1  -4   3   26.19    0.84
  -2   4  -3    8.44    0.42
  -2   4  -3    9.03    0.52
  -2   4  -3    8.91    0.34
  -2   4  -3    8.94    0.34
  -2   4  -3    8.43    0.48
   2  -4   3    8.21    0.43
   2  -4   3    9.19    0.40
   2  -4   3    8.71    0.41
   2  -4   3    8.96    0.45
   2  -4   3    9.41    0.35
  -3   4  -3    0.24    0.12
  -3   4  -3    0.30    0.07
  -3   4  -3    0.09    0.10
  -3   4  -3    0.25    0.08
   3  -4   3    0.27    0.14
   3  -4   3    0.05    0.15
   3  -4   3    0.22    0.08
   3  -4   3    0.18    0.11
   3  -4   3    0.12    0.15
  -4   4  -3   12.69    0.64
  -4   4  -3   11.68    0.44
  -4   4  -3   12.48    0.78
  -4   4  -3   12.15    0.65
  -4   4  -3   11.38    0.45
   4  -4   3   12.32    0.55
   4  -4   3   12.23    0.61
   4  -4   3   12.03    0.54
   4  -4   3   12.32    0.57
   4  -4   3   11.97    0.45
  -5   4  -3    0.79    0.13
  -5   4  -3    0.57    0.25
  -5   4  -3    0.63    0.20
  -5   4  -3    0.71    0.15
   5  -4   3    0.37    0.09
   5  -4   3    0.77    0.26
   5  -4   3    0.74    0.13
   5  -4   3    1.25    0.22
   5  -4   3    0.84    0.27
   5  -4   3    0.92    0.20
  -6   4  -3   -0.02    0.09
  -6   4  -3   -0.15    0.13
  -6   4  -3   -0.02    0.16
   6  -4   3   -0.13    0.20
   6  -4   3   -0.01    0.05
   6  -4   3    0.06    0.19
   6  -4   3    0.05    0.23
   6  -4   3    0.06    0.10
  -7   4  -3   -0.16    0.22
  -7   4  -3   -0.11    0.14
   7  -4   3   -0.18    0.18
   7  -4   3   -0.07    0.10
   7  -4   3   -0.28    0.13
   7  -4   3   -0.18    0.22
  -8   4  -3   -0.11    0.16
  -8   4  -3   -0.19    0.14
   8  -4   3   -0.21    0.23
   8  -4   3   -0.13    0.24
   8  -4   3   -0.07    0.12
  -9   4  -3   -0.13    0.16
  -9   4  -3   -0.08    0.25
   9  -4   3    0.01    0.13
   9  -4   3   -0.02    0.25
 -10   4  -3   -0.27    0.26
  10  -4   3   -0.03    0.27
  12   3  -3    0.02    0.23
  12   3  -3    0.12    0.21
  12   3  -3    0.01    0.20
 -12  -3   3    0.15    0.28
 -12  -3   3    0.11    0.27
 -12  -3   3   -0.43    0.39
  11   3  -3    0.09    0.18
  11   3  -3    0.20    0.21
  11   3  -3    0.07    0.22
 -11  -3   3    0.19    0.25
 -11  -3   3    0.24    0.28
 -11  -3   3   -0.03    0.26
  10   3  -3   -0.09    0.16
  10   3  -3   -0.10    0.19
  10   3  -3   -0.25    0.19
 -10  -3   3    0.02    0.23
 -10  -3   3   -0.11    0.23
 -10  -3   3   -0.16    0.22
   9   3  -3    0.49    0.16
   9   3  -3    0.40    0.19
   9   3  -3    0.34    0.11
   9   3  -3    0.55    0.23
  -9  -3   3    0.59    0.28
  -9  -3   3    0.40    0.31
  -9  -3   3    0.17    0.23
   8   3  -3    7.32    0.54
   8   3  -3    6.31    0.35
   8   3  -3    6.07    0.33
   8   3  -3    6.70    0.48
  -8  -3   3    6.22    0.62
  -8  -3   3    7.97    0.56
  -8  -3   3    7.36    0.66
   7   3  -3   15.91    0.80
   7   3  -3   13.64    0.48
   7   3  -3   13.48    0.56
   7   3  -3   14.53    0.67
  -7  -3   3   15.12    0.73
  -7  -3   3   14.38    0.87
  -7  -3   3   13.63    0.85
  -7  -3   3   13.77    0.73
   6   3  -3    0.16    0.13
   6   3  -3    0.04    0.11
   6   3  -3    0.04    0.11
  -6  -3   3    0.10    0.15
  -6  -3   3   -0.06    0.18
  -6  -3   3   -0.07    0.08
  -6  -3   3   -0.10    0.11
   5   3  -3    6.59    0.40
   5   3  -3    6.76    0.45
   5   3  -3    6.46    0.50
   5   3  -3    6.09    0.37
   5   3  -3    7.21    0.48
  -5  -3   3    6.92    0.49
  -5  -3   3    6.67    0.37
  -5  -3   3    6.50    0.41
  -5  -3   3    6.12    0.49
  -5  -3   3    6.37    0.42
  -5  -3   3    6.08    0.50
   4   3  -3    1.26    0.18
   4   3  -3    0.97    0.16
   4   3  -3    0.94    0.20
   4   3  -3    1.00    0.18
   4   3  -3    1.41    0.22
   4   3  -3    1.13    0.18
  -4  -3   3    0.74    0.15
  -4  -3   3    0.94    0.15
  -4  -3   3    1.19    0.22
  -4  -3   3    0.94    0.18
  -4  -3   3    0.90    0.17
  -4  -3   3    0.87    0.16
   3   3  -3   16.15    0.78
   3   3  -3   17.71    0.64
   3   3  -3   16.63    0.77
   3   3  -3   17.14    0.78
   3   3  -3   17.85    0.80
   3   3  -3   17.19    0.66
  -3  -3   3   16.86    0.80
  -3  -3   3   16.46    0.77
  -3  -3   3   16.72    0.66
  -3  -3   3   17.26    0.63
  -3  -3   3   18.52    0.80
   2   3  -3    0.66    0.11
   2   3  -3    0.48    0.11
   2   3  -3    0.45    0.10
   2   3  -3    0.52    0.12
   2   3  -3    0.62    0.12
  -2  -3   3    0.57    0.13
  -2  -3   3    0.57    0.12
  -2  -3   3    0.41    0.09
  -2  -3   3    0.60    0.10
  -2  -3   3    0.38    0.09
   1   3  -3    7.95    0.45
   1   3  -3    7.97    0.45
   1   3  -3    7.41    0.28
   1   3  -3    8.28    0.40
   1   3  -3    7.90    0.35
   1   3  -3    7.86    0.33
  -1  -3   3    7.82    0.29
  -1  -3   3    7.60    0.44
  -1  -3   3    8.01    0.33
  -1  -3   3    8.19    0.34
  -1  -3   3    7.79    0.38
  -1  -3   3    7.58    0.34
   0   3  -3   22.71    0.94
   0   3  -3   22.23    0.68
   0   3  -3   21.63    0.83
   0   3  -3   22.63    0.88
   0   3  -3   21.59    0.72
   0  -3   3   21.86    0.93
   0  -3   3   22.08    0.66
   0  -3   3   21.41    0.73
   0  -3   3   23.02    0.63
   0  -3   3   21.93    0.72
   0  -3   3   22.71    0.70
  -1   3  -3   15.78    0.66
  -1   3  -3   15.95    0.54
  -1   3  -3   15.58    0.70
  -1   3  -3   15.81    0.52
  -1   3  -3   15.05    0.52
   1  -3   3   15.25    0.52
   1  -3   3   14.32    0.53
   1  -3   3   15.10    0.52
   1  -3   3   15.46    0.52
   1  -3   3   15.02    0.54
   1  -3   3   14.78    0.69
   1  -3   3   15.59    0.50
  -2   3  -3    0.14    0.06
  -2   3  -3    0.05    0.09
  -2   3  -3    0.25    0.07
  -2   3  -3    0.09    0.10
   2  -3   3    0.00    0.09
   2  -3   3    0.09    0.11
   2  -3   3    0.16    0.11
   2  -3   3    0.20    0.07
   2  -3   3    0.20    0.11
  -3   3  -3    0.78    0.11
  -3   3  -3    0.79    0.10
  -3   3  -3    0.60    0.12
  -3   3  -3    0.72    0.16
   3  -3   3    0.98    0.17
   3  -3   3    0.54    0.10
   3  -3   3    0.60    0.10
   3  -3   3    0.66    0.17
   3  -3   3    0.74    0.16
   3  -3   3    0.48    0.17
  -4   3  -3    2.59    0.30
  -4   3  -3    2.52    0.20
  -4   3  -3    2.51    0.34
  -4   3  -3    2.51    0.25
  -4   3  -3    2.32    0.17
   4  -3   3    2.44    0.27
   4  -3   3    2.51    0.25
   4  -3   3    2.44    0.20
   4  -3   3    2.47    0.28
   4  -3   3    2.15    0.19
   4  -3   3    2.23    0.27
  -5   3  -3    0.05    0.10
  -5   3  -3    0.09    0.18
  -5   3  -3    0.08    0.08
  -5   3  -3    0.04    0.14
   5  -3   3   -0.01    0.15
   5  -3   3    0.08    0.10
   5  -3   3    0.13    0.10
   5  -3   3    0.07    0.18
   5  -3   3    0.20    0.19
  -6   3  -3    0.10    0.11
  -6   3  -3    0.00    0.08
  -6   3  -3   -0.09    0.13
  -6   3  -3   -0.08    0.14
   6  -3   3   -0.30    0.20
   6  -3   3   -0.04    0.13
   6  -3   3    0.05    0.11
   6  -3   3    0.02    0.11
   6  -3   3   -0.04    0.20
  -7   3  -3   -0.08    0.14
  -7   3  -3   -0.03    0.07
  -7   3  -3   -0.27    0.21
   7  -3   3    0.04    0.22
   7  -3   3   -0.25    0.23
   7  -3   3   -0.14    0.11
   7  -3   3   -0.09    0.19
  -8   3  -3   -0.02    0.23
  -8   3  -3    0.29    0.19
   8  -3   3    0.62    0.28
   8  -3   3    0.27    0.25
   8  -3   3    0.41    0.16
  -9   3  -3    0.22    0.24
  -9   3  -3   -0.02    0.18
   9  -3   3    0.42    0.29
   9  -3   3    0.03    0.15
   9  -3   3    0.01    0.24
 -10   3  -3   -0.22    0.26
  10  -3   3    0.51    0.29
  10  -3   3   -0.01    0.16
  12   2  -3    0.21    0.19
  12   2  -3    0.19    0.23
  12   2  -3    0.33    0.27
 -12  -2   3    0.26    0.32
  11   2  -3    0.01    0.21
  11   2  -3   -0.11    0.17
  11   2  -3   -0.04    0.21
 -11  -2   3    0.05    0.20
 -11  -2   3    0.01    0.24
  10   2  -3    0.48    0.20
  10   2  -3    0.69    0.25
  10   2  -3    0.73    0.25
 -10  -2   3    0.49    0.31
 -10  -2   3    0.88    0.28
 -10  -2   3    0.45    0.33
   9   2  -3    0.08    0.17
   9   2  -3    0.26    0.17
   9   2  -3    0.02    0.21
  -9  -2   3    0.03    0.21
  -9  -2   3    0.22    0.24
  -9  -2   3   -0.11    0.25
   8   2  -3    0.05    0.06
   8   2  -3   -0.13    0.13
   8   2  -3    0.01    0.16
   8   2  -3   -0.20    0.14
   8   2  -3    0.04    0.13
  -8  -2   3   -0.24    0.18
  -8  -2   3   -0.27    0.19
  -8  -2   3    0.01    0.10
  -8  -2   3    0.05    0.17
   7   2  -3    0.73    0.17
   7   2  -3    0.77    0.10
   7   2  -3    0.88    0.19
   7   2  -3    1.27    0.18
  -7  -2   3    0.59    0.14
  -7  -2   3    0.92    0.26
  -7  -2   3    1.15    0.24
  -7  -2   3    0.92    0.24
   6   2  -3    0.01    0.09
   6   2  -3   -0.13    0.06
   6   2  -3    0.06    0.13
   6   2  -3    0.01    0.12
   6   2  -3    0.05    0.12
  -6  -2   3    0.05    0.13
  -6  -2   3    0.01    0.08
  -6  -2   3    0.10    0.15
  -6  -2   3   -0.01    0.13
   5   2  -3    0.45    0.10
   5   2  -3    0.22    0.13
   5   2  -3    0.26    0.11
   5   2  -3    0.26    0.14
   5   2  -3    0.13    0.13
   5   2  -3    0.17    0.11
  -5  -2   3    0.18    0.15
  -5  -2   3    0.27    0.10
  -5  -2   3    0.20    0.15
  -5  -2   3    0.04    0.10
  -5  -2   3    0.16    0.13
  -5  -2   3    0.35    0.15
   4   2  -3    5.81    0.41
   4   2  -3    5.72    0.34
   4   2  -3    5.56    0.33
   4   2  -3    5.66    0.38
   4   2  -3    5.71    0.42
  -4  -2   3    5.65    0.42
  -4  -2   3    5.46    0.41
  -4  -2   3    5.62    0.37
  -4  -2   3    5.41    0.35
  -4  -2   3    5.61    0.43
  -4  -2   3    5.80    0.31
   3   2  -3    0.11    0.08
   3   2  -3    0.06    0.09
   3   2  -3    0.16    0.09
   3   2  -3    0.09    0.08
   3   2  -3    0.14    0.08
  -3  -2   3    0.13    0.09
  -3  -2   3    0.10    0.07
  -3  -2   3    0.06    0.09
  -3  -2   3    0.05    0.09
  -3  -2   3    0.11    0.07
  -3  -2   3    0.10    0.07
   2   2  -3   22.93    0.76
   2   2  -3   22.73    0.78
   2   2  -3   24.10    0.95
   2   2  -3   22.96    0.96
   2   2  -3   21.66    0.91
   2   2  -3   23.62    0.95
  -2  -2   3   22.67    0.76
  -2  -2   3   23.70    0.97
  -2  -2   3   22.33    0.78
  -2  -2   3   22.93    0.94
  -2  -2   3   23.35    0.95
   1   2  -3    4.75    0.23
   1   2  -3    4.51    0.24
   1   2  -3    4.60    0.17
   1   2  -3    5.30    0.27
   1   2  -3    5.23    0.32
   1   2  -3    5.33    0.34
  -1  -2   3    4.51    0.25
  -1  -2   3    4.64    0.29
  -1  -2   3    4.74    0.23
  -1  -2   3    5.65    0.35
  -1  -2   3    4.95    0.26
  -1  -2   3    4.60    0.23
   0   2  -3    2.68    0.22
   0   2  -3    2.55    0.13
   0   2  -3    2.61    0.19
   0   2  -3    2.33    0.17
   0   2  -3    2.78    0.15
   0  -2   3    2.72    0.21
   0  -2   3    2.43    0.16
   0  -2   3    2.60    0.16
   0  -2   3    2.64    0.14
   0  -2   3    2.68    0.16
   0  -2   3    2.58    0.16
  -1   2  -3   14.41    0.49
  -1   2  -3   14.52    0.62
  -1   2  -3   14.20    0.58
  -1   2  -3   13.73    0.49
   1  -2   3   14.37    0.48
   1  -2   3   14.34    0.47
   1  -2   3   14.03    0.62
   1  -2   3   13.79    0.49
   1  -2   3   14.95    0.46
   1  -2   3   14.27    0.48
  -2   2  -3   10.60    0.39
  -2   2  -3   10.08    0.48
  -2   2  -3   10.85    0.49
  -2   2  -3   10.16    0.38
   2  -2   3   10.40    0.39
   2  -2   3   10.72    0.40
   2  -2   3    9.97    0.40
   2  -2   3   10.25    0.38
   2  -2   3   10.42    0.42
   2  -2   3   10.55    0.39
   2  -2   3   10.12    0.47
  -3   2  -3    2.69    0.25
  -3   2  -3    2.62    0.21
  -3   2  -3    2.40    0.18
  -3   2  -3    2.54    0.17
   3  -2   3    2.23    0.20
   3  -2   3    2.36    0.22
   3  -2   3    2.51    0.18
   3  -2   3    2.37    0.17
   3  -2   3    2.30    0.21
   3  -2   3    2.57    0.21
   3  -2   3    2.05    0.23
  -4   2  -3    0.31    0.13
  -4   2  -3    0.52    0.10
  -4   2  -3    0.39    0.11
  -4   2  -3    0.37    0.08
  -4   2  -3    0.07    0.15
   4  -2   3    0.38    0.10
   4  -2   3    0.36    0.10
   4  -2   3    0.44    0.15
   4  -2   3    0.43    0.12
   4  -2   3    0.49    0.15
   4  -2   3    0.40    0.15
  -5   2  -3    1.07    0.15
  -5   2  -3    0.82    0.23
  -5   2  -3    0.70    0.16
  -5   2  -3    0.81    0.15
   5  -2   3    0.96    0.15
   5  -2   3    0.88    0.18
   5  -2   3    0.83    0.18
   5  -2   3    1.38    0.23
   5  -2   3    0.96    0.14
  -6   2  -3    0.94    0.17
  -6   2  -3    0.74    0.19
  -6   2  -3    0.95    0.14
  -6   2  -3    0.77    0.26
   6  -2   3    1.00    0.17
   6  -2   3    0.72    0.24
   6  -2   3    0.91    0.24
   6  -2   3    0.69    0.21
   6  -2   3    0.72    0.15
  -7   2  -3    3.29    0.32
  -7   2  -3    2.18    0.40
  -7   2  -3    3.58    0.37
  -7   2  -3    2.87    0.19
  -7   2  -3    3.18    0.18
   7  -2   3    3.85    0.31
   7  -2   3    2.86    0.35
   7  -2   3    3.19    0.40
   7  -2   3    3.30    0.31
   7  -2   3    3.24    0.34
  -8   2  -3    0.56    0.19
  -8   2  -3    0.70    0.26
   8  -2   3    0.82    0.19
   8  -2   3    0.68    0.28
   8  -2   3    0.80    0.26
  -9   2  -3   -0.19    0.17
  -9   2  -3    0.13    0.21
   9  -2   3   -0.05    0.16
   9  -2   3    0.07    0.16
   9  -2   3    0.14    0.25
 -10   2  -3    0.26    0.31
  10  -2   3    0.05    0.25
  10  -2   3    0.01    0.17
 -11   2  -3   -0.07    0.34
 -11   2  -3    0.13    0.33
  11  -2   3    0.20    0.26
  11  -2   3   -0.12    0.18
  12   1  -3    0.52    0.24
  12   1  -3    0.49    0.27
 -12  -1   3    0.19    0.32
 -12  -1   3    0.59    0.38
  11   1  -3    0.37    0.24
  11   1  -3    0.23    0.22
  11   1  -3    0.16    0.19
 -11  -1   3    0.12    0.34
 -11  -1   3    0.05    0.29
  10   1  -3    1.34    0.27
  10   1  -3    1.63    0.30
  10   1  -3    1.69    0.33
 -10  -1   3    1.40    0.32
 -10  -1   3    1.43    0.42
 -10  -1   3    1.33    0.39
   9   1  -3   -0.30    0.18
   9   1  -3    0.17    0.17
   9   1  -3    0.19    0.19
  -9  -1   3    0.37    0.22
  -9  -1   3    0.21    0.21
  -9  -1   3    0.01    0.24
   8   1  -3    0.92    0.25
   8   1  -3    1.40    0.10
   8   1  -3    0.95    0.23
   8   1  -3    1.10    0.25
   8   1  -3    1.28    0.21
  -8  -1   3    1.32    0.28
  -8  -1   3    1.15    0.30
  -8  -1   3    0.79    0.30
  -8  -1   3    0.83    0.16
   7   1  -3    9.97    0.51
   7   1  -3   10.49    0.44
   7   1  -3    9.90    0.36
   7   1  -3   10.22    0.56
   7   1  -3   10.00    0.53
  -7  -1   3   11.66    0.78
  -7  -1   3   10.88    0.59
  -7  -1   3   10.79    0.59
  -7  -1   3   10.80    0.77
   6   1  -3   32.18    1.16
   6   1  -3   30.55    1.00
   6   1  -3   33.27    1.13
   6   1  -3   33.04    1.05
   6   1  -3   33.92    1.35
   6   1  -3   30.28    0.91
  -6  -1   3   33.04    1.43
  -6  -1   3   34.29    1.54
  -6  -1   3   32.00    1.31
  -6  -1   3   32.11    1.17
   5   1  -3    0.31    0.11
   5   1  -3    0.33    0.05
   5   1  -3    0.30    0.12
   5   1  -3    0.27    0.12
   5   1  -3    0.17    0.14
   5   1  -3    0.38    0.11
   5   1  -3    0.32    0.13
  -5  -1   3    0.24    0.14
  -5  -1   3    0.08    0.15
  -5  -1   3    0.13    0.10
  -5  -1   3    0.27    0.10
  -5  -1   3    0.25    0.16
  -5  -1   3    0.30    0.15
   4   1  -3    0.60    0.13
   4   1  -3    0.60    0.14
   4   1  -3    0.76    0.15
   4   1  -3    0.87    0.12
   4   1  -3    0.63    0.15
   4   1  -3    0.57    0.12
  -4  -1   3    0.54    0.14
  -4  -1   3    0.70    0.15
  -4  -1   3    0.67    0.12
  -4  -1   3    0.74    0.15
  -4  -1   3    0.60    0.16
  -4  -1   3    0.51    0.11
   3   1  -3   17.35    0.63
   3   1  -3   16.13    0.60
   3   1  -3   17.93    0.74
   3   1  -3   16.80    0.74
   3   1  -3   17.08    0.79
  -3  -1   3   16.64    0.60
  -3  -1   3   17.54    0.78
  -3  -1   3   17.47    0.75
  -3  -1   3   16.33    0.72
  -3  -1   3   16.71    0.63
  -3  -1   3   16.47    0.79
   2   1  -3    3.38    0.27
   2   1  -3    3.17    0.20
   2   1  -3    3.47    0.25
   2   1  -3    3.30    0.21
   2   1  -3    3.96    0.26
  -2  -1   3    3.54    0.25
  -2  -1   3    3.41    0.28
  -2  -1   3    3.51    0.22
  -2  -1   3    3.63    0.25
  -2  -1   3    3.44    0.19
   1   1  -3   66.81    2.38
   1   1  -3   69.11    1.94
   1   1  -3   63.34    1.94
   1   1  -3   65.37    2.02
   1   1  -3   66.28    2.41
  -1  -1   3   66.08    2.38
  -1  -1   3   64.17    1.94
  -1  -1   3   67.11    2.43
  -1  -1   3   69.44    2.42
  -1  -1   3   65.98    1.93
   0   1  -3   10.58    0.50
   0   1  -3    9.57    0.39
   0   1  -3    8.99    0.36
   0   1  -3    9.50    0.43
   0  -1   3    9.30    0.38
   0  -1   3    8.64    0.35
   0  -1   3    9.13    0.29
   0  -1   3    9.76    0.33
   0  -1   3    9.65    0.43
   0  -1   3    9.64    0.35
  -1   1  -3    0.89    0.11
  -1   1  -3    1.24    0.13
  -1   1  -3    1.11    0.15
  -1   1  -3    0.96    0.11
   1  -1   3    1.09    0.14
   1  -1   3    1.14    0.12
   1  -1   3    1.15    0.10
   1  -1   3    1.11    0.12
   1  -1   3    0.89    0.10
   1  -1   3    0.93    0.11
  -2   1  -3   14.65    0.58
  -2   1  -3   13.95    0.50
  -2   1  -3   14.65    0.51
  -2   1  -3   15.31    0.59
   2  -1   3   14.02    0.58
   2  -1   3   13.81    0.47
   2  -1   3   14.81    0.50
   2  -1   3   14.38    0.50
   2  -1   3   14.52    0.57
   2  -1   3   14.36    0.46
  -3   1  -3   -0.12    0.06
  -3   1  -3   -0.01    0.08
  -3   1  -3   -0.07    0.05
  -3   1  -3   -0.05    0.07
  -3   1  -3    0.06    0.09
  -3   1  -3    0.01    0.04
   3  -1   3    0.05    0.06
   3  -1   3   -0.09    0.10
   3  -1   3    0.04    0.06
   3  -1   3    0.04    0.08
   3  -1   3    0.01    0.09
   3  -1   3   -0.13    0.05
  -4   1  -3    5.44    0.34
  -4   1  -3    5.34    0.26
  -4   1  -3    5.29    0.39
  -4   1  -3    5.64    0.31
  -4   1  -3    5.49    0.28
  -4   1  -3    5.11    0.43
   4  -1   3    5.71    0.30
   4  -1   3    5.24    0.29
   4  -1   3    5.45    0.30
   4  -1   3    5.86    0.34
   4  -1   3    5.76    0.32
   4  -1   3    5.89    0.34
  -5   1  -3   11.73    0.57
  -5   1  -3   11.33    0.73
  -5   1  -3   10.60    0.65
  -5   1  -3   11.65    0.50
  -5   1  -3   10.57    0.44
   5  -1   3   11.49    0.48
   5  -1   3   10.53    0.48
   5  -1   3   11.40    0.50
   5  -1   3   10.84    0.49
   5  -1   3   11.28    0.54
   5  -1   3   11.75    0.54
  -6   1  -3    4.96    0.53
  -6   1  -3    5.10    0.39
  -6   1  -3    4.71    0.34
   6  -1   3    4.69    0.32
   6  -1   3    4.27    0.33
   6  -1   3    4.62    0.39
   6  -1   3    4.48    0.34
   6  -1   3    4.27    0.36
  -7   1  -3    0.07    0.21
  -7   1  -3   -0.12    0.14
  -7   1  -3    0.07    0.13
   7  -1   3   -0.13    0.16
   7  -1   3   -0.14    0.13
   7  -1   3   -0.29    0.17
   7  -1   3   -0.15    0.14
  -8   1  -3    1.67    0.37
  -8   1  -3    1.81    0.26
  -8   1  -3    3.24    0.39
   8  -1   3    3.07    0.34
   8  -1   3    2.55    0.38
   8  -1   3    2.72    0.35
  -9   1  -3    1.71    0.28
  -9   1  -3    1.70    0.40
   9  -1   3    1.76    0.30
   9  -1   3    2.31    0.38
   9  -1   3    2.21    0.30
 -10   1  -3    0.18    0.24
 -10   1  -3   -0.25    0.18
  10  -1   3    0.07    0.18
  10  -1   3   -0.18    0.21
  10  -1   3   -0.36    0.24
 -11   1  -3    0.17    0.35
 -11   1  -3    0.26    0.34
  11  -1   3    0.26    0.27
  11  -1   3    0.03    0.19
  12   0  -3    0.55    0.26
  12   0  -3    0.48    0.26
 -12   0   3    0.42    0.38
 -12   0   3    0.34    0.37
  11   0  -3   -0.02    0.19
  11   0  -3   -0.05    0.24
  11   0  -3    0.03    0.20
 -11   0   3   -0.20    0.28
 -11   0   3   -0.10    0.29
  10   0  -3    0.29    0.20
  10   0  -3    0.04    0.23
  10   0  -3   -0.07    0.18
 -10   0   3    0.24    0.21
 -10   0   3    0.16    0.23
 -10   0   3    0.35    0.28
   9   0  -3    9.81    0.63
   9   0  -3   11.19    0.61
   9   0  -3    9.77    0.53
  -9   0   3   11.66    0.91
  -9   0   3   11.58    1.00
  -9   0   3   10.91    0.65
   8   0  -3    0.60    0.21
   8   0  -3    1.05    0.22
   8   0  -3    0.56    0.22
   8   0  -3    1.01    0.24
  -8   0   3    0.72    0.27
  -8   0   3    0.65    0.15
  -8   0   3    0.66    0.25
  -8   0   3    0.95    0.32
   7   0  -3    0.09    0.13
   7   0  -3    0.01    0.15
   7   0  -3    0.03    0.14
   7   0  -3   -0.19    0.12
  -7   0   3   -0.02    0.10
  -7   0   3    0.14    0.21
  -7   0   3    0.02    0.17
  -7   0   3   -0.06    0.15
   6   0  -3    5.71    0.32
   6   0  -3    5.74    0.37
   6   0  -3    5.93    0.36
   6   0  -3    6.30    0.37
  -6   0   3    6.40    0.40
  -6   0   3    4.94    0.38
  -6   0   3    6.72    0.54
  -6   0   3    6.20    0.59
   5   0  -3    4.65    0.33
   5   0  -3    4.96    0.40
   5   0  -3    4.63    0.30
   5   0  -3    4.42    0.25
   5   0  -3    4.58    0.28
  -5   0   3    4.55    0.34
  -5   0   3    4.45    0.47
  -5   0   3    4.70    0.34
  -5   0   3    4.44    0.41
  -5   0   3    4.21    0.28
   4   0  -3   53.59    1.94
   4   0  -3   53.88    1.65
   4   0  -3   52.70    1.34
   4   0  -3   55.65    1.98
   4   0  -3   53.32    1.50
   4   0  -3   53.94    1.62
  -4   0   3   53.27    1.94
  -4   0   3   51.82    1.95
  -4   0   3   49.06    1.60
  -4   0   3   51.95    2.11
  -4   0   3   51.67    1.65
   3   0  -3    5.09    0.37
   3   0  -3    5.00    0.27
   3   0  -3    5.39    0.33
   3   0  -3    4.98    0.26
   3   0  -3    5.18    0.33
   3   0  -3    4.77    0.23
   3   0  -3    5.13    0.22
  -3   0   3    5.10    0.34
  -3   0   3    4.97    0.31
  -3   0   3    4.97    0.36
  -3   0   3    5.05    0.28
  -3   0   3    4.62    0.24
   2   0  -3    9.94    0.46
   2   0  -3    9.81    0.39
   2   0  -3    9.73    0.52
   2   0  -3   11.25    0.49
   2   0  -3   10.43    0.33
   2   0  -3   10.48    0.41
   2   0  -3    9.61    0.34
  -2   0   3   10.68    0.48
  -2   0   3   10.27    0.41
  -2   0   3    9.92    0.38
  -2   0   3   10.34    0.53
  -2   0   3   11.06    0.47
   1   0  -3   11.65    0.46
   1   0  -3   11.32    0.40
   1   0  -3   10.84    0.39
   1   0  -3   11.19    0.41
   1   0  -3   11.58    0.53
   1   0  -3   11.11    0.49
  -1   0   3   11.61    0.53
  -1   0   3   10.92    0.40
  -1   0   3   11.40    0.41
  -1   0   3   11.58    0.49
  -1   0   3   10.81    0.32
  -1   0   3   10.90    0.39
   0   0  -3    5.41    0.31
   0   0  -3    5.28    0.24
   0   0  -3    5.17    0.23
   0   0  -3    5.12    0.26
   0   0  -3    5.17    0.23
   0   0   3    5.35    0.27
   0   0   3    6.47    0.34
   0   0   3    4.84    0.23
   0   0   3    5.07    0.23
  -1   0  -3   60.03    1.89
  -1   0  -3   67.56    2.02
  -1   0  -3   63.95    1.90
  -1   0  -3   66.94    2.36
  -1   0  -3   59.05    2.29
   1   0   3   67.13    1.90
   1   0   3   66.48    2.01
   1   0   3   68.83    1.90
   1   0   3   68.07    2.30
   1   0   3   66.76    2.36
  -2   0  -3   30.93    1.20
  -2   0  -3   30.77    1.12
  -2   0  -3   32.12    1.19
  -2   0  -3   31.64    1.06
  -2   0  -3   33.00    0.99
  -2   0  -3   31.17    0.97
   2   0   3   31.90    0.87
   2   0   3   30.98    1.05
   2   0   3   30.98    1.13
   2   0   3   31.69    0.98
   2   0   3   31.03    0.98
  -3   0  -3    4.75    0.21
  -3   0  -3    5.53    0.30
  -3   0  -3    4.99    0.26
  -3   0  -3    5.24    0.33
  -3   0  -3    4.91    0.26
  -3   0  -3    5.23    0.38
   3   0   3    4.64    0.25
   3   0   3    5.15    0.29
   3   0   3    5.12    0.25
   3   0   3    5.00    0.25
   3   0   3    5.02    0.26
  -4   0  -3    0.11    0.10
  -4   0  -3    0.20    0.09
  -4   0  -3    0.09    0.11
  -4   0  -3    0.20    0.08
  -4   0  -3    0.41    0.15
   4   0   3    0.19    0.09
   4   0   3    0.14    0.09
   4   0   3    0.07    0.08
   4   0   3    0.03    0.10
   4   0   3    0.18    0.09
  -5   0  -3   36.59    1.60
  -5   0  -3   37.42    1.32
  -5   0  -3   39.10    1.27
  -5   0  -3   38.59    1.60
   5   0   3   38.93    1.23
   5   0   3   37.29    1.09
   5   0   3   38.24    1.14
   5   0   3   37.38    1.32
   5   0   3   38.69    1.26
  -6   0  -3    0.26    0.13
  -6   0  -3    0.04    0.16
  -6   0  -3    0.01    0.13
   6   0   3    0.35    0.13
   6   0   3    0.09    0.12
   6   0   3    0.35    0.13
   6   0   3    0.11    0.12
  -7   0  -3    0.23    0.16
  -7   0  -3    0.57    0.25
  -7   0  -3    0.39    0.17
   7   0   3    0.67    0.22
   7   0   3    0.20    0.17
   7   0   3    0.59    0.20
   7   0   3    0.41    0.16
  -8   0  -3   -0.42    0.15
  -8   0  -3   -0.09    0.15
  -8   0  -3   -0.07    0.15
   8   0   3    0.04    0.20
   8   0   3   -0.14    0.16
  -9   0  -3    0.49    0.20
  -9   0  -3    0.59    0.23
  -9   0  -3    0.80    0.30
   9   0   3    0.56    0.22
   9   0   3    0.50    0.23
   9   0   3    1.07    0.30
 -10   0  -3    0.38    0.31
 -10   0  -3    0.20    0.22
  10   0   3    0.35    0.24
  10   0   3    0.56    0.23
  10   0   3    0.72    0.25
 -11   0  -3   -0.04    0.30
 -11   0  -3   -0.07    0.28
  11   0   3    0.02    0.22
  11   0   3    0.27    0.22
  12  -1  -3    0.29    0.28
  12  -1  -3    0.26    0.22
 -12   1   3    0.00    0.29
 -12   1   3    0.46    0.40
  11  -1  -3    0.21    0.20
  11  -1  -3   -0.01    0.25
  11  -1  -3    0.05    0.23
 -11   1   3    0.20    0.27
 -11   1   3    0.14    0.26
  10  -1  -3   -0.04    0.19
  10  -1  -3    0.39    0.22
  10  -1  -3    0.42    0.27
 -10   1   3    0.26    0.27
 -10   1   3    0.14    0.29
   9  -1  -3    0.14    0.23
   9  -1  -3    0.34    0.20
   9  -1  -3    0.25    0.21
  -9   1   3    0.08    0.28
  -9   1   3    0.04    0.21
  -9   1   3    0.07    0.25
   8  -1  -3    4.39    0.37
   8  -1  -3    4.15    0.40
   8  -1  -3    4.59    0.43
   8  -1  -3    4.56    0.40
  -8   1   3    4.51    0.41
  -8   1   3    5.33    0.60
  -8   1   3    4.35    0.40
  -8   1   3    5.09    0.62
   7  -1  -3    2.45    0.30
   7  -1  -3    2.12    0.26
   7  -1  -3    2.39    0.28
   7  -1  -3    1.98    0.27
  -7   1   3    1.93    0.29
  -7   1   3    1.40    0.31
  -7   1   3    1.86    0.27
  -7   1   3    1.83    0.32
   6  -1  -3   -0.08    0.10
   6  -1  -3   -0.01    0.07
   6  -1  -3   -0.01    0.11
   6  -1  -3    0.01    0.12
   6  -1  -3   -0.11    0.12
  -6   1   3   -0.05    0.14
  -6   1   3   -0.12    0.09
  -6   1   3    0.02    0.16
  -6   1   3    0.07    0.13
   5  -1  -3    2.79    0.21
   5  -1  -3    3.02    0.26
   5  -1  -3    3.23    0.24
   5  -1  -3    2.95    0.33
   5  -1  -3    3.27    0.25
  -5   1   3    3.07    0.33
  -5   1   3    2.92    0.22
  -5   1   3    3.55    0.40
  -5   1   3    3.16    0.26
  -5   1   3    3.37    0.30
   4  -1  -3    0.50    0.11
   4  -1  -3    0.35    0.10
   4  -1  -3    0.47    0.12
   4  -1  -3    0.28    0.11
   4  -1  -3    0.58    0.13
  -4   1   3    0.41    0.09
  -4   1   3    0.22    0.14
  -4   1   3    0.44    0.12
  -4   1   3    0.36    0.13
  -4   1   3    0.24    0.09
   3  -1  -3    0.38    0.12
   3  -1  -3    0.45    0.11
   3  -1  -3    0.60    0.10
   3  -1  -3    0.55    0.10
   3  -1  -3    0.43    0.10
   3  -1  -3    0.49    0.10
  -3   1   3    0.47    0.10
  -3   1   3    0.51    0.09
  -3   1   3    0.36    0.11
  -3   1   3    0.53    0.11
  -3   1   3    0.43    0.09
  -3   1   3    0.30    0.10
   2  -1  -3    1.51    0.13
   2  -1  -3    1.06    0.13
   2  -1  -3    1.06    0.11
   2  -1  -3    1.14    0.17
   2  -1  -3    1.02    0.12
   2  -1  -3    1.06    0.10
  -2   1   3    1.09    0.11
  -2   1   3    1.11    0.15
  -2   1   3    1.09    0.17
  -2   1   3    1.14    0.06
  -2   1   3    1.06    0.11
  -2   1   3    1.17    0.16
  -2   1   3    0.84    0.11
   1  -1  -3   51.88    1.65
   1  -1  -3   46.61    1.45
   1  -1  -3   52.86    1.49
   1  -1  -3   50.04    1.84
   1  -1  -3   49.11    1.46
  -1   1   3   47.66    1.45
  -1   1   3   44.62    1.45
  -1   1   3   46.41    1.78
  -1   1   3   53.88    1.65
  -1   1   3   50.87    1.85
  -1   1   3   49.46    1.48
   0  -1  -3   19.03    0.62
   0  -1  -3   18.83    0.62
   0  -1  -3   19.79    0.64
   0  -1  -3   19.89    0.79
   0   1   3   19.78    0.62
   0   1   3   18.88    0.75
   0   1   3   18.56    0.61
   0   1   3   20.65    0.79
   0   1   3   18.90    0.64
  -1  -1  -3  118.56    4.20
  -1  -1  -3  112.74    3.29
  -1  -1  -3  116.57    3.31
  -1  -1  -3  118.33    3.47
  -1  -1  -3  120.19    3.79
  -1  -1  -3  114.63    4.07
   1   1   3  118.59    4.25
   1   1   3  112.40    3.30
   1   1   3  112.63    4.01
   1   1   3  118.86    3.30
   1   1   3  115.06    3.47
  -2  -1  -3    0.37    0.11
  -2  -1  -3    0.66    0.10
   2   1   3    0.63    0.10
   2   1   3    0.34    0.10
   2   1   3    0.67    0.10
  -3  -1  -3   12.73    0.51
  -3  -1  -3   12.04    0.48
  -3  -1  -3   12.09    0.58
  -3  -1  -3   11.98    0.60
  -3  -1  -3   11.84    0.46
   3   1   3   11.72    0.58
   3   1   3   11.56    0.58
   3   1   3   12.10    0.41
   3   1   3   11.36    0.43
   3   1   3   12.18    0.40
   3   1   3   12.28    0.46
   3   1   3   12.18    0.50
   3   1   3   12.44    0.48
  -4  -1  -3    1.00    0.14
  -4  -1  -3    0.81    0.18
  -4  -1  -3    0.99    0.14
  -4  -1  -3    0.61    0.14
  -4  -1  -3    0.94    0.16
   4   1   3    0.87    0.13
   4   1   3    1.03    0.15
   4   1   3    0.88    0.14
   4   1   3    0.93    0.17
   4   1   3    1.36    0.16
  -5  -1  -3    0.87    0.15
  -5  -1  -3    0.96    0.18
  -5  -1  -3    0.67    0.14
  -5  -1  -3    0.43    0.16
  -5  -1  -3    0.48    0.18
   5   1   3    0.68    0.16
   5   1   3    0.83    0.14
   5   1   3    0.75    0.15
   5   1   3    0.63    0.13
   5   1   3    0.52    0.17
  -6  -1  -3   26.99    0.97
  -6  -1  -3   26.09    1.23
  -6  -1  -3   25.00    0.97
   6   1   3   24.24    0.80
   6   1   3   25.12    0.95
   6   1   3   25.04    0.96
   6   1   3   24.26    0.91
  -7  -1  -3    0.53    0.20
  -7  -1  -3    0.59    0.18
  -7  -1  -3    0.33    0.21
   7   1   3    0.38    0.18
   7   1   3    0.59    0.18
   7   1   3    0.60    0.20
  -8  -1  -3    0.04    0.15
  -8  -1  -3   -0.04    0.16
  -8  -1  -3   -0.15    0.17
   8   1   3   -0.27    0.15
   8   1   3   -0.06    0.15
  -9  -1  -3    0.06    0.24
  -9  -1  -3   -0.34    0.19
  -9  -1  -3   -0.13    0.17
   9   1   3   -0.35    0.16
   9   1   3   -0.42    0.18
   9   1   3   -0.12    0.19
 -10  -1  -3    0.04    0.20
 -10  -1  -3   -0.09    0.25
  10   1   3    0.24    0.23
  10   1   3    0.15    0.21
  10   1   3    0.33    0.28
 -11  -1  -3   -0.39    0.23
 -11  -1  -3    0.02    0.29
  11   1   3   -0.28    0.19
  11   1   3    0.24    0.22
 -12  -1  -3   -0.07    0.32
 -12  -1  -3    0.15    0.36
  12   1   3    0.20    0.25
  12   1   3   -0.04    0.22
  11  -2  -3    1.07    0.26
  11  -2  -3    0.77    0.31
 -11   2   3    0.90    0.39
 -11   2   3    0.79    0.42
  10  -2  -3    0.13    0.26
  10  -2  -3    0.59    0.21
  10  -2  -3    0.32    0.25
 -10   2   3    0.25    0.30
 -10   2   3    0.14    0.28
   9  -2  -3    0.40    0.19
   9  -2  -3    0.52    0.26
   9  -2  -3    0.28    0.22
  -9   2   3    0.53    0.28
  -9   2   3    0.30    0.28
   8  -2  -3    5.04    0.46
   8  -2  -3    4.48    0.40
   8  -2  -3    4.59    0.39
  -8   2   3    4.19    0.41
  -8   2   3    4.97    0.61
  -8   2   3    5.04    0.73
  -8   2   3    4.13    0.22
   7  -2  -3    2.94    0.30
   7  -2  -3    2.35    0.28
   7  -2  -3    3.09    0.36
   7  -2  -3    2.53    0.29
   7  -2  -3    2.21    0.22
  -7   2   3    1.64    0.23
  -7   2   3    1.71    0.36
  -7   2   3    2.50    0.17
  -7   2   3    1.75    0.32
  -7   2   3    2.51    0.31
   6  -2  -3    1.14    0.22
   6  -2  -3    1.02    0.17
   6  -2  -3    1.20    0.15
   6  -2  -3    1.17    0.17
   6  -2  -3    1.04    0.20
  -6   2   3    0.66    0.26
  -6   2   3    1.04    0.23
  -6   2   3    1.14    0.18
  -6   2   3    1.16    0.12
  -6   2   3    0.66    0.15
   5  -2  -3    7.08    0.36
   5  -2  -3    7.97    0.39
   5  -2  -3    8.08    0.32
   5  -2  -3    7.29    0.42
   5  -2  -3    7.89    0.38
   5  -2  -3    7.77    0.51
  -5   2   3    7.86    0.39
  -5   2   3    7.75    0.54
  -5   2   3    7.89    0.65
  -5   2   3    7.66    0.29
  -5   2   3    7.57    0.46
   4  -2  -3   12.02    0.51
   4  -2  -3   11.31    0.44
   4  -2  -3   11.76    0.48
   4  -2  -3   11.80    0.61
   4  -2  -3   11.80    0.46
   4  -2  -3   12.27    0.40
  -4   2   3   11.58    0.73
  -4   2   3   11.54    0.62
  -4   2   3   12.23    0.50
  -4   2   3   12.10    0.49
  -4   2   3   11.66    0.41
  -4   2   3   11.90    0.45
  -4   2   3   13.02    0.60
   3  -2  -3    0.35    0.09
   3  -2  -3    0.47    0.09
   3  -2  -3    0.24    0.10
   3  -2  -3    0.45    0.11
   3  -2  -3    0.49    0.10
  -3   2   3    0.33    0.10
  -3   2   3    0.39    0.11
  -3   2   3    0.30    0.07
  -3   2   3    0.25    0.11
  -3   2   3    0.23    0.08
   2  -2  -3   52.18    1.56
   2  -2  -3   52.28    1.82
   2  -2  -3   51.51    1.57
   2  -2  -3   57.33    1.35
   2  -2  -3   53.27    2.05
  -2   2   3   53.98    1.56
  -2   2   3   52.87    1.83
  -2   2   3   53.56    2.06
  -2   2   3   53.31    1.57
  -2   2   3   52.48    1.49
   1  -2  -3   37.81    1.15
   1  -2  -3   38.34    1.49
   1  -2  -3   37.36    1.29
  -1   2   3   38.78    1.15
  -1   2   3   39.10    1.30
  -1   2   3   37.70    1.15
  -1   2   3   41.97    1.20
  -1   2   3   38.23    1.49
   0  -2  -3    0.08    0.05
   0  -2  -3   -0.10    0.04
   0  -2  -3   -0.01    0.05
   0  -2  -3   -0.05    0.05
   0   2   3    0.04    0.05
   0   2   3    0.02    0.06
   0   2   3   -0.07    0.04
  -1  -2  -3   47.56    1.64
  -1  -2  -3   45.82    1.86
  -1  -2  -3   49.88    1.79
  -1  -2  -3   53.52    1.47
  -1  -2  -3   50.31    1.47
  -1  -2  -3   49.88    1.55
   1   2   3   48.78    1.64
   1   2   3   52.06    1.79
   1   2   3   48.39    1.46
   1   2   3   48.11    1.54
   1   2   3   51.40    1.46
   1   2   3   48.36    1.87
  -2  -2  -3   75.39    2.24
  -2  -2  -3   75.93    2.87
  -2  -2  -3   77.39    2.27
  -2  -2  -3   76.72    2.59
  -2  -2  -3   80.68    2.38
   2   2   3   80.66    2.88
   2   2   3   78.94    2.25
   2   2   3   73.71    2.36
   2   2   3   76.37    2.25
   2   2   3   76.11    2.59
  -3  -2  -3   50.02    1.57
  -3  -2  -3   52.85    1.87
  -3  -2  -3   53.14    1.67
  -3  -2  -3   52.86    1.60
  -3  -2  -3   52.28    2.01
   3   2   3   50.49    1.57
   3   2   3   51.74    2.02
   3   2   3   51.71    1.67
   3   2   3   53.21    1.86
   3   2   3   52.40    1.59
  -4  -2  -3   11.37    0.60
  -4  -2  -3   11.19    0.50
  -4  -2  -3   10.93    0.49
  -4  -2  -3   11.60    0.47
  -4  -2  -3   11.79    0.62
   4   2   3   11.01    0.61
   4   2   3   10.43    0.42
   4   2   3   11.17    0.49
   4   2   3   11.22    0.59
   4   2   3   11.05    0.49
   4   2   3   11.50    0.39
   4   2   3   10.81    0.47
  -5  -2  -3    4.92    0.31
  -5  -2  -3    4.81    0.34
  -5  -2  -3    5.17    0.45
  -5  -2  -3    4.13    0.41
  -5  -2  -3    5.00    0.34
   5   2   3    4.95    0.27
   5   2   3    4.98    0.33
   5   2   3    4.96    0.44
   5   2   3    4.97    0.42
   5   2   3    4.58    0.31
   5   2   3    4.80    0.33
  -6  -2  -3    2.33    0.28
  -6  -2  -3    1.75    0.22
  -6  -2  -3    1.54    0.28
   6   2   3    1.94    0.25
   6   2   3    1.43    0.20
   6   2   3    2.26    0.22
   6   2   3    2.27    0.26
  -7  -2  -3    4.75    0.40
  -7  -2  -3    4.98    0.55
  -7  -2  -3    5.05    0.39
   7   2   3    4.86    0.37
   7   2   3    5.28    0.37
   7   2   3    4.80    0.39
   7   2   3    5.16    0.32
  -8  -2  -3    0.11    0.21
  -8  -2  -3   -0.04    0.21
  -8  -2  -3    0.27    0.16
   8   2   3   -0.11    0.16
   8   2   3    0.09    0.15
   8   2   3   -0.15    0.17
  -9  -2  -3    1.06    0.33
  -9  -2  -3    1.20    0.29
  -9  -2  -3    1.08    0.24
   9   2   3    0.89    0.22
   9   2   3    0.86    0.23
 -10  -2  -3   -0.08    0.18
 -10  -2  -3    0.30    0.30
 -10  -2  -3    0.23    0.22
  10   2   3   -0.08    0.16
  10   2   3    0.30    0.22
 -11  -2  -3    0.24    0.27
 -11  -2  -3    0.01    0.20
 -11  -2  -3    0.07    0.30
  11   2   3   -0.14    0.19
  11   2   3    0.20    0.22
  11   2   3   -0.29    0.22
 -12  -2  -3    0.01    0.26
 -12  -2  -3    0.10    0.29
  12   2   3   -0.07    0.18
  12   2   3    0.19    0.23
  11  -3  -3    0.19    0.28
  11  -3  -3    0.13    0.18
 -11   3   3    0.23    0.32
 -11   3   3    0.12    0.28
  10  -3  -3    1.04    0.23
  10  -3  -3    1.11    0.33
  10  -3  -3    0.77    0.33
 -10   3   3    1.06    0.42
 -10   3   3    0.78    0.35
   9  -3  -3   -0.31    0.20
   9  -3  -3   -0.08    0.15
   9  -3  -3    0.04    0.23
  -9   3   3    0.13    0.30
  -9   3   3    0.08    0.23
   8  -3  -3    3.24    0.34
   8  -3  -3    2.41    0.35
   8  -3  -3    2.49    0.39
   8  -3  -3    2.86    0.26
  -8   3   3    2.41    0.50
  -8   3   3    2.12    0.40
   7  -3  -3   -0.21    0.10
   7  -3  -3   -0.16    0.18
   7  -3  -3   -0.07    0.12
   7  -3  -3   -0.12    0.11
   7  -3  -3   -0.34    0.15
  -7   3   3   -0.09    0.14
  -7   3   3   -0.03    0.07
  -7   3   3   -0.21    0.16
  -7   3   3   -0.04    0.12
  -7   3   3   -0.17    0.12
   6  -3  -3    0.83    0.21
   6  -3  -3    0.57    0.14
   6  -3  -3    0.64    0.20
   6  -3  -3    0.72    0.14
   6  -3  -3    0.88    0.15
  -6   3   3    0.25    0.14
  -6   3   3    0.70    0.15
  -6   3   3    0.37    0.18
  -6   3   3    0.63    0.09
  -6   3   3    0.43    0.26
   5  -3  -3    0.50    0.12
   5  -3  -3    0.50    0.18
   5  -3  -3    0.35    0.16
   5  -3  -3    0.56    0.13
   5  -3  -3    0.52    0.11
  -5   3   3    0.58    0.17
  -5   3   3    0.50    0.22
  -5   3   3    0.43    0.12
  -5   3   3    0.50    0.08
   4  -3  -3    5.31    0.28
   4  -3  -3    4.91    0.29
   4  -3  -3    5.34    0.27
   4  -3  -3    5.31    0.35
   4  -3  -3    5.05    0.38
   4  -3  -3    5.53    0.26
  -4   3   3    5.09    0.25
  -4   3   3    5.06    0.40
  -4   3   3    5.43    0.28
  -4   3   3    5.16    0.33
  -4   3   3    5.06    0.25
  -4   3   3    5.07    0.51
   3  -3  -3   13.60    0.48
   3  -3  -3   14.17    0.56
   3  -3  -3   13.84    0.46
   3  -3  -3   14.81    0.50
   3  -3  -3   13.42    0.49
  -3   3   3   13.35    0.48
  -3   3   3   13.60    0.54
  -3   3   3   13.28    0.64
  -3   3   3   13.63    0.47
  -3   3   3   13.39    0.78
   2  -3  -3    1.05    0.12
   2  -3  -3    1.24    0.12
   2  -3  -3    1.29    0.15
   2  -3  -3    1.35    0.12
  -2   3   3    1.36    0.12
  -2   3   3    1.15    0.16
  -2   3   3    1.44    0.21
  -2   3   3    1.29    0.16
  -2   3   3    1.36    0.11
   1  -3  -3  111.27    4.00
   1  -3  -3  110.24    3.16
   1  -3  -3  119.24    2.66
   1  -3  -3  115.86    2.78
   1  -3  -3  108.53    3.16
  -1   3   3  111.94    3.15
  -1   3   3  113.32    4.01
  -1   3   3  104.99    3.63
  -1   3   3  109.32    3.15
   0  -3  -3   38.41    1.42
   0  -3  -3   36.99    1.12
   0  -3  -3   37.03    1.11
   0   3   3   38.18    1.11
   0   3   3   36.72    1.11
   0   3   3   36.69    1.41
  -1  -3  -3    1.31    0.13
  -1  -3  -3    1.50    0.15
  -1  -3  -3    1.55    0.15
   1   3   3    1.98    0.18
   1   3   3    1.36    0.14
   1   3   3    1.26    0.17
   1   3   3    1.41    0.12
   1   3   3    1.64    0.14
  -2  -3  -3  207.66    7.74
  -2  -3  -3  229.19    7.20
  -2  -3  -3  224.90    6.28
  -2  -3  -3  224.74    8.05
  -2  -3  -3  221.08    6.25
   2   3   3  219.88    6.25
   2   3   3  230.41    8.06
   2   3   3  230.32    7.20
   2   3   3  216.49    6.58
   2   3   3  219.21    6.27
  -3  -3  -3   76.24    2.46
  -3  -3  -3   77.31    3.00
  -3  -3  -3   80.08    2.34
  -3  -3  -3   77.67    2.36
  -3  -3  -3   80.98    2.73
   3   3   3   83.79    2.36
   3   3   3   77.38    3.00
   3   3   3   79.84    2.34
   3   3   3   81.61    2.72
   3   3   3   78.39    2.46
  -4  -3  -3    0.87    0.18
  -4  -3  -3    0.90    0.16
  -4  -3  -3    1.02    0.17
  -4  -3  -3    1.01    0.15
   4   3   3    1.32    0.18
   4   3   3    0.93    0.17
   4   3   3    0.90    0.15
   4   3   3    1.01    0.15
   4   3   3    1.34    0.14
   4   3   3    0.92    0.17
  -5  -3  -3   -0.19    0.12
  -5  -3  -3   -0.01    0.10
  -5  -3  -3    0.04    0.10
  -5  -3  -3   -0.02    0.12
  -5  -3  -3   -0.27    0.10
   5   3   3    0.08    0.05
   5   3   3   -0.21    0.10
   5   3   3    0.04    0.09
   5   3   3    0.02    0.11
   5   3   3    0.02    0.14
   5   3   3   -0.13    0.11
   5   3   3    0.02    0.10
  -6  -3  -3    1.56    0.27
  -6  -3  -3    1.94    0.26
  -6  -3  -3    2.10    0.28
   6   3   3    1.90    0.23
   6   3   3    2.52    0.22
   6   3   3    2.49    0.29
   6   3   3    2.19    0.26
   6   3   3    2.16    0.16
   6   3   3    1.52    0.27
  -7  -3  -3    0.23    0.18
  -7  -3  -3    0.17    0.14
  -7  -3  -3    0.27    0.20
   7   3   3    0.11    0.15
   7   3   3    0.16    0.13
   7   3   3    0.18    0.15
   7   3   3    0.19    0.14
  -8  -3  -3    0.10    0.19
  -8  -3  -3   -0.05    0.15
  -8  -3  -3    0.17    0.15
   8   3   3   -0.09    0.11
   8   3   3   -0.02    0.16
  -9  -3  -3    0.77    0.30
  -9  -3  -3    0.72    0.20
  -9  -3  -3    0.61    0.25
   9   3   3    0.65    0.22
   9   3   3    0.60    0.19
 -10  -3  -3   -0.14    0.20
 -10  -3  -3   -0.17    0.21
 -10  -3  -3    0.14    0.27
  10   3   3    0.21    0.23
  10   3   3   -0.08    0.14
 -11  -3  -3   -0.15    0.17
 -11  -3  -3    0.18    0.24
 -11  -3  -3    0.25    0.33
  11   3   3   -0.12    0.16
  11   3   3   -0.06    0.21
 -12  -3  -3    0.21    0.31
 -12  -3  -3    0.02    0.33
  12   3   3    0.02    0.18
  12   3   3   -0.15    0.22
  10  -4  -3   -0.20    0.24
  10  -4  -3    0.06    0.16
 -10   4   3    0.01    0.24
 -10   4   3    0.12    0.26
   9  -4  -3   -0.01    0.18
   9  -4  -3   -0.14    0.14
   9  -4  -3   -0.16    0.17
   9  -4  -3    0.21    0.25
  -9   4   3    0.00    0.23
  -9   4   3    0.14    0.25
   8  -4  -3    0.11    0.25
   8  -4  -3    0.10    0.14
   8  -4  -3    0.07    0.14
   8  -4  -3   -0.11    0.21
  -8   4   3    0.11    0.20
  -8   4   3    0.03    0.28
   7  -4  -3    2.31    0.26
   7  -4  -3    2.08    0.26
   7  -4  -3    1.82    0.30
   7  -4  -3    2.52    0.38
  -7   4   3    1.52    0.31
  -7   4   3    2.34    0.23
  -7   4   3    1.36    0.40
   6  -4  -3    0.25    0.21
   6  -4  -3    0.03    0.14
   6  -4  -3    0.19    0.11
   6  -4  -3   -0.36    0.16
   6  -4  -3    0.16    0.11
  -6   4   3    0.26    0.09
  -6   4   3    0.24    0.17
  -6   4   3    0.02    0.21
  -6   4   3    0.14    0.11
   5  -4  -3    0.03    0.12
   5  -4  -3   -0.08    0.08
   5  -4  -3   -0.17    0.09
   5  -4  -3   -0.07    0.07
   5  -4  -3   -0.11    0.13
  -5   4   3   -0.27    0.17
  -5   4   3   -0.02    0.06
  -5   4   3   -0.09    0.06
  -5   4   3   -0.09    0.11
  -5   4   3   -0.02    0.13
   4  -4  -3   11.04    0.55
   4  -4  -3   11.37    0.44
   4  -4  -3   10.74    0.42
   4  -4  -3   10.74    0.46
  -4   4   3   10.87    0.46
  -4   4   3   10.94    0.53
  -4   4   3   10.71    0.76
  -4   4   3   11.26    0.64
  -4   4   3   10.77    0.40
  -4   4   3   10.66    0.41
   3  -4  -3    3.03    0.24
   3  -4  -3    3.18    0.22
   3  -4  -3    3.25    0.22
  -3   4   3    2.77    0.17
  -3   4   3    3.20    0.36
  -3   4   3    3.02    0.25
  -3   4   3    3.42    0.32
  -3   4   3    3.09    0.17
   2  -4  -3    0.01    0.02
   2  -4  -3   -0.02    0.05
   2  -4  -3   -0.13    0.09
   2  -4  -3   -0.08    0.08
   2  -4  -3   -0.07    0.07
  -2   4   3   -0.01    0.07
  -2   4   3   -0.04    0.04
  -2   4   3    0.02    0.09
  -2   4   3    0.01    0.04
  -2   4   3   -0.04    0.08
   1  -4  -3   15.70    0.51
   1  -4  -3   16.41    0.51
   1  -4  -3   15.52    0.52
   1  -4  -3   15.92    0.48
  -1   4   3   15.46    0.50
  -1   4   3   16.05    0.77
  -1   4   3   16.28    0.51
   0  -4  -3  174.17    5.97
   0  -4  -3  159.48    3.98
   0  -4  -3  164.37    4.20
   0  -4  -3  167.02    4.80
   0  -4  -3  170.35    4.80
   0   4   3  175.75    6.29
   0   4   3  177.12    5.98
   0   4   3  172.45    4.79
   0   4   3  176.12    4.79
  -1  -4  -3   47.26    1.43
  -1  -4  -3   45.27    1.88
  -1  -4  -3   47.96    1.73
  -1  -4  -3   47.67    1.42
   1   4   3   48.51    1.43
   1   4   3   48.65    1.62
   1   4   3   48.64    1.90
   1   4   3   50.81    1.42
   1   4   3   44.20    1.72
  -2  -4  -3   10.85    0.43
  -2  -4  -3   11.08    0.45
  -2  -4  -3   11.64    0.51
  -2  -4  -3   10.79    0.57
  -2  -4  -3   11.39    0.46
   2   4   3   10.95    0.44
   2   4   3   10.98    0.49
   2   4   3   10.79    0.47
   2   4   3   11.17    0.43
   2   4   3   11.21    0.59
  -3  -4  -3    7.13    0.45
  -3  -4  -3    6.94    0.42
  -3  -4  -3    6.62    0.35
  -3  -4  -3    6.87    0.33
   3   4   3    7.36    0.35
   3   4   3    6.36    0.37
   3   4   3    7.13    0.34
   3   4   3    6.59    0.39
   3   4   3    6.70    0.44
  -4  -4  -3    2.38    0.22
  -4  -4  -3    2.48    0.26
  -4  -4  -3    2.67    0.30
  -4  -4  -3    2.55    0.31
   4   4   3    2.39    0.26
   4   4   3    2.66    0.25
   4   4   3    2.39    0.23
   4   4   3    2.58    0.28
   4   4   3    2.92    0.35
  -5  -4  -3    1.60    0.26
  -5  -4  -3    1.44    0.20
  -5  -4  -3    1.48    0.24
  -5  -4  -3    1.38    0.22
   5   4   3    1.41    0.22
   5   4   3    1.80    0.19
   5   4   3    1.39    0.19
   5   4   3    1.55    0.21
   5   4   3    1.47    0.25
   5   4   3    2.17    0.16
   5   4   3    1.57    0.22
  -6  -4  -3    3.93    0.46
  -6  -4  -3    4.42    0.37
   6   4   3    3.13    0.32
   6   4   3    3.84    0.33
   6   4   3    4.27    0.24
   6   4   3    4.06    0.49
   6   4   3    3.87    0.34
   6   4   3    3.75    0.26
  -7  -4  -3    0.15    0.17
  -7  -4  -3    0.03    0.13
   7   4   3   -0.05    0.14
   7   4   3   -0.09    0.06
   7   4   3    0.04    0.14
   7   4   3    0.04    0.10
  -8  -4  -3   -0.09    0.18
  -8  -4  -3    0.02    0.16
   8   4   3    0.06    0.11
   8   4   3   -0.12    0.06
   8   4   3   -0.30    0.15
   8   4   3   -0.19    0.19
  -9  -4  -3    0.13    0.22
  -9  -4  -3   -0.03    0.20
  -9  -4  -3    0.29    0.27
   9   4   3    0.10    0.13
   9   4   3    0.30    0.20
 -10  -4  -3    0.73    0.33
 -10  -4  -3    1.10    0.32
 -10  -4  -3    1.33    0.32
  10   4   3    1.05    0.21
  10   4   3    1.30    0.29
 -11  -4  -3    0.08    0.23
 -11  -4  -3    0.12    0.24
 -11  -4  -3   -0.55    0.25
  11   4   3    0.02    0.22
  11   4   3    0.12    0.18
 -12  -4  -3    0.27    0.31
 -12  -4  -3    0.06    0.33
  12   4   3    0.34    0.28
  12   4   3    0.11    0.19
  10  -5  -3    0.04    0.14
  10  -5  -3    0.00    0.21
 -10   5   3    0.07    0.26
 -10   5   3    0.21    0.27
   9  -5  -3   -0.31    0.25
   9  -5  -3   -0.19    0.13
   9  -5  -3   -0.21    0.16
  -9   5   3   -0.21    0.17
  -9   5   3   -0.04    0.22
   8  -5  -3   -0.07    0.12
   8  -5  -3    0.02    0.15
   8  -5  -3    0.48    0.25
   8  -5  -3   -0.18    0.23
  -8   5   3   -0.17    0.26
  -8   5   3   -0.02    0.21
   7  -5  -3    1.26    0.27
   7  -5  -3    1.62    0.35
   7  -5  -3    1.31    0.18
   7  -5  -3    1.26    0.23
  -7   5   3    1.09    0.38
  -7   5   3    1.12    0.18
  -7   5   3    0.97    0.28
   6  -5  -3    0.34    0.24
   6  -5  -3    0.25    0.15
   6  -5  -3    0.22    0.10
   6  -5  -3    0.15    0.10
   6  -5  -3    0.16    0.19
  -6   5   3    0.17    0.16
  -6   5   3    0.29    0.10
  -6   5   3    0.11    0.23
  -6   5   3    0.26    0.11
   5  -5  -3    1.50    0.22
   5  -5  -3    1.30    0.16
   5  -5  -3    1.60    0.28
   5  -5  -3    1.26    0.16
  -5   5   3    0.96    0.22
  -5   5   3    0.93    0.32
  -5   5   3    1.57    0.21
  -5   5   3    1.25    0.14
  -5   5   3    1.69    0.14
   4  -5  -3   -0.06    0.09
   4  -5  -3   -0.07    0.09
   4  -5  -3   -0.08    0.12
   4  -5  -3   -0.03    0.06
  -4   5   3   -0.09    0.04
  -4   5   3   -0.07    0.12
  -4   5   3    0.13    0.12
  -4   5   3    0.03    0.05
  -4   5   3   -0.06    0.09
   3  -5  -3    2.54    0.25
   3  -5  -3    2.25    0.15
   3  -5  -3    2.70    0.23
   3  -5  -3    2.41    0.15
   3  -5  -3    2.61    0.22
  -3   5   3    2.28    0.28
  -3   5   3    2.37    0.13
  -3   5   3    2.24    0.26
  -3   5   3    2.35    0.13
  -3   5   3    1.70    0.29
   2  -5  -3   26.47    0.78
   2  -5  -3   25.71    0.79
   2  -5  -3   26.83    0.79
   2  -5  -3   24.96    0.80
   2  -5  -3   27.05    0.81
  -2   5   3   25.48    0.77
  -2   5   3   25.90    0.77
  -2   5   3   25.62    1.04
  -2   5   3   26.38    1.22
  -2   5   3   25.59    0.91
   1  -5  -3    8.34    0.32
   1  -5  -3    9.43    0.35
   1  -5  -3    9.61    0.33
   1  -5  -3    8.89    0.37
   1  -5  -3    8.74    0.36
  -1   5   3    9.58    0.32
  -1   5   3    9.69    0.32
  -1   5   3    9.77    0.57
   0  -5  -3    0.09    0.07
   0  -5  -3   -0.01    0.07
   0  -5  -3    0.01    0.06
   0  -5  -3    0.04    0.06
   0  -5  -3    0.15    0.09
   0   5   3    0.01    0.08
   0   5   3   -0.01    0.11
   0   5   3    0.00    0.05
   0   5   3    0.04    0.05
  -1  -5  -3    2.14    0.16
  -1  -5  -3    2.37    0.15
  -1  -5  -3    2.61    0.18
  -1  -5  -3    2.14    0.18
   1   5   3    2.54    0.20
   1   5   3    2.41    0.17
   1   5   3    2.41    0.26
   1   5   3    2.17    0.17
  -2  -5  -3    1.62    0.16
  -2  -5  -3    1.57    0.22
  -2  -5  -3    1.75    0.13
  -2  -5  -3    1.56    0.20
   2   5   3    1.70    0.17
   2   5   3    1.96    0.14
   2   5   3    1.91    0.19
   2   5   3    1.80    0.20
  -3  -5  -3    7.49    0.40
  -3  -5  -3    7.47    0.48
  -3  -5  -3    7.48    0.32
  -3  -5  -3    8.14    0.47
  -3  -5  -3    7.88    0.37
   3   5   3    8.14    0.46
   3   5   3    8.49    0.53
   3   5   3    7.60    0.37
   3   5   3    7.94    0.39
  -4  -5  -3    6.15    0.46
  -4  -5  -3    5.25    0.41
  -4  -5  -3    5.71    0.37
  -4  -5  -3    5.56    0.34
   4   5   3    5.30    0.43
   4   5   3    5.73    0.35
   4   5   3    5.12    0.35
   4   5   3    6.56    0.35
   4   5   3    5.43    0.41
  -5  -5  -3    0.12    0.15
  -5  -5  -3    0.03    0.15
  -5  -5  -3   -0.05    0.11
   5   5   3    0.01    0.08
   5   5   3    0.23    0.14
   5   5   3   -0.13    0.12
   5   5   3   -0.04    0.09
   5   5   3    0.05    0.13
   5   5   3    0.05    0.13
  -6  -5  -3    8.86    0.54
  -6  -5  -3    9.50    0.68
   6   5   3    9.38    0.51
   6   5   3   10.36    0.72
   6   5   3    9.29    0.35
   6   5   3    9.36    0.50
  -7  -5  -3    0.05    0.17
  -7  -5  -3    0.21    0.20
   7   5   3    0.09    0.16
   7   5   3    0.07    0.08
   7   5   3    0.07    0.14
   7   5   3    0.16    0.11
  -8  -5  -3    0.37    0.18
  -8  -5  -3    0.44    0.24
  -8  -5  -3    0.65    0.21
   8   5   3    0.50    0.22
   8   5   3    0.41    0.21
   8   5   3    0.45    0.12
   8   5   3    0.57    0.14
  -9  -5  -3    0.08    0.23
  -9  -5  -3   -0.18    0.19
  -9  -5  -3   -0.03    0.18
   9   5   3    0.09    0.11
   9   5   3    0.28    0.21
   9   5   3    0.02    0.26
   9   5   3   -0.05    0.09
 -10  -5  -3    1.57    0.40
 -10  -5  -3    1.54    0.34
 -10  -5  -3    1.87    0.37
  10   5   3    2.04    0.25
  10   5   3    2.05    0.33
 -11  -5  -3    0.29    0.25
 -11  -5  -3    0.41    0.30
 -11  -5  -3    0.33    0.34
  11   5   3    0.43    0.18
  11   5   3    0.50    0.28
 -12  -5  -3    0.37    0.30
 -12  -5  -3    0.00    0.27
 -12  -5  -3   -0.08    0.25
  12   5   3   -0.01    0.25
  12   5   3   -0.11    0.15
 -13  -5  -3    0.13    0.26
 -13  -5  -3   -0.47    0.40
  13   5   3    0.18    0.28
  13   5   3    0.01    0.18
   9  -6  -3   -0.12    0.28
   9  -6  -3   -0.10    0.19
  -9   6   3    0.09    0.22
  -9   6   3    0.21    0.32
   8  -6  -3    0.12    0.21
   8  -6  -3    0.07    0.20
  -8   6   3   -0.23    0.27
  -8   6   3   -0.19    0.18
   7  -6  -3    0.60    0.28
   7  -6  -3    0.61    0.21
  -7   6   3    0.17    0.21
  -7   6   3    0.24    0.14
  -7   6   3    0.40    0.31
   6  -6  -3    1.77    0.32
   6  -6  -3    1.40    0.17
   6  -6  -3    1.76    0.26
  -6   6   3    1.28    0.29
  -6   6   3    1.29    0.35
   5  -6  -3    0.25    0.07
   5  -6  -3    0.22    0.16
   5  -6  -3    0.23    0.17
   5  -6  -3    0.07    0.19
  -5   6   3    0.17    0.25
  -5   6   3    0.49    0.06
  -5   6   3    0.27    0.04
  -5   6   3    0.38    0.13
  -5   6   3    0.08    0.15
   4  -6  -3    0.95    0.19
   4  -6  -3    0.58    0.07
   4  -6  -3    0.54    0.20
   4  -6  -3    0.73    0.09
   4  -6  -3    0.68    0.21
  -4   6   3    0.62    0.18
  -4   6   3    0.52    0.22
   3  -6  -3    0.28    0.13
   3  -6  -3    0.01    0.04
   3  -6  -3   -0.04    0.13
   3  -6  -3    0.07    0.14
   3  -6  -3    0.02    0.04
  -3   6   3    0.12    0.11
  -3   6   3    0.24    0.16
  -3   6   3   -0.06    0.14
   2  -6  -3    1.34    0.20
   2  -6  -3    1.30    0.09
   2  -6  -3    1.44    0.19
   2  -6  -3    1.37    0.09
   2  -6  -3    1.53    0.22
  -2   6   3    1.03    0.22
  -2   6   3    1.49    0.23
   1  -6  -3    3.50    0.25
   1  -6  -3    3.74    0.18
   1  -6  -3    3.43    0.23
   1  -6  -3    3.83    0.17
   1  -6  -3    3.78    0.26
  -1   6   3    3.55    0.36
  -1   6   3    3.64    0.16
  -1   6   3    3.73    0.30
  -1   6   3    3.22    0.15
   0  -6  -3    0.37    0.12
   0  -6  -3    0.36    0.08
   0  -6  -3    0.45    0.11
   0  -6  -3    0.30    0.10
   0   6   3    0.39    0.08
   0   6   3    0.46    0.08
   0   6   3    0.39    0.12
   0   6   3    0.28    0.12
  -1  -6  -3   12.16    0.46
  -1  -6  -3   11.38    0.44
  -1  -6  -3   11.47    0.41
  -1  -6  -3   12.38    0.47
   1   6   3   11.78    0.44
   1   6   3   12.14    0.45
   1   6   3   11.78    0.68
   1   6   3   12.49    0.57
  -2  -6  -3    2.50    0.23
  -2  -6  -3    2.30    0.18
  -2  -6  -3    2.45    0.21
  -2  -6  -3    2.48    0.31
  -2  -6  -3    2.56    0.19
   2   6   3    2.74    0.22
   2   6   3    2.58    0.17
   2   6   3    2.18    0.21
   2   6   3    2.52    0.33
   2   6   3    3.11    0.30
  -3  -6  -3   13.56    0.59
  -3  -6  -3   14.43    0.57
  -3  -6  -3   14.37    0.77
   3   6   3   13.59    0.55
   3   6   3   13.74    0.57
   3   6   3   14.64    0.79
   3   6   3   13.76    0.68
  -4  -6  -3    4.23    0.43
  -4  -6  -3    4.34    0.30
  -4  -6  -3    4.22    0.34
   4   6   3    4.87    0.32
   4   6   3    4.29    0.38
   4   6   3    4.53    0.45
  -5  -6  -3    0.91    0.14
  -5  -6  -3    0.94    0.20
  -5  -6  -3    0.97    0.18
  -5  -6  -3    0.84    0.23
   5   6   3    0.52    0.21
   5   6   3    1.11    0.19
   5   6   3    0.64    0.18
   5   6   3    0.81    0.16
  -6  -6  -3    5.46    0.43
  -6  -6  -3    4.54    0.35
  -6  -6  -3    5.17    0.48
   6   6   3    5.09    0.23
   6   6   3    5.33    0.39
   6   6   3    5.34    0.39
   6   6   3    5.82    0.59
  -7  -6  -3    4.71    0.40
  -7  -6  -3    4.78    0.42
  -7  -6  -3    5.21    0.59
   7   6   3    5.07    0.62
   7   6   3    5.00    0.38
   7   6   3    5.12    0.40
   7   6   3    4.43    0.24
  -8  -6  -3    0.60    0.29
  -8  -6  -3    0.84    0.26
  -8  -6  -3    0.57    0.18
   8   6   3    0.47    0.21
   8   6   3    0.57    0.29
   8   6   3    0.59    0.14
   8   6   3    0.67    0.14
  -9  -6  -3    0.02    0.14
  -9  -6  -3    0.02    0.20
  -9  -6  -3    0.10    0.23
   9   6   3   -0.42    0.24
   9   6   3    0.14    0.11
   9   6   3   -0.01    0.20
   9   6   3    0.02    0.11
 -10  -6  -3    0.42    0.28
 -10  -6  -3   -0.13    0.17
 -10  -6  -3    0.00    0.29
  10   6   3    0.11    0.13
  10   6   3   -0.17    0.11
  10   6   3   -0.11    0.22
  10   6   3   -0.15    0.21
 -11  -6  -3    0.22    0.30
 -11  -6  -3   -0.16    0.32
 -11  -6  -3   -0.04    0.18
  11   6   3    0.67    0.29
  11   6   3    0.10    0.14
 -12  -6  -3   -0.06    0.21
 -12  -6  -3    0.00    0.29
 -12  -6  -3   -0.56    0.23
  12   6   3   -0.55    0.22
 -13  -6  -3   -0.15    0.27
 -13  -6  -3    0.32    0.31
 -13  -6  -3   -0.55    0.43
  13   6   3    0.09    0.29
   9  -7  -3   -0.21    0.21
   9  -7  -3   -0.36    0.25
  -9   7   3    0.04    0.22
   8  -7  -3    0.21    0.23
   8  -7  -3    0.36    0.30
  -8   7   3    0.48    0.26
  -8   7   3    0.26    0.35
   7  -7  -3   -0.10    0.17
   7  -7  -3    0.07    0.19
  -7   7   3    0.21    0.30
  -7   7   3    0.06    0.20
   6  -7  -3    0.27    0.25
   6  -7  -3    0.22    0.20
  -6   7   3    0.13    0.19
  -6   7   3    0.26    0.14
  -6   7   3    0.31    0.25
   5  -7  -3   -0.07    0.20
   5  -7  -3   -0.29    0.13
   5  -7  -3   -0.31    0.14
  -5   7   3    0.09    0.12
  -5   7   3   -0.30    0.13
  -5   7   3   -0.20    0.22
   4  -7  -3   -0.15    0.17
   4  -7  -3   -0.40    0.15
   4  -7  -3   -0.13    0.13
  -4   7   3   -0.04    0.15
[truncated: 868,776 more chars]
