# Supplementary material for: Crystal structure of N-[(4-eth­oxy­phen­yl)carbamo­thio­yl]cyclo­hexa­ne­carboxamide
Source: Acta Crystallogr E Crystallogr Commun. 2015 Oct 7;71(Pt 11):o820–1. doi: 10.1107/S205698901501806X (PMC4645074; doi:10.1107/S205698901501806X)
Supplement: Supplementary file 2 [file e-71-0o820-Isup2.hkl]

data_I                                                                          
_shelx_title ' ASPJH4 in P-1'                                                   
_shelx_refln_list_code          4                                               
_shelx_F_calc_maximum      229.62                                               
_exptl_crystal_F_000       656.00                                               
_reflns_d_resolution_high  0.8409                                               
                                                                                
loop_                                                                           
 _space_group_symop_operation_xyz                                               
 'x, y, z'                                                                      
 '-x, -y, -z'                                                                   
                                                                                
_cell_length_a    10.2273                                                       
_cell_length_b    12.0946                                                       
_cell_length_c    15.2099                                                       
_cell_angle_alpha  70.792                                                       
_cell_angle_beta   89.100                                                       
_cell_angle_gamma  69.737                                                       
                                                                                
_shelx_F_squared_multiplier     1.000                                           
                                                                                
loop_                                                                           
 _refln_index_h                                                                 
 _refln_index_k                                                                 
 _refln_index_l                                                                 
 _refln_F_squared_calc                                                          
 _refln_F_squared_meas                                                          
 _refln_F_squared_sigma                                                         
 _refln_observed_status                                                         
   2   0   0        159.84        172.87         2.84 o                         
   3   0   0       3347.16       3213.01        36.21 o                         
   4   0   0          5.95          5.19         1.05 o                         
   5   0   0        108.98        132.14         3.47 o                         
   6   0   0          0.06         -2.13         1.42 o                         
   7   0   0        103.78         91.20         4.05 o                         
   8   0   0         14.74          3.71         2.52 o                         
   9   0   0         57.59         31.96         4.37 o                         
  10   0   0         85.09         92.36         7.87 o                         
  11   0   0         14.18         25.53         6.22 o                         
 -10   1   0          0.13          6.04         5.18 o                         
  -9   1   0          1.90         -6.39         4.26 o                         
  -8   1   0          8.88         -3.00         2.87 o                         
  -7   1   0         12.53          5.38         2.21 o                         
  -6   1   0         86.26         74.19         3.41 o                         
  -5   1   0        235.72        249.46         4.41 o                         
  -4   1   0        197.97        232.73         4.01 o                         
  -3   1   0       9516.63       9725.89        81.67 o                         
  -2   1   0       7273.89       7391.11        67.22 o                         
  -1   1   0       9796.84      10053.26       121.92 o                         
   1   1   0       3349.03       2573.86        94.12 o                         
   2   1   0        199.67        179.63         2.80 o                         
   3   1   0        116.57        144.66         2.83 o                         
   4   1   0          2.27          4.48         0.96 o                         
   5   1   0        187.83        163.35         3.69 o                         
   6   1   0        300.01        361.09         6.76 o                         
   7   1   0          2.74          2.37         1.65 o                         
   8   1   0        189.00        189.01         7.15 o                         
   9   1   0          0.02         -3.22         2.72 o                         
  10   1   0         43.01         60.85         6.58 o                         
  11   1   0          7.42         14.76         5.44 o                         
 -10   2   0          2.84         11.78         5.39 o                         
  -9   2   0          9.61         10.02         4.24 o                         
  -8   2   0          0.39         -4.32         2.88 o                         
  -7   2   0        158.16        155.13         7.74 o                         
  -6   2   0         40.26         41.14         2.60 o                         
  -5   2   0         51.47         40.12         2.47 o                         
  -4   2   0          2.14          0.51         1.22 o                         
  -3   2   0        101.89         86.29         2.59 o                         
  -2   2   0        977.65        919.12         9.28 o                         
  -1   2   0        281.41        257.68         8.26 o                         
   0   2   0      14182.53      13840.82       204.48 o                         
   1   2   0       1594.05       1663.09        19.23 o                         
   2   2   0       2808.72       2859.54        27.40 o                         
   3   2   0       1412.58       1378.28        14.35 o                         
   4   2   0        384.14        411.89         6.09 o                         
   5   2   0       1362.85       1367.36        14.65 o                         
   6   2   0         84.36         72.92         3.54 o                         
   7   2   0        325.49        363.60         7.45 o                         
   8   2   0          5.16         -1.90         2.03 o                         
   9   2   0         27.35         27.44         3.90 o                         
  10   2   0          9.30         12.96         4.81 o                         
  11   2   0          2.50          7.32         4.69 o                         
 -10   3   0         48.65         43.46         7.41 o                         
  -9   3   0          2.27          2.69         4.52 o                         
  -8   3   0         11.58         -1.83         3.65 o                         
  -7   3   0          4.39          0.32         2.17 o                         
  -6   3   0        215.52        233.08         5.97 o                         
  -5   3   0         82.61         97.86         3.33 o                         
  -4   3   0         54.90         41.12         2.26 o                         
  -3   3   0         44.08         37.00         1.84 o                         
  -2   3   0        154.66        194.65         2.81 o                         
  -1   3   0        305.71        235.87         5.61 o                         
   0   3   0         50.61         22.52         1.49 o                         
   1   3   0         69.37         64.94         2.20 o                         
   2   3   0       2754.79       2472.72        25.15 o                         
   3   3   0         22.50         33.74         1.71 o                         
   4   3   0        514.76        474.33         7.25 o                         
   5   3   0          2.10         -1.93         1.63 o                         
   6   3   0         77.88         64.01         3.08 o                         
   7   3   0          0.68         -1.17         1.79 o                         
   8   3   0          2.47         -3.02         2.05 o                         
   9   3   0          2.18          4.02         2.66 o                         
  10   3   0         11.55         16.28         5.04 o                         
  11   3   0         29.17         36.75         6.28 o                         
  12   3   0          1.35         -1.43         5.33 o                         
  -9   4   0         62.89         69.44         6.79 o                         
  -8   4   0          0.42         -5.13         3.42 o                         
  -7   4   0         49.76         45.20         4.44 o                         
  -6   4   0        145.15        150.76         5.46 o                         
  -5   4   0        131.51        142.48         3.76 o                         
  -4   4   0          0.14         -1.61         1.07 o                         
  -3   4   0          0.82         -1.95         1.44 o                         
  -2   4   0         91.91         79.46         4.31 o                         
  -1   4   0         22.58         20.68         2.96 o                         
   0   4   0        208.13        225.03         3.91 o                         
   1   4   0        116.54         95.30         2.61 o                         
   2   4   0        576.20        670.66         9.20 o                         
   3   4   0        699.91        674.02         8.80 o                         
   4   4   0       1291.31       1488.43        17.20 o                         
   5   4   0        566.56        650.40         9.76 o                         
   6   4   0         32.90         26.10         2.47 o                         
   7   4   0        134.64        136.09         5.01 o                         
   8   4   0        149.58        152.17         5.83 o                         
   9   4   0        143.21        176.40         8.67 o                         
  10   4   0          0.00         -4.08         3.47 o                         
  11   4   0         14.90         26.55         5.94 o                         
  12   4   0          1.69          3.90         5.74 o                         
  -8   5   0         57.28         54.82         4.95 o                         
  -7   5   0         15.89         13.76         3.38 o                         
  -6   5   0         38.85         36.88         2.97 o                         
  -5   5   0        125.04        122.32         4.60 o                         
  -4   5   0        115.77         97.63         5.66 o                         
  -3   5   0        183.30        156.89         8.05 o                         
  -2   5   0         81.52         96.16         5.44 o                         
  -1   5   0         97.08         77.94         4.79 o                         
   0   5   0        121.63        127.49         2.73 o                         
   1   5   0       1623.83       1566.15        17.29 o                         
   2   5   0        241.90        199.64         4.38 o                         
   3   5   0         79.03         92.30         3.16 o                         
   4   5   0        874.95       1030.85        12.47 o                         
   5   5   0         76.98         44.98         2.62 o                         
   6   5   0        159.85        151.76         6.03 o                         
   7   5   0          9.00          3.58         2.53 o                         
   8   5   0         55.98         46.69         3.44 o                         
   9   5   0         14.83         13.16         3.59 o                         
  10   5   0          4.66         -3.70         3.69 o                         
  11   5   0         10.26         17.17         7.30 o                         
  12   5   0         13.18         31.40         8.59 o                         
  -8   6   0          1.54         -3.52         6.31 o                         
  -7   6   0          5.86          2.74         3.73 o                         
  -6   6   0          0.51         -1.36         3.88 o                         
  -5   6   0        116.57        126.57         7.01 o                         
  -4   6   0         17.08          8.93         3.90 o                         
  -3   6   0         83.98         72.62         5.15 o                         
  -2   6   0        191.15        190.67         7.52 o                         
  -1   6   0         43.88         38.83         3.81 o                         
   0   6   0         30.81         25.78         1.85 o                         
   1   6   0         41.59         26.37         2.16 o                         
   2   6   0       1028.44       1102.86        13.62 o                         
   3   6   0       1570.87       1686.17        17.99 o                         
   4   6   0        167.05        211.86         5.20 o                         
   5   6   0        354.07        305.03         6.91 o                         
   6   6   0          0.15         -2.48         2.27 o                         
   7   6   0         58.50         49.57         3.74 o                         
   8   6   0          1.17         -1.17         2.71 o                         
   9   6   0          7.73          2.11         4.28 o                         
  10   6   0          1.76         -2.07         4.60 o                         
  11   6   0          2.84         10.01         6.82 o                         
  12   6   0         32.89         44.00         9.18 o                         
  -7   7   0          0.09         -5.37         4.45 o                         
  -6   7   0         42.75         40.41         5.35 o                         
  -5   7   0         60.71         59.57         5.44 o                         
  -4   7   0          6.12          5.16         3.49 o                         
  -3   7   0        123.87        170.21        12.83 o                         
  -2   7   0         10.05         15.49         3.64 o                         
  -1   7   0        239.05        249.36         7.48 o                         
   0   7   0          1.63         -0.27         1.17 o                         
   1   7   0        176.51        159.53         6.47 o                         
   2   7   0          2.75          1.14         1.57 o                         
   3   7   0         78.47         70.09         3.76 o                         
   4   7   0         49.46         46.25         2.91 o                         
   5   7   0         11.66         12.91         2.92 o                         
   6   7   0        103.59        107.11         5.11 o                         
   7   7   0         37.13         29.64         4.34 o                         
   8   7   0        101.33        106.74         7.91 o                         
   9   7   0         18.52         17.84         4.81 o                         
  10   7   0          5.37          4.86         4.88 o                         
  11   7   0          1.74         -3.10         6.44 o                         
  -6   8   0          0.02          3.99         3.86 o                         
  -5   8   0         86.38         88.33         6.61 o                         
  -4   8   0         98.58         94.89         6.68 o                         
  -3   8   0         12.49         17.33         4.56 o                         
  -2   8   0        994.49       1090.89        21.05 o                         
  -1   8   0         30.88         33.68         4.27 o                         
   0   8   0        300.24        310.40         8.08 o                         
   1   8   0        129.22        115.18         4.51 o                         
   2   8   0          0.12         -2.62         1.75 o                         
   3   8   0          9.52         -0.38         2.01 o                         
   4   8   0         93.22         78.92         5.84 o                         
   5   8   0         70.86         53.07         4.16 o                         
   6   8   0         67.05         50.77         4.86 o                         
   7   8   0          6.30         -1.09         3.29 o                         
   8   8   0         50.99         33.39         3.99 o                         
   9   8   0         37.62         41.76         5.55 o                         
  10   8   0          8.59          9.31         4.90 o                         
  11   8   0         19.14          9.53        10.73 o                         
  -5   9   0         13.58         19.25         4.53 o                         
  -4   9   0         96.01         92.77         7.05 o                         
  -3   9   0        242.79        340.34        11.43 o                         
  -2   9   0          0.00         15.76         4.71 o                         
  -1   9   0         29.02         40.05         5.24 o                         
   0   9   0        111.59        104.24         6.69 o                         
   1   9   0        203.09        193.73         5.78 o                         
   2   9   0         42.45         39.91         3.13 o                         
   3   9   0          4.86          1.59         2.04 o                         
   4   9   0          3.93          1.21         1.61 o                         
   5   9   0         52.22         55.37         4.45 o                         
   6   9   0        226.19        281.87        10.33 o                         
   7   9   0         18.01         12.80         4.28 o                         
   8   9   0          6.20          6.91         4.17 o                         
   9   9   0         28.96         24.61         6.49 o                         
  10   9   0          1.82         16.60         6.66 o                         
  11   9   0         37.07         18.17         9.62 o                         
  -4  10   0          0.82          0.61         3.92 o                         
  -3  10   0          0.02          2.03         4.15 o                         
  -2  10   0          3.74          5.17         5.62 o                         
  -1  10   0          0.11          2.87         4.26 o                         
   0  10   0         13.31          7.69         3.24 o                         
   1  10   0          0.14          0.07         2.68 o                         
   2  10   0         35.60         41.39         3.35 o                         
   3  10   0        124.56        115.15        10.31 o                         
   4  10   0         73.96         62.27         3.85 o                         
   5  10   0         16.71         15.05         3.78 o                         
   6  10   0         23.54         21.58         4.41 o                         
   7  10   0         49.12         58.23         6.04 o                         
   8  10   0          0.21         -6.18         4.12 o                         
   9  10   0          1.06         -5.96         6.11 o                         
  10  10   0         12.57          4.66         9.30 o                         
  -3  11   0          8.84         16.77         4.83 o                         
  -2  11   0          1.91          4.36         4.36 o                         
  -1  11   0         52.10         51.15         6.31 o                         
   0  11   0          0.60          1.19         4.13 o                         
   1  11   0         19.42         19.35         3.80 o                         
   2  11   0         39.55         51.26         4.68 o                         
   3  11   0         20.96         21.78         4.66 o                         
   4  11   0          6.52         -0.09         4.10 o                         
   5  11   0          2.52          0.98         3.93 o                         
   6  11   0          6.21          9.24         4.24 o                         
   7  11   0         15.20         10.14         4.56 o                         
   8  11   0         20.49         18.56         5.23 o                         
   9  11   0          4.47         -3.94         6.99 o                         
  10  11   0         11.54         24.42         8.70 o                         
  -1  12   0          7.03          8.87         4.69 o                         
   0  12   0         18.67         19.14         5.23 o                         
   1  12   0          1.39          7.36         3.36 o                         
   2  12   0         35.26         38.48         4.71 o                         
   3  12   0         19.68         25.82         5.24 o                         
   4  12   0          1.43         -2.28         4.35 o                         
   5  12   0          6.81         -2.24         4.47 o                         
   6  12   0          0.00         -4.01         4.55 o                         
   7  12   0         52.33         54.70         7.99 o                         
   8  12   0          0.69         -3.56         4.30 o                         
   9  12   0          3.68          0.30         7.87 o                         
   1  13   0          5.53          1.86         5.05 o                         
   2  13   0         13.31         18.29         4.89 o                         
   3  13   0         10.00         15.09         5.43 o                         
   4  13   0         16.29          9.91         5.43 o                         
   5  13   0          2.46         -5.70         5.27 o                         
   6  13   0          6.45         -0.14         5.16 o                         
   7  13   0          1.27          2.95         5.73 o                         
  -6 -13   1          6.61          4.79         5.80 o                         
  -5 -13   1          1.77         -4.61         4.77 o                         
  -4 -13   1          0.13         -6.72         4.48 o                         
  -3 -13   1          7.67          9.05         5.14 o                         
  -2 -13   1         14.40         28.55         5.82 o                         
  -8 -12   1         11.67          2.68         5.39 o                         
  -7 -12   1         22.97         31.65         6.27 o                         
  -6 -12   1         21.06         16.12         5.44 o                         
  -5 -12   1         26.63         31.64         5.98 o                         
  -4 -12   1         12.07          4.81         4.76 o                         
  -3 -12   1         12.66         15.72         5.17 o                         
  -2 -12   1         15.91         24.15         5.21 o                         
  -1 -12   1          3.94          3.57         4.94 o                         
   0 -12   1          0.22         -0.24         4.63 o                         
  -9 -11   1          0.03         -3.73         8.88 o                         
  -8 -11   1         18.61         16.01         8.96 o                         
  -7 -11   1          6.49          4.60         4.34 o                         
  -6 -11   1         19.78         18.97         4.33 o                         
  -5 -11   1          5.44          2.66         4.06 o                         
  -4 -11   1         12.70          2.73         4.33 o                         
  -3 -11   1          3.49          1.64         4.07 o                         
  -2 -11   1         83.36         75.75         6.98 o                         
  -1 -11   1         11.07         13.59         3.80 o                         
   0 -11   1         18.16         12.33         4.54 o                         
   1 -11   1         31.21         38.75         5.77 o                         
   2 -11   1          0.01         -3.39         4.27 o                         
 -10 -10   1         18.94         20.71         9.70 o                         
  -9 -10   1          2.09         -5.55         6.41 o                         
  -8 -10   1          0.68         -6.70         5.98 o                         
  -7 -10   1          3.17          0.00         3.86 o                         
  -6 -10   1          9.98          1.34         3.91 o                         
  -5 -10   1        124.79        133.74         9.44 o                         
  -4 -10   1          1.04         -4.28         2.85 o                         
  -3 -10   1         77.43         61.91         4.52 o                         
  -2 -10   1        104.62        107.47         8.51 o                         
  -1 -10   1        120.63        134.92         9.87 o                         
   0 -10   1        125.25         99.52         4.01 o                         
   1 -10   1          7.98          7.05         4.65 o                         
   2 -10   1          9.60         14.49         4.26 o                         
   3 -10   1          0.19          0.43         4.74 o                         
   4 -10   1         11.78         13.49         4.58 o                         
 -11  -9   1         16.01          2.11         8.00 o                         
 -10  -9   1          6.57         10.90         6.93 o                         
  -9  -9   1          0.24         -1.28         6.19 o                         
  -8  -9   1         13.74         15.93         6.59 o                         
  -7  -9   1          4.87          1.56         3.81 o                         
  -6  -9   1         75.25         59.80         7.23 o                         
  -5  -9   1          0.00         -3.20         2.14 o                         
  -4  -9   1        188.01        194.92         7.02 o                         
  -3  -9   1         23.65         13.68         2.49 o                         
  -2  -9   1         14.76         15.96         2.47 o                         
  -1  -9   1        595.83        654.96        10.71 o                         
   0  -9   1         24.26         22.90         2.29 o                         
   1  -9   1        120.80        168.72        10.42 o                         
   2  -9   1         23.55         22.10         4.42 o                         
   3  -9   1         37.36         27.13         4.75 o                         
   4  -9   1         24.69         21.21         4.51 o                         
   5  -9   1         46.17         56.71         6.35 o                         
 -11  -8   1          7.03         -1.44        13.80 o                         
 -10  -8   1         17.20         18.64         5.76 o                         
  -9  -8   1         85.77        105.24         7.84 o                         
  -8  -8   1         34.42         19.76         5.16 o                         
  -7  -8   1         52.19         44.58         4.40 o                         
  -6  -8   1          0.74         -4.59         3.09 o                         
  -5  -8   1        167.73        172.40         6.04 o                         
  -4  -8   1         72.05         61.17         3.78 o                         
  -3  -8   1         59.75         46.08         3.51 o                         
  -2  -8   1        274.73        295.64         6.09 o                         
  -1  -8   1          0.06         -0.16         1.84 o                         
   0  -8   1         41.97         38.60         2.43 o                         
   1  -8   1        153.53        169.76         8.36 o                         
   2  -8   1        695.38        701.58        19.19 o                         
   3  -8   1          1.71         10.34         3.99 o                         
   4  -8   1          7.48         13.55         4.38 o                         
   5  -8   1         72.25         59.02         5.98 o                         
   6  -8   1         15.74         10.30         5.69 o                         
 -11  -7   1          7.86          7.51         7.25 o                         
 -10  -7   1          0.31         10.39         5.56 o                         
  -9  -7   1         47.60         40.58         5.70 o                         
  -8  -7   1         35.50         23.59         4.90 o                         
  -7  -7   1         84.45         76.09         4.92 o                         
  -6  -7   1          7.02          0.59         3.02 o                         
  -5  -7   1        213.41        224.50         6.57 o                         
  -4  -7   1        128.16        152.53         5.05 o                         
  -3  -7   1         52.78         56.34         3.39 o                         
  -2  -7   1         22.12         18.80         2.01 o                         
  -1  -7   1        156.84        148.65         4.05 o                         
   0  -7   1         64.77         58.83         3.35 o                         
   1  -7   1         25.83         17.17         3.18 o                         
   2  -7   1        109.16        145.28        10.35 o                         
   3  -7   1        345.80        420.40        12.02 o                         
   4  -7   1          6.76          8.10         3.68 o                         
   5  -7   1          3.82          4.09         3.98 o                         
   6  -7   1         26.04         25.13         4.85 o                         
   7  -7   1          3.83          3.40         5.09 o                         
 -12  -6   1         21.90         27.71         8.17 o                         
 -11  -6   1          0.81         -5.34         8.20 o                         
 -10  -6   1        121.76        115.96         8.52 o                         
  -9  -6   1         30.56         26.57         5.11 o                         
  -8  -6   1         66.08         44.79         5.19 o                         
  -7  -6   1        111.66        118.95         5.61 o                         
  -6  -6   1          2.46          1.44         2.10 o                         
  -5  -6   1        183.25        194.33         5.48 o                         
  -4  -6   1         68.61         53.64         3.18 o                         
  -3  -6   1        225.80        265.84         5.34 o                         
  -2  -6   1         70.71        108.45         3.63 o                         
  -1  -6   1       1242.02       1348.21        15.10 o                         
   0  -6   1        751.38        822.36         9.60 o                         
   1  -6   1        113.99        123.45         3.23 o                         
   2  -6   1         14.19         13.79         3.23 o                         
   3  -6   1        187.51        204.55         7.99 o                         
   4  -6   1          5.47          4.44         3.55 o                         
   5  -6   1        118.72        115.39         7.58 o                         
   6  -6   1          2.10          1.34         3.38 o                         
   7  -6   1         11.48          5.73         4.65 o                         
   8  -6   1          0.89         -4.73         4.84 o                         
 -12  -5   1         20.62         26.66         8.08 o                         
 -11  -5   1          6.51         16.23         7.28 o                         
 -10  -5   1          3.04         -5.26         4.61 o                         
  -9  -5   1        118.83        103.51         7.63 o                         
  -8  -5   1         78.72         64.00         4.08 o                         
  -7  -5   1         14.07          8.96         2.55 o                         
  -6  -5   1          0.98         -1.90         2.11 o                         
  -5  -5   1          2.76          2.84         1.72 o                         
  -4  -5   1       1024.37       1047.81        12.23 o                         
  -3  -5   1        106.33        100.47         3.35 o                         
  -2  -5   1         82.55        110.14         4.42 o                         
  -1  -5   1        310.76        294.97         5.19 o                         
   0  -5   1         52.24         55.79         2.63 o                         
   1  -5   1          3.94          0.66         1.06 o                         
   2  -5   1        189.88        170.83         7.14 o                         
   3  -5   1        309.60        311.44         7.58 o                         
   4  -5   1        160.08        143.18         6.31 o                         
   5  -5   1          7.99          3.04         1.12 o                         
   6  -5   1         71.39         74.70         4.49 o                         
   7  -5   1         51.61         44.89         3.78 o                         
   8  -5   1          0.01         -5.37         3.58 o                         
 -12  -4   1          7.30          6.01         5.35 o                         
 -11  -4   1         73.50         95.02         7.84 o                         
 -10  -4   1          0.33         -5.23         3.73 o                         
  -9  -4   1         29.62         24.73         3.93 o                         
  -8  -4   1         53.23         43.18         3.38 o                         
  -7  -4   1        466.03        469.35         8.93 o                         
  -6  -4   1         38.55         28.19         2.78 o                         
  -5  -4   1         60.25         64.13         3.09 o                         
  -4  -4   1        664.81        745.27         9.80 o                         
  -3  -4   1       1576.82       1555.41        17.45 o                         
  -2  -4   1         44.98         44.26         3.10 o                         
  -1  -4   1        117.73        126.48         2.98 o                         
   0  -4   1       2282.54       2109.52        20.98 o                         
   1  -4   1        147.90        119.98         2.96 o                         
   2  -4   1         42.45         30.70         1.98 o                         
   3  -4   1        281.98        274.65         4.09 o                         
   4  -4   1         91.06        103.31         2.91 o                         
   5  -4   1         28.40         25.73         2.03 o                         
   6  -4   1         89.39         93.47         4.56 o                         
   7  -4   1        115.63        122.70         6.78 o                         
   8  -4   1          8.15          0.26         3.77 o                         
   9  -4   1         18.88         32.50         5.92 o                         
 -12  -3   1          2.23         -0.09         5.24 o                         
 -11  -3   1          4.70          6.50         4.58 o                         
 -10  -3   1        137.52        210.48        19.88 o                         
  -9  -3   1        102.33        108.56         8.88 o                         
  -8  -3   1          4.88         -0.96         2.23 o                         
  -7  -3   1         69.97         54.16         3.27 o                         
  -6  -3   1         36.46         22.18         2.19 o                         
  -5  -3   1          3.78         -1.88         1.56 o                         
  -4  -3   1         96.68         97.88         3.40 o                         
  -3  -3   1         78.61         62.35         3.24 o                         
  -2  -3   1        260.37        230.49         4.01 o                         
  -1  -3   1        160.58        131.37         2.90 o                         
   0  -3   1        520.66        433.10         5.90 o                         
   1  -3   1        444.40        415.51         4.87 o                         
   2  -3   1         20.52         30.12         1.38 o                         
   3  -3   1        357.20        366.19         4.95 o                         
   4  -3   1        170.69        170.37         4.09 o                         
   5  -3   1          0.18          1.70         1.51 o                         
   6  -3   1        305.44        366.72         8.20 o                         
   7  -3   1         35.61         33.01         3.36 o                         
   8  -3   1         19.74         16.05         4.34 o                         
   9  -3   1          1.95         -4.62         3.86 o                         
 -11  -2   1         19.99         19.46         5.24 o                         
 -10  -2   1          3.36         15.78         4.73 o                         
  -9  -2   1         57.37         66.25         5.30 o                         
  -8  -2   1         74.19         71.46         4.36 o                         
  -7  -2   1        483.98        523.11         9.21 o                         
  -6  -2   1         17.15         10.91         1.87 o                         
  -5  -2   1         72.29         53.38         4.40 o                         
  -4  -2   1         58.47         48.29         2.12 o                         
  -3  -2   1        312.13        343.23         5.19 o                         
  -2  -2   1         40.11         22.19         1.24 o                         
  -1  -2   1         28.35         32.32         1.49 o                         
   0  -2   1       9916.37      10597.90       121.53 o                         
   1  -2   1         21.42          9.09         0.92 o                         
   2  -2   1        152.13        175.96         3.12 o                         
   3  -2   1         38.45         29.65         1.73 o                         
   4  -2   1          2.49         -1.68         1.26 o                         
   5  -2   1        546.19        549.31         7.78 o                         
   6  -2   1         22.70         19.29         2.69 o                         
   7  -2   1        100.81        109.30         6.41 o                         
   8  -2   1          5.22          2.24         3.80 o                         
   9  -2   1          0.88         -5.38         3.59 o                         
  10  -2   1          1.78         -6.36         5.02 o                         
 -11  -1   1          1.38          3.08         5.25 o                         
 -10  -1   1          6.78         16.16         4.94 o                         
  -9  -1   1         45.77         44.45         5.48 o                         
  -8  -1   1         64.60         49.21         4.51 o                         
  -7  -1   1          0.02         -2.54         1.69 o                         
  -6  -1   1        486.28        482.90         8.73 o                         
  -5  -1   1         47.48         48.16         2.24 o                         
  -4  -1   1        115.32         97.69         2.94 o                         
  -3  -1   1       4004.48       4007.01        38.88 o                         
  -2  -1   1         63.68         63.11         1.82 o                         
  -1  -1   1        180.56        191.76         2.77 o                         
   1  -1   1       2613.23       2402.72        24.82 o                         
   2  -1   1          1.40          3.63         1.25 o                         
   3  -1   1       1216.20       1241.50        12.00 o                         
   4  -1   1         46.82         48.40         2.20 o                         
   5  -1   1        604.12        641.42         9.16 o                         
   6  -1   1          0.26          1.72         1.59 o                         
   7  -1   1         49.31         45.23         2.79 o                         
   8  -1   1         25.46         15.79         3.42 o                         
   9  -1   1          7.94          2.70         4.19 o                         
  10  -1   1          2.65          7.23         4.95 o                         
 -11   0   1         17.73         13.91         5.49 o                         
 -10   0   1        118.94        118.01         8.75 o                         
  -9   0   1        112.78        105.42         7.28 o                         
  -8   0   1         44.65         38.82         2.83 o                         
  -7   0   1          8.13          4.41         1.78 o                         
  -6   0   1         40.30         31.01         2.13 o                         
  -5   0   1         71.82         67.00         2.87 o                         
  -4   0   1         91.26        102.81         2.51 o                         
  -3   0   1       1025.80       1081.27        11.99 o                         
  -2   0   1        368.39        419.04         4.79 o                         
  -1   0   1        122.98        133.44         2.99 o                         
   1   0   1         50.34         39.04         2.55 o                         
   2   0   1        993.49       1200.81        13.33 o                         
   3   0   1       5743.52       5529.24        53.95 o                         
   4   0   1         39.84         65.16         2.98 o                         
   5   0   1          2.44         -0.01         1.16 o                         
   6   0   1         35.68         41.90         2.73 o                         
   7   0   1         54.73         49.78         3.21 o                         
   8   0   1         57.76         43.03         2.79 o                         
   9   0   1          1.76         -5.07         3.38 o                         
  10   0   1         29.33         23.15         5.13 o                         
  11   0   1         15.91         24.32         6.76 o                         
 -11   1   1          0.30          1.11         6.23 o                         
 -10   1   1          1.79          5.49         5.19 o                         
  -9   1   1         15.56          9.70         3.77 o                         
  -8   1   1          0.02         -5.17         3.45 o                         
  -7   1   1         19.43         12.37         2.49 o                         
  -6   1   1        128.88        132.94         4.56 o                         
  -5   1   1         22.40         15.21         1.59 o                         
  -4   1   1        870.57        861.22         9.23 o                         
  -3   1   1       2327.71       2296.47        22.49 o                         
  -2   1   1         23.32         24.23         1.17 o                         
  -1   1   1       2691.54       2738.93        28.58 o                         
   1   1   1        459.60        380.44         7.17 o                         
   2   1   1       4259.74       3988.26        43.78 o                         
   3   1   1        818.22        712.36         7.99 o                         
   4   1   1       1170.54       1099.47        11.93 o                         
   5   1   1          6.02          4.20         1.29 o                         
   6   1   1        226.75        239.61         5.63 o                         
   7   1   1          3.55         -2.32         1.55 o                         
   8   1   1        227.26        261.02         6.37 o                         
   9   1   1          8.47          4.27         2.94 o                         
  10   1   1          5.23          6.44         4.25 o                         
  11   1   1         30.70         46.29         6.94 o                         
 -10   2   1          1.49         -0.77         4.98 o                         
  -9   2   1         23.42         27.00         5.63 o                         
  -8   2   1         17.27         14.40         3.52 o                         
  -7   2   1         92.58         80.80         4.05 o                         
  -6   2   1        158.79        148.26         4.33 o                         
  -5   2   1        338.58        340.53         5.85 o                         
  -4   2   1         60.13         65.00         2.46 o                         
  -3   2   1       1414.26       1370.00        12.91 o                         
  -2   2   1        574.87        584.07         7.23 o                         
  -1   2   1        188.14        150.66         3.09 o                         
   0   2   1       5705.88       5579.08        82.47 o                         
   1   2   1         24.74         36.08         1.70 o                         
   2   2   1       4434.49       4216.10        42.24 o                         
   3   2   1         34.38         11.53         1.43 o                         
   4   2   1       1743.70       1658.47        17.03 o                         
   5   2   1       2018.11       1951.31        18.80 o                         
   6   2   1          8.48         12.12         1.65 o                         
   7   2   1         77.17         86.51         4.60 o                         
   8   2   1          7.72          2.92         2.73 o                         
   9   2   1        116.00        107.93         9.00 o                         
  10   2   1         21.81         23.01         5.17 o                         
  11   2   1          0.35          5.87         4.99 o                         
 -10   3   1         13.45         13.00         5.91 o                         
  -9   3   1          9.60          9.61         4.97 o                         
  -8   3   1         68.91         65.46         6.47 o                         
  -7   3   1         22.78         16.80         2.53 o                         
  -6   3   1        235.09        227.83         5.81 o                         
  -5   3   1        369.66        398.20         7.68 o                         
  -4   3   1        947.21       1093.65        12.01 o                         
  -3   3   1        191.67        160.86         3.83 o                         
  -2   3   1        277.91        297.24         4.25 o                         
  -1   3   1        341.02        349.71         7.76 o                         
   0   3   1        254.86        362.95        31.40 o                         
   1   3   1      22777.16      21262.62       249.35 o                         
   2   3   1       1572.69       1710.31        19.55 o                         
   3   3   1        298.69        346.26         5.76 o                         
   4   3   1        743.64        812.18        10.82 o                         
   5   3   1        320.77        351.01         5.60 o                         
   6   3   1         40.91         33.17         2.25 o                         
   7   3   1         13.09          9.43         2.36 o                         
   8   3   1          3.72         -1.16         2.39 o                         
   9   3   1          0.10         -1.28         3.13 o                         
  10   3   1          4.46          2.59         4.74 o                         
  11   3   1          5.95          3.09         4.53 o                         
  -9   4   1         29.96         35.60         5.98 o                         
  -8   4   1         16.36          7.81         3.67 o                         
  -7   4   1          5.49         -2.92         3.00 o                         
  -6   4   1         42.86         31.75         3.39 o                         
  -5   4   1        185.63        174.37         4.10 o                         
  -4   4   1          2.89         -0.72         1.08 o                         
  -3   4   1        541.73        568.27         6.69 o                         
  -2   4   1       2622.84       2675.53        36.80 o                         
  -1   4   1        382.31        374.93         9.26 o                         
   0   4   1        216.14        217.05         4.04 o                         
   1   4   1        114.29        136.14         3.11 o                         
   2   4   1        861.16        892.21        11.54 o                         
   3   4   1        625.04        657.80         8.98 o                         
   4   4   1        823.04        880.63        11.89 o                         
   5   4   1        259.39        245.44         5.52 o                         
   6   4   1        238.97        240.75         5.79 o                         
   7   4   1          2.29         -2.98         1.99 o                         
   8   4   1        113.59        109.11         5.48 o                         
   9   4   1         48.91         42.67         4.85 o                         
  10   4   1          4.96         -3.62         4.45 o                         
  11   4   1          0.36          0.40         4.64 o                         
  12   4   1          7.61          9.23         5.60 o                         
  -9   5   1          0.30         -1.61         6.17 o                         
  -8   5   1         32.13         35.92         4.88 o                         
  -7   5   1          2.98         -3.95         2.89 o                         
  -6   5   1         31.92         22.03         2.89 o                         
  -5   5   1         80.88         78.43         2.49 o                         
  -4   5   1        220.09        245.43         8.46 o                         
  -3   5   1          0.33         -1.83         2.56 o                         
  -2   5   1         25.92         22.73         3.50 o                         
  -1   5   1        383.34        369.94         8.54 o                         
   0   5   1         95.09         78.39         2.44 o                         
   1   5   1        188.05        208.16         4.21 o                         
   2   5   1        438.83        394.19         6.04 o                         
   3   5   1        672.50        645.14         9.39 o                         
   4   5   1        507.05        640.66         8.80 o                         
   5   5   1        153.05        133.77         4.77 o                         
   6   5   1        786.65        840.28        15.20 o                         
   7   5   1          4.80         -3.00         2.00 o                         
   8   5   1        161.74        175.88         8.97 o                         
   9   5   1         22.12         21.50         4.38 o                         
  10   5   1          0.84         -0.84         3.47 o                         
  11   5   1         15.84         17.83         5.65 o                         
  12   5   1          0.38          4.25         7.56 o                         
  -8   6   1          2.85         10.38         5.22 o                         
  -7   6   1          7.13          0.05         3.94 o                         
  -6   6   1          0.54         -4.95         3.44 o                         
  -5   6   1         68.88         76.37         5.99 o                         
  -4   6   1         69.85         55.13         5.03 o                         
  -3   6   1         10.89         10.48         3.52 o                         
  -2   6   1        235.97        255.61         8.21 o                         
  -1   6   1         42.77         39.05         3.56 o                         
   0   6   1        241.91        210.70         3.84 o                         
   1   6   1        393.92        384.33         6.01 o                         
   2   6   1        189.74        169.45         4.31 o                         
   3   6   1       1297.79       1315.56        16.42 o                         
   4   6   1        363.69        437.64         8.43 o                         
   5   6   1          3.75          0.18         1.67 o                         
   6   6   1         11.62          9.36         2.92 o                         
   7   6   1          3.11         -1.36         2.86 o                         
   8   6   1          0.08         -0.54         2.42 o                         
   9   6   1          2.75          2.16         3.80 o                         
  10   6   1         29.04         20.73         5.45 o                         
  11   6   1          0.00         -0.78         6.45 o                         
  12   6   1         17.20         22.39        16.36 o                         
  -7   7   1          1.37          3.17         4.46 o                         
  -6   7   1          4.08         -0.51         3.98 o                         
  -5   7   1        119.49        116.82         9.24 o                         
  -4   7   1         32.42         34.77         5.01 o                         
  -3   7   1         62.46         66.60         6.86 o                         
  -2   7   1         33.92         39.72         5.04 o                         
  -1   7   1        159.47        162.92         6.55 o                         
   0   7   1         15.57         10.42         1.30 o                         
   1   7   1          1.30         -2.70         1.80 o                         
   2   7   1        154.92        173.64         4.20 o                         
   3   7   1        355.29        414.65         7.36 o                         
   4   7   1         35.45         17.72         2.74 o                         
   5   7   1          2.20         -1.76         2.12 o                         
   6   7   1        176.73        226.04         7.02 o                         
   7   7   1          2.77         -1.71         2.63 o                         
   8   7   1         12.89          2.17         3.15 o                         
   9   7   1         55.74         45.73         5.47 o                         
  10   7   1         22.33         32.69         5.49 o                         
  11   7   1         10.67         10.56         7.01 o                         
  12   7   1          0.01        -13.28        13.29 o                         
  -6   8   1         10.79          4.25         3.96 o                         
  -5   8   1         22.95         20.15         4.61 o                         
  -4   8   1        150.88        142.89         9.65 o                         
  -3   8   1          4.02         -0.77         5.30 o                         
  -2   8   1        466.30        499.07        14.15 o                         
  -1   8   1         51.10         58.26         5.63 o                         
   0   8   1        287.29        270.70         5.03 o                         
   1   8   1        546.74        581.39         9.06 o                         
   2   8   1         51.05         64.27         4.23 o                         
   3   8   1        148.65        127.56         3.95 o                         
   4   8   1          0.03         -3.09         2.06 o                         
   5   8   1        186.97        181.22         7.10 o                         
   6   8   1          2.67         -0.47         3.22 o                         
   7   8   1         55.96         42.73         3.79 o                         
   8   8   1          8.83          1.09         3.11 o                         
   9   8   1          7.30         -1.93         3.90 o                         
  10   8   1          4.45         -0.76         4.43 o                         
  11   8   1         10.39          6.58         9.49 o                         
  -5   9   1          2.49          3.46         3.91 o                         
  -4   9   1         71.79         84.94         6.28 o                         
  -3   9   1        158.20        217.34        10.42 o                         
  -2   9   1         17.35         25.15         5.05 o                         
  -1   9   1         41.57         51.72         5.66 o                         
   0   9   1        690.15        730.65        11.62 o                         
   1   9   1          1.92          0.22         1.78 o                         
   2   9   1         96.02         99.73         4.45 o                         
   3   9   1        101.30        112.01         8.18 o                         
   4   9   1         74.74         86.05         4.99 o                         
   5   9   1          4.28         -2.41         2.86 o                         
   6   9   1        279.14        362.40        11.76 o                         
   7   9   1         31.19         39.86         5.13 o                         
   8   9   1          0.05         -5.20         3.47 o                         
   9   9   1         28.43         26.14         6.46 o                         
  10   9   1          1.28          2.78         5.74 o                         
  11   9   1          9.55          3.86         9.85 o                         
  -4  10   1          3.56          3.17         3.81 o                         
  -3  10   1          0.99         12.94         4.23 o                         
  -2  10   1         72.48         60.82         5.85 o                         
  -1  10   1          1.13         -0.95         3.86 o                         
   0  10   1          1.84         13.98         4.60 o                         
   1  10   1        191.29        215.47         6.67 o                         
   2  10   1          0.76         -0.94         2.43 o                         
   3  10   1        254.23        315.29         9.50 o                         
   4  10   1         20.06         11.84         3.49 o                         
   5  10   1         43.28         34.13         4.13 o                         
   6  10   1         14.12         11.60         4.04 o                         
   7  10   1        113.41        142.77        18.23 o                         
   8  10   1         13.78          8.33         4.54 o                         
   9  10   1          0.00         -5.02         5.76 o                         
  10  10   1         18.79         22.86         7.05 o                         
  11  10   1         14.85         19.77         6.94 o                         
  -3  11   1          2.07          8.72         3.99 o                         
  -2  11   1         14.49         14.70         4.87 o                         
  -1  11   1         88.57         81.43         6.57 o                         
   0  11   1         16.54          9.38         3.95 o                         
   1  11   1         25.55         17.97         3.50 o                         
   2  11   1          2.88         -0.70         2.69 o                         
   3  11   1         25.16         25.27         3.79 o                         
   4  11   1        102.24         97.52         6.17 o                         
   5  11   1          1.76         -1.57         3.84 o                         
   6  11   1         19.16         16.19         4.61 o                         
   7  11   1          3.21          2.17         3.78 o                         
   8  11   1          3.36          9.70         4.79 o                         
   9  11   1          0.79         -3.94         6.62 o                         
  10  11   1         11.85         14.74         8.12 o                         
  -1  12   1          0.47          2.25         4.45 o                         
   0  12   1         53.28         53.94         5.87 o                         
   1  12   1          2.20          4.97         3.27 o                         
   2  12   1         53.43         42.01         4.77 o                         
   3  12   1          5.29          6.62         4.44 o                         
   4  12   1          3.40         -0.33         4.06 o                         
   5  12   1          4.25         -3.62         4.40 o                         
   6  12   1          9.78         11.79         5.22 o                         
   7  12   1         14.29         18.28         5.02 o                         
   8  12   1          0.00         -6.53         4.41 o                         
   9  12   1          0.15        -10.13         6.75 o                         
   1  13   1          9.48         15.48         5.38 o                         
   2  13   1         16.42         14.53         4.69 o                         
   3  13   1         13.60         19.28         5.41 o                         
   4  13   1         25.56         28.25         5.95 o                         
   5  13   1          1.66          2.24         5.18 o                         
   6  13   1          3.34         -6.12         5.21 o                         
   7  13   1          0.39         -0.60         5.31 o                         
   8  13   1          8.77          6.13         5.58 o                         
  -8 -12   2          8.48         -4.15         8.40 o                         
  -7 -12   2          0.02         -5.51         5.40 o                         
  -6 -12   2         10.96          5.61         8.98 o                         
  -5 -12   2         80.53         91.34         8.04 o                         
  -4 -12   2          7.35         15.62         5.45 o                         
  -3 -12   2          1.80         -1.26         5.59 o                         
  -2 -12   2         26.70         33.78         5.39 o                         
  -1 -12   2          1.95          4.28         4.85 o                         
   0 -12   2         11.44         10.58         5.34 o                         
  -9 -11   2          0.62         -4.60         8.10 o                         
  -8 -11   2         18.58         11.43         7.23 o                         
  -7 -11   2          1.17         -5.69         4.28 o                         
  -6 -11   2          4.78         -3.34         4.35 o                         
  -5 -11   2          6.51         -2.97         4.45 o                         
  -4 -11   2          3.92         -1.93         4.11 o                         
  -3 -11   2          1.98         -3.66         3.90 o                         
  -2 -11   2         12.94          5.98         3.47 o                         
  -1 -11   2         13.14         12.79         3.63 o                         
   0 -11   2          0.79         -2.31         3.97 o                         
   1 -11   2         35.11         39.02         5.34 o                         
   2 -11   2          3.57          4.96         4.80 o                         
 -10 -10   2          5.53          9.59         7.30 o                         
  -9 -10   2         13.64         14.08         7.03 o                         
  -8 -10   2          0.03         -8.36         5.57 o                         
  -7 -10   2          0.60         -4.59         3.84 o                         
  -6 -10   2          0.41         -5.29         3.53 o                         
  -5 -10   2         33.58         34.86         4.92 o                         
  -4 -10   2          6.80          1.00         3.58 o                         
  -3 -10   2          0.16         -4.94         3.30 o                         
  -2 -10   2         78.22         56.55         6.55 o                         
  -1 -10   2         33.06         42.07         4.92 o                         
   0 -10   2          0.95          3.44         2.92 o                         
   1 -10   2          1.90          1.00         3.68 o                         
   2 -10   2         29.84         24.63         5.02 o                         
   3 -10   2         15.75         17.14         4.84 o                         
 -11  -9   2          5.13          6.52         9.98 o                         
 -10  -9   2         63.39         84.08         9.68 o                         
  -9  -9   2         11.59         10.22         6.83 o                         
  -8  -9   2         20.59         19.65         6.50 o                         
  -7  -9   2          0.53         -5.20         3.47 o                         
  -6  -9   2         40.07         21.76         4.52 o                         
  -5  -9   2         26.84         27.37         3.34 o                         
  -4  -9   2        196.13        180.37         6.27 o                         
  -3  -9   2          5.38         -0.86         2.46 o                         
  -2  -9   2          6.03          2.73         2.27 o                         
  -1  -9   2         56.73         60.83         5.75 o                         
   0  -9   2         29.93         33.85         3.10 o                         
   1  -9   2          0.05          1.82         3.88 o                         
   2  -9   2          0.67          0.62         3.92 o                         
   3  -9   2          1.76          4.82         4.05 o                         
   4  -9   2          2.71          7.51         4.22 o                         
 -11  -8   2          0.41          0.68         9.16 o                         
 -10  -8   2          1.52         -1.75         5.03 o                         
  -9  -8   2         53.31         68.90         7.34 o                         
  -8  -8   2         17.07          8.76         5.07 o                         
  -7  -8   2         90.85         79.25         6.47 o                         
  -6  -8   2         15.24          2.00         4.62 o                         
  -5  -8   2         49.14         34.09         3.22 o                         
  -4  -8   2          2.12         -1.18         2.02 o                         
  -3  -8   2          0.04         -2.64         1.76 o                         
  -2  -8   2         36.19         27.57         2.63 o                         
  -1  -8   2         57.35         52.16         3.18 o                         
   0  -8   2         88.75         70.59         2.97 o                         
   1  -8   2          0.48         -3.65         2.43 o                         
   2  -8   2        164.23        219.11        12.20 o                         
   3  -8   2         25.14         27.67         4.54 o                         
   4  -8   2         72.55         69.61         7.36 o                         
   5  -8   2         12.91         15.78         4.61 o                         
   6  -8   2         25.57         32.92         6.60 o                         
 -11  -7   2          9.00          6.70         6.24 o                         
 -10  -7   2          0.47          4.05         5.41 o                         
  -9  -7   2        143.05        177.71        16.04 o                         
  -8  -7   2         84.13         79.74         6.48 o                         
  -7  -7   2          4.13          3.67         4.33 o                         
  -6  -7   2          2.58          0.04         3.83 o                         
  -5  -7   2        226.16        221.21         6.67 o                         
  -4  -7   2        257.33        273.88         6.75 o                         
  -3  -7   2          0.08         -2.57         1.71 o                         
  -2  -7   2         20.59         11.33         1.86 o                         
  -1  -7   2        443.58        442.13         6.81 o                         
   0  -7   2         15.82          8.97         1.82 o                         
   1  -7   2        112.25         69.46         3.43 o                         
   2  -7   2         13.87         20.28         3.87 o                         
   3  -7   2        191.53        255.69         9.93 o                         
   4  -7   2          7.73          9.12         3.80 o                         
   5  -7   2         64.49         82.26         6.24 o                         
   6  -7   2          8.91         13.39         4.55 o                         
 -11  -6   2          2.38          1.19         5.91 o                         
 -10  -6   2        244.44        333.26        14.88 o                         
  -9  -6   2         28.56         27.64         5.57 o                         
  -8  -6   2          3.47          1.00         4.03 o                         
  -7  -6   2        260.40        312.31        12.20 o                         
  -6  -6   2         28.10         27.15         2.84 o                         
  -5  -6   2          4.65          6.17         2.11 o                         
  -4  -6   2        591.55        606.03        10.32 o                         
  -3  -6   2        343.91        339.27         6.70 o                         
  -2  -6   2         42.25         47.89         2.74 o                         
  -1  -6   2       1335.18       1537.06        18.10 o                         
   0  -6   2       2521.86       2583.98        28.27 o                         
   1  -6   2          0.98         -0.28         1.08 o                         
   2  -6   2         54.21         31.43         2.19 o                         
   3  -6   2        159.58        200.38         8.29 o                         
   4  -6   2        120.31        132.49        11.81 o                         
   5  -6   2          0.84         -3.19         3.60 o                         
   6  -6   2         13.79          9.92         3.87 o                         
   7  -6   2         20.45         20.10         5.40 o                         
 -12  -5   2          4.86         -1.05         7.37 o                         
 -11  -5   2          2.00         -0.01         5.41 o                         
 -10  -5   2         32.16         36.38         6.34 o                         
  -9  -5   2         43.50         30.34         4.78 o                         
  -8  -5   2         26.18         14.98         3.91 o                         
  -7  -5   2         28.95         32.64         4.28 o                         
  -6  -5   2        149.43        140.84         6.59 o                         
  -5  -5   2         53.89         37.98         2.84 o                         
  -4  -5   2        782.70        771.60        10.75 o                         
  -3  -5   2       1385.61       1348.25        15.34 o                         
  -2  -5   2       1071.14       1127.84        12.81 o                         
  -1  -5   2          7.44         15.44         1.61 o                         
   0  -5   2        326.03        285.25         5.84 o                         
   1  -5   2        979.69        973.57        10.73 o                         
   2  -5   2         16.13          9.69         1.43 o                         
   3  -5   2        225.04        205.35         4.67 o                         
   4  -5   2        366.36        363.90         5.73 o                         
   5  -5   2         49.90         50.06         3.55 o                         
   6  -5   2         82.76         91.81         5.05 o                         
   7  -5   2          6.77          2.42         3.35 o                         
   8  -5   2          1.62         -5.47         3.72 o                         
 -12  -4   2          1.72          0.06         6.18 o                         
 -11  -4   2         33.63         37.45         8.26 o                         
 -10  -4   2          2.64         -3.81         3.92 o                         
  -9  -4   2          6.40         -0.74         2.93 o                         
  -8  -4   2         43.60         35.01         3.56 o                         
  -7  -4   2        615.44        681.96        18.69 o                         
  -6  -4   2        259.87        250.07         8.13 o                         
  -5  -4   2        183.65        173.72         4.99 o                         
  -4  -4   2         87.73         59.90         4.14 o                         
  -3  -4   2        418.58        497.54         7.53 o                         
  -2  -4   2        958.99       1055.95        11.77 o                         
  -1  -4   2       6140.00       6499.46        61.59 o                         
   0  -4   2         58.88         59.03         2.77 o                         
   1  -4   2         30.19         26.00         2.06 o                         
   2  -4   2          0.02         -1.36         0.90 o                         
   3  -4   2        143.80        151.21         3.56 o                         
   4  -4   2        386.33        367.05         5.67 o                         
   5  -4   2         92.63         83.12         4.28 o                         
   6  -4   2         95.82         96.30         4.38 o                         
   7  -4   2         39.62         36.29         3.81 o                         
   8  -4   2          0.44         -5.43         3.62 o                         
   9  -4   2          1.01         -2.81         4.73 o                         
 -11  -3   2         13.90          7.67         4.93 o                         
 -10  -3   2         19.63         26.39         5.62 o                         
  -9  -3   2          0.34         -1.48         2.39 o                         
  -8  -3   2          2.08          3.78         2.36 o                         
  -7  -3   2         10.18         11.68         2.39 o                         
  -6  -3   2         14.45          6.41         1.87 o                         
  -5  -3   2          2.01         -2.57         1.72 o                         
  -4  -3   2         62.24         53.54         2.46 o                         
  -3  -3   2        256.60        245.10         4.76 o                         
  -2  -3   2       1019.66        967.02        11.85 o                         
  -1  -3   2        930.61        861.65        10.17 o                         
   0  -3   2         34.27         20.32         1.26 o                         
   1  -3   2       1578.64       1617.72        15.57 o                         
   2  -3   2        828.65        882.48         9.69 o                         
   3  -3   2        748.11        776.16         9.56 o                         
   4  -3   2        145.76        142.58         3.79 o                         
   5  -3   2          0.18         -0.92         1.66 o                         
   6  -3   2        170.85        164.13         7.11 o                         
   7  -3   2          0.03          0.01         2.43 o                         
   8  -3   2         17.63         17.43         4.52 o                         
   9  -3   2          1.87         -6.24         4.16 o                         
 -11  -2   2          0.12          2.74         4.46 o                         
 -10  -2   2         24.16         33.93         5.39 o                         
  -9  -2   2         35.29         42.57         3.49 o                         
  -8  -2   2          3.09          0.81         2.48 o                         
  -7  -2   2        102.03         89.93         3.97 o                         
  -6  -2   2        780.98        762.02        11.20 o                         
  -5  -2   2          6.96          0.16         1.47 o                         
  -4  -2   2        155.97        166.56         4.17 o                         
  -3  -2   2        551.15        587.13         7.68 o                         
  -2  -2   2       1336.04       1298.02        14.30 o                         
  -1  -2   2        215.99        223.85         4.28 o                         
   0  -2   2         14.02         11.65         0.98 o                         
   1  -2   2        637.63        698.64         7.25 o                         
   2  -2   2          6.92          2.99         0.93 o                         
   3  -2   2         38.18         35.28         1.73 o                         
   4  -2   2        224.54        208.87         4.11 o                         
   5  -2   2        154.80        160.81         4.32 o                         
   6  -2   2          0.50         -1.75         1.78 o                         
   7  -2   2         61.88         55.15         3.36 o                         
   8  -2   2         43.86         37.85         5.00 o                         
   9  -2   2          0.34         -4.07         4.12 o                         
  10  -2   2          0.00         -3.69         5.64 o                         
 -11  -1   2         18.60         15.45         5.68 o                         
 -10  -1   2         71.57         83.86         6.75 o                         
  -9  -1   2          1.12          2.94         4.18 o                         
  -8  -1   2         17.49         10.66         2.40 o                         
  -7  -1   2          8.90          5.89         1.89 o                         
  -6  -1   2       1337.71       1363.96        17.17 o                         
  -5  -1   2        195.24        121.70         3.47 o                         
  -4  -1   2         50.86         27.44         1.56 o                         
  -3  -1   2       1958.05       1976.19        20.97 o                         
  -2  -1   2       1536.82       1530.44        16.28 o                         
  -1  -1   2         46.31         33.88         1.82 o                         
   0  -1   2          1.64          1.20         0.36 o                         
   1  -1   2        381.97        319.67         4.19 o                         
   2  -1   2         21.93         15.14         1.41 o                         
   3  -1   2         21.56          5.38         1.08 o                         
   4  -1   2       1569.25       1455.99        14.73 o                         
   5  -1   2       1294.68       1416.19        14.60 o                         
   6  -1   2         54.43         47.31         2.47 o                         
   7  -1   2          3.16         -1.58         1.63 o                         
   8  -1   2        167.11        203.31        13.94 o                         
   9  -1   2         13.18         12.12         4.83 o                         
  10  -1   2          6.68         10.53         5.43 o                         
 -11   0   2          0.35          5.27         4.98 o                         
 -10   0   2         13.29         26.97         5.78 o                         
  -9   0   2        178.75        242.12        10.23 o                         
  -8   0   2         84.39         71.75         4.78 o                         
  -7   0   2          5.85         -3.22         2.15 o                         
  -6   0   2         95.51         70.84         3.38 o                         
  -5   0   2        134.67        145.53         3.56 o                         
  -4   0   2         18.26         11.64         1.10 o                         
  -3   0   2        112.64        122.56         2.51 o                         
  -2   0   2       2488.88       2610.67        25.29 o                         
  -1   0   2          0.20          0.31         0.39 o                         
   0   0   2        325.12        322.98         4.90 o                         
   1   0   2       1773.26       1772.12        18.02 o                         
   2   0   2      47895.66      44417.89       430.89 o                         
   3   0   2       1148.37       1327.72        13.41 o                         
   4   0   2         25.27         25.24         1.76 o                         
   5   0   2       1001.40       1090.33        13.83 o                         
   6   0   2         45.01         42.17         3.35 o                         
   7   0   2         95.30         84.16         5.23 o                         
   8   0   2         10.91          0.53         3.37 o                         
   9   0   2         24.04         19.92         4.34 o                         
  10   0   2          0.05         -7.08         4.72 o                         
  11   0   2          7.65          6.17         6.12 o                         
 -11   1   2          0.47          4.24         6.54 o                         
 -10   1   2          0.15          3.90         5.19 o                         
  -9   1   2          5.63         12.16         4.66 o                         
  -8   1   2         30.23         14.60         2.77 o                         
  -7   1   2          0.99         -3.34         2.22 o                         
  -6   1   2        296.62        326.80         5.97 o                         
  -5   1   2        401.82        423.64         5.97 o                         
  -4   1   2         22.72         20.89         1.44 o                         
  -3   1   2        569.57        539.87         6.54 o                         
  -2   1   2       1226.82       1312.54        13.78 o                         
  -1   1   2       1870.85       1871.48        18.44 o                         
   0   1   2       1127.94       1348.86        15.08 o                         
   1   1   2         17.64         24.76         1.44 o                         
   2   1   2         74.77        153.71         3.44 o                         
   3   1   2       1371.00       1256.69        13.09 o                         
   4   1   2         89.05         95.18         3.15 o                         
   5   1   2       1889.06       1940.52        21.02 o                         
   6   1   2        267.88        280.22         7.05 o                         
   7   1   2          8.54          3.97         2.59 o                         
   8   1   2        114.95        113.45         7.32 o                         
   9   1   2         11.96          7.23         4.19 o                         
  10   1   2          3.40         -3.85         3.83 o                         
  11   1   2          7.36          6.92         5.57 o                         
 -10   2   2         11.09          8.37         5.38 o                         
  -9   2   2         40.14         44.27         6.35 o                         
  -8   2   2         27.34         13.40         3.32 o                         
  -7   2   2          2.49         -2.88         1.92 o                         
  -6   2   2         86.93         80.46         3.74 o                         
  -5   2   2        573.05        574.54         7.46 o                         
  -4   2   2        200.29        193.76         3.79 o                         
  -3   2   2        346.31        407.19         5.14 o                         
  -2   2   2       1213.33       1289.02        14.44 o                         
  -1   2   2         52.95         31.15         2.03 o                         
   0   2   2         82.04         55.64         2.07 o                         
   1   2   2       2126.80       1941.73        19.16 o                         
   2   2   2      52726.45      49513.31       478.58 o                         
   3   2   2      12464.15      12492.29       116.14 o                         
   4   2   2        303.05        294.95         4.72 o                         
   5   2   2         58.41         55.15         2.40 o                         
   6   2   2         13.02          6.12         2.44 o                         
   7   2   2        108.14         99.91         5.12 o                         
   8   2   2         21.31         10.02         4.69 o                         
   9   2   2         53.04         51.28         5.13 o                         
  10   2   2          0.09         -2.82         3.87 o                         
  11   2   2          3.29          0.81         4.63 o                         
 -10   3   2          1.44         -1.79         5.26 o                         
  -9   3   2          7.44          3.78         5.06 o                         
  -8   3   2        272.21        295.80         9.67 o                         
  -7   3   2         11.67          2.14         2.17 o                         
  -6   3   2         35.05         22.50         2.43 o                         
  -5   3   2         36.82         24.32         2.04 o                         
  -4   3   2        274.48        337.97         5.25 o                         
  -3   3   2        264.75        316.87         4.89 o                         
  -2   3   2          1.09          1.47         0.81 o                         
  -1   3   2        866.42        923.04        11.08 o                         
   0   3   2       8286.90       8387.91       177.92 o                         
   1   3   2      14958.10      15014.03       157.92 o                         
   2   3   2        132.00        111.13         3.25 o                         
   3   3   2       1369.99       1231.17        15.14 o                         
   4   3   2         46.02         44.53         2.36 o                         
   5   3   2          2.30         -0.77         1.41 o                         
   6   3   2        301.25        252.31         5.89 o                         
   7   3   2         44.17         28.14         2.71 o                         
   8   3   2          1.79         -5.63         3.75 o                         
   9   3   2         28.35         27.42         5.22 o                         
  10   3   2         16.07         19.28         5.25 o                         
  11   3   2          3.67          7.61         5.39 o                         
  -9   4   2          0.07         -1.74         4.72 o                         
  -8   4   2          0.13         -3.37         3.68 o                         
  -7   4   2         70.00         74.44         5.71 o                         
  -6   4   2         17.79         12.90         2.62 o                         
  -5   4   2         32.66         27.79         2.18 o                         
  -4   4   2        263.07        234.40         4.11 o                         
  -3   4   2        617.08        617.88         7.24 o                         
  -2   4   2       1232.69       1202.70        12.90 o                         
  -1   4   2        148.38        133.80         2.46 o                         
   0   4   2         36.19         69.18         2.28 o                         
   1   4   2         48.97         27.95         2.67 o                         
   2   4   2       7030.99       6886.85        76.27 o                         
   3   4   2          7.26         14.53         2.58 o                         
   4   4   2        265.18        271.54         5.70 o                         
   5   4   2         18.02          9.34         2.00 o                         
   6   4   2          5.67          5.66         2.61 o                         
   7   4   2         55.19         44.61         3.33 o                         
   8   4   2         44.61         35.34         3.83 o                         
   9   4   2         32.83         30.52         3.67 o                         
  10   4   2         47.89         52.44         6.43 o                         
  11   4   2          0.09         -1.44         4.86 o                         
  12   4   2          7.51          1.46         5.71 o                         
  -9   5   2          0.15         -5.00         4.33 o                         
  -8   5   2          3.42         -0.49         3.79 o                         
  -7   5   2         42.43         41.93         4.19 o                         
  -6   5   2         20.81         10.19         3.29 o                         
  -5   5   2        148.78        139.79         3.56 o                         
  -4   5   2         55.06         56.28         2.41 o                         
  -3   5   2        156.14        127.78         3.29 o                         
  -2   5   2        251.37        253.95         7.20 o                         
  -1   5   2        475.49        429.03         5.35 o                         
   0   5   2        209.17        230.24         4.18 o                         
   1   5   2         29.11         13.62         1.36 o                         
   2   5   2         35.31         54.31         2.56 o                         
   3   5   2       3424.05       3512.43        41.08 o                         
   4   5   2        517.31        476.52         7.86 o                         
   5   5   2        613.94        638.38         9.94 o                         
   6   5   2        883.31        993.72        14.65 o                         
   7   5   2          5.31         -2.57         2.19 o                         
   8   5   2          8.70          8.31         2.83 o                         
   9   5   2         44.00         40.30         4.53 o                         
  10   5   2         31.18         28.25         5.93 o                         
  11   5   2          0.44         -5.74         4.81 o                         
  12   5   2          0.51         -1.25         5.28 o                         
  -8   6   2          6.16          4.60         6.08 o                         
  -7   6   2          0.70         -3.31         4.18 o                         
  -6   6   2         40.75         30.52         3.13 o                         
  -5   6   2         16.28          8.27         3.84 o                         
  -4   6   2        128.80        108.93         5.90 o                         
  -3   6   2          1.27         -1.13         2.52 o                         
  -2   6   2        279.41        308.29         8.45 o                         
  -1   6   2          5.57         -1.36         0.98 o                         
   0   6   2        579.08        525.91         6.91 o                         
   1   6   2         93.30         92.88         2.92 o                         
   2   6   2         16.12          0.15         1.23 o                         
   3   6   2       1073.52        997.55        13.27 o                         
   4   6   2         57.67        100.87         4.80 o                         
   5   6   2          1.18         -0.50         1.76 o                         
   6   6   2        250.84        305.12         9.56 o                         
   7   6   2         75.35         85.49         5.56 o                         
   8   6   2         17.80         18.89         3.18 o                         
   9   6   2         12.22         11.66         3.31 o                         
  10   6   2          6.05          5.76         3.61 o                         
  11   6   2          3.91          8.28         6.69 o                         
  12   6   2          6.42         -1.27         7.32 o                         
  -7   7   2          0.07          5.20         5.45 o                         
  -6   7   2          6.98          2.23         3.76 o                         
  -5   7   2         29.69         22.39         4.63 o                         
  -4   7   2        114.72        108.15         6.39 o                         
  -3   7   2         75.11         59.40         5.30 o                         
  -2   7   2          5.04         -1.48         3.09 o                         
  -1   7   2        306.71        320.01         8.25 o                         
   0   7   2        247.31        218.73         4.08 o                         
   1   7   2        127.77        110.60         3.80 o                         
   2   7   2         93.96         81.27         3.42 o                         
   3   7   2        256.54        252.51         6.14 o                         
   4   7   2        183.67        225.58         6.79 o                         
   5   7   2         36.32         31.44         3.28 o                         
   6   7   2        145.82        174.11         8.29 o                         
   7   7   2          0.15         -3.80         2.85 o                         
   8   7   2         20.69          4.22         4.21 o                         
   9   7   2         16.51          2.96         3.93 o                         
  10   7   2         44.97         57.74         6.10 o                         
  11   7   2         14.14         17.42         9.60 o                         
  12   7   2          1.34         -1.36         7.52 o                         
  -6   8   2          7.83          5.19         4.46 o                         
  -5   8   2         46.11         41.10         5.34 o                         
  -4   8   2         96.80        103.05         7.86 o                         
  -3   8   2          4.78          0.93         3.98 o                         
  -2   8   2          9.01          7.16         4.65 o                         
  -1   8   2         53.89         47.51         4.68 o                         
   0   8   2        738.94        729.11        11.13 o                         
   1   8   2        133.52        112.62         3.97 o                         
   2   8   2        103.73         97.29         4.25 o                         
   3   8   2        314.86        327.01         7.28 o                         
   4   8   2          0.68          1.75         2.44 o                         
   5   8   2         17.43         14.22         3.19 o                         
   6   8   2         16.13          6.14         3.37 o                         
   7   8   2         47.37         46.12         4.90 o                         
   8   8   2          3.99         -5.81         3.87 o                         
   9   8   2          1.72          0.84         3.91 o                         
  10   8   2         30.09         24.25         5.15 o                         
  11   8   2          5.44          0.74         8.48 o                         
  -6   9   2         32.58         24.56         5.47 o                         
  -5   9   2          0.48         -2.28         4.36 o                         
  -4   9   2          5.30          2.51         4.20 o                         
  -3   9   2        123.99        131.66         8.44 o                         
  -2   9   2         23.53         18.91         4.87 o                         
  -1   9   2          0.87         -2.20         3.77 o                         
   0   9   2        226.81        235.94         6.05 o                         
   1   9   2         10.76          8.33         2.38 o                         
   2   9   2          2.77          0.35         2.02 o                         
   3   9   2          1.58          0.20         1.48 o                         
   4   9   2        213.84        240.06         7.29 o                         
   5   9   2          0.00         -3.82         2.55 o                         
   6   9   2         31.38         15.39         4.24 o                         
   7   9   2          6.59         -1.04         3.75 o                         
   8   9   2         15.07         10.85         4.21 o                         
   9   9   2          1.68         -3.98         3.79 o                         
  10   9   2          1.82         -3.36         5.95 o                         
  11   9   2          5.02         -8.30         5.88 o                         
  -4  10   2         14.56         12.77         4.40 o                         
  -3  10   2         18.13         23.49         4.92 o                         
  -2  10   2         69.73         64.10         6.66 o                         
  -1  10   2          8.18         12.44         4.43 o                         
   0  10   2          1.41          5.55         1.77 o                         
   1  10   2        467.70        484.77         8.41 o                         
   2  10   2         98.58        120.24         7.51 o                         
   3  10   2          8.95         10.89         1.95 o                         
   4  10   2         11.37          7.00         3.11 o                         
   5  10   2         34.80         23.61         3.94 o                         
   6  10   2        102.62        101.70         6.82 o                         
   7  10   2         70.03         60.44         5.99 o                         
   8  10   2          1.82         -0.95         4.08 o                         
   9  10   2          0.32         -5.34         3.85 o                         
  10  10   2          3.97          2.23         8.35 o                         
  11  10   2         15.95          5.89         6.41 o                         
  -3  11   2         35.02         30.73         5.22 o                         
  -2  11   2         49.19         44.92         5.83 o                         
  -1  11   2         77.43         95.55         6.85 o                         
   0  11   2          3.75          9.95         3.90 o                         
   1  11   2         87.28        108.06         8.48 o                         
   2  11   2         30.41         20.17         3.84 o                         
   3  11   2         35.16         28.99         4.90 o                         
   4  11   2        167.00        204.52         8.57 o                         
   5  11   2          0.00         -2.73         3.61 o                         
   6  11   2          2.28          3.39         3.82 o                         
   7  11   2         31.53         29.94         5.24 o                         
   8  11   2          1.21          7.73         7.39 o                         
   9  11   2          2.61          2.17         7.16 o                         
  10  11   2          9.09          7.67         6.68 o                         
  -2  12   2         49.41         58.48         6.59 o                         
  -1  12   2          1.59          4.84         4.26 o                         
   0  12   2         44.74         52.30         5.74 o                         
   1  12   2         88.47         95.92         7.39 o                         
   2  12   2          1.16          6.56         4.26 o                         
   3  12   2          6.67          5.13         3.93 o                         
   4  12   2          0.01         -5.63         3.97 o                         
   5  12   2          4.62         10.24         4.83 o                         
   6  12   2          5.71          3.58         4.28 o                         
   7  12   2         17.39         27.99         5.28 o                         
   8  12   2         15.77         19.55         5.29 o                         
   9  12   2          4.47          7.42         5.31 o                         
   0  13   2          0.31          1.47         5.37 o                         
   1  13   2         14.83         28.36         5.97 o                         
   2  13   2         29.27         39.04         5.49 o                         
   3  13   2          0.61          4.74         4.55 o                         
   4  13   2         38.19         31.54         5.97 o                         
   5  13   2          0.58         -2.30         5.00 o                         
   6  13   2          8.07          4.51         5.28 o                         
   7  13   2          1.98          6.18         5.66 o                         
   8  13   2          7.26          0.08         7.06 o                         
   4  14   2         16.86         26.54         7.24 o                         
   5  14   2         17.78         20.92         6.16 o                         
  -7 -12   3          5.94         -0.64         6.15 o                         
  -6 -12   3          3.48         -5.24         5.27 o                         
  -5 -12   3         63.46         72.29         8.84 o                         
  -4 -12   3         43.87         45.09         6.33 o                         
  -3 -12   3          2.40          3.18         4.96 o                         
  -2 -12   3         21.02         11.14         6.37 o                         
  -1 -12   3          0.64          0.03         4.74 o                         
  -9 -11   3          0.08        -10.28         6.89 o                         
  -8 -11   3         34.56         28.52         7.96 o                         
  -7 -11   3          0.01         -2.88         5.93 o                         
  -6 -11   3         12.77          4.47         5.09 o                         
  -5 -11   3          3.41         -3.37         4.16 o                         
  -4 -11   3         50.16         54.35         7.46 o                         
  -3 -11   3         37.83         28.12         5.31 o                         
  -2 -11   3         16.28         11.62         4.42 o                         
  -1 -11   3         20.85         23.78         4.65 o                         
   0 -11   3          3.66          8.01         4.52 o                         
   1 -11   3         11.95          8.10         4.50 o                         
 -10 -10   3          3.94          9.06         7.45 o                         
  -9 -10   3         11.91          9.28         7.34 o                         
  -8 -10   3          0.20         -9.37         6.24 o                         
  -7 -10   3         22.80         20.27         4.84 o                         
  -6 -10   3          0.75         -4.01         4.42 o                         
  -5 -10   3         13.37          1.56         3.85 o                         
  -4 -10   3         24.08         11.17         4.29 o                         
  -3 -10   3         19.39         14.45         4.22 o                         
  -2 -10   3          1.45         -3.83         3.11 o                         
  -1 -10   3         28.62         19.90         3.87 o                         
   0 -10   3         67.20         73.49         5.34 o                         
   1 -10   3          2.48          0.96         3.95 o                         
   2 -10   3         47.25         47.59         5.82 o                         
   3 -10   3         21.32         26.19         5.82 o                         
 -10  -9   3         76.66         99.44        14.71 o                         
  -9  -9   3          1.20          1.77         6.24 o                         
  -8  -9   3          4.34          1.97         6.09 o                         
  -7  -9   3          4.58          6.95         4.06 o                         
  -6  -9   3         16.21          4.18         4.10 o                         
  -5  -9   3         95.39         79.16         5.27 o                         
  -4  -9   3         91.94         66.12         4.34 o                         
  -3  -9   3          2.62          0.04         2.51 o                         
  -2  -9   3         11.13         -0.63         2.32 o                         
  -1  -9   3         84.71         79.23         4.25 o                         
   0  -9   3         29.33         15.78         2.85 o                         
   1  -9   3        185.92        234.17         9.11 o                         
   2  -9   3          4.01          3.11         3.86 o                         
   3  -9   3         22.32         27.90         5.00 o                         
   4  -9   3          3.97          7.23         3.95 o                         
 -11  -8   3          3.48          1.76        17.60 o                         
 -10  -8   3         37.00         33.31        10.05 o                         
  -9  -8   3          0.01         -5.94         5.17 o                         
  -8  -8   3          0.00          1.24         5.77 o                         
  -7  -8   3        173.88        157.43        14.63 o                         
  -6  -8   3          4.01         -2.53         4.03 o                         
  -5  -8   3          0.00         -3.80         2.54 o                         
  -4  -8   3         83.18         72.44         4.67 o                         
  -3  -8   3         38.94         33.55         3.42 o                         
  -2  -8   3         16.36         11.64         2.30 o                         
  -1  -8   3          1.50         -3.01         2.01 o                         
   0  -8   3        156.29        126.52         4.40 o                         
   1  -8   3         18.08          8.89         1.79 o                         
   2  -8   3         19.18         16.43         4.15 o                         
   3  -8   3         69.09         67.66         5.91 o                         
   4  -8   3         52.94         43.34         4.79 o                         
   5  -8   3          2.46          5.75         4.51 o                         
 -11  -7   3          7.52          1.45         8.33 o                         
 -10  -7   3          1.79         -4.17         6.55 o                         
  -9  -7   3         43.02         31.82         6.49 o                         
  -8  -7   3         40.54         40.23         6.23 o                         
  -7  -7   3          3.41          0.70         3.69 o                         
  -6  -7   3         12.29          5.76         2.82 o                         
  -5  -7   3        149.17        161.32         6.14 o                         
  -4  -7   3         72.19         61.56         3.64 o                         
  -3  -7   3        521.26        504.64        10.20 o                         
  -2  -7   3         18.28         11.47         2.00 o                         
  -1  -7   3         47.92         37.00         2.54 o                         
   0  -7   3          0.61         -1.36         0.90 o                         
   1  -7   3         41.79         40.79         2.18 o                         
   2  -7   3         76.96         68.61         3.26 o                         
   3  -7   3          3.46         12.11         3.95 o                         
   4  -7   3         36.09         48.45         5.98 o                         
   5  -7   3         49.57         44.94         5.74 o                         
   6  -7   3          1.16          0.02         4.82 o                         
 -11  -6   3          8.97         12.27         8.24 o                         
 -10  -6   3         62.85         77.31         9.25 o                         
  -9  -6   3         74.17         69.83         7.05 o                         
  -8  -6   3        224.05        292.91        12.23 o                         
  -7  -6   3        447.17        554.51        13.84 o                         
  -6  -6   3        220.18        241.70         7.79 o                         
  -5  -6   3          0.78          1.19         2.00 o                         
  -4  -6   3        223.76        241.19         6.41 o                         
  -3  -6   3         72.28         48.32         2.90 o                         
  -2  -6   3         51.01         28.97         2.56 o                         
  -1  -6   3        154.96        145.92         3.92 o                         
   0  -6   3         71.05         75.45         3.26 o                         
   1  -6   3         40.96         37.37         2.07 o                         
   2  -6   3        130.29        112.99         4.26 o                         
   3  -6   3          7.86          1.15         2.48 o                         
   4  -6   3         91.38         75.39         5.03 o                         
   5  -6   3         20.04         25.59         2.97 o                         
   6  -6   3          0.08          1.20         3.78 o                         
   7  -6   3          6.16          6.93         5.63 o                         
 -11  -5   3         18.97         14.73         6.33 o                         
 -10  -5   3         90.40         96.04         9.40 o                         
  -9  -5   3          2.93          5.34         4.98 o                         
  -8  -5   3         43.85         47.34         4.95 o                         
  -7  -5   3          6.76          3.91         3.11 o                         
  -6  -5   3        772.74        858.16        16.64 o                         
  -5  -5   3        531.67        556.73        11.57 o                         
  -4  -5   3        187.07        187.58         5.05 o                         
  -3  -5   3         10.87          1.42         1.61 o                         
  -2  -5   3          3.52         -2.08         1.39 o                         
  -1  -5   3        502.74        513.58         6.67 o                         
   0  -5   3          5.30          5.24         3.11 o                         
   1  -5   3       1578.43       1653.66        17.35 o                         
   2  -5   3          4.83          5.94         1.37 o                         
   3  -5   3        459.04        464.90        13.21 o                         
   4  -5   3        465.64        502.64         9.03 o                         
   5  -5   3         77.65         83.72         5.13 o                         
   6  -5   3          0.81          0.08         2.64 o                         
   7  -5   3          0.10         -4.48         2.99 o                         
   8  -5   3          3.15         -0.54         3.90 o                         
 -11  -4   3          0.39         -3.97         4.21 o                         
 -10  -4   3         20.82          9.56         4.67 o                         
  -9  -4   3         55.37         59.93         4.69 o                         
  -8  -4   3         32.53         25.07         4.77 o                         
  -7  -4   3         33.24         31.29         4.60 o                         
  -6  -4   3        301.98        317.91         9.34 o                         
  -5  -4   3        364.30        363.01         7.67 o                         
  -4  -4   3        107.37         88.97         5.11 o                         
  -3  -4   3        141.08        183.24         4.67 o                         
  -2  -4   3       1785.81       1739.96        18.10 o                         
  -1  -4   3       1582.59       1792.10        16.31 o                         
   0  -4   3        308.63        294.82         5.01 o                         
   1  -4   3       1237.86       1358.51        14.40 o                         
   2  -4   3        492.11        461.38         6.62 o                         
   3  -4   3         13.57         10.93         1.72 o                         
   4  -4   3        619.00        625.48         8.92 o                         
   5  -4   3         48.05         38.37         2.69 o                         
   6  -4   3          1.72         -0.91         1.85 o                         
   7  -4   3          0.07         -4.64         3.09 o                         
   8  -4   3          0.09         -5.57         3.71 o                         
 -11  -3   3          6.39          6.47         4.79 o                         
 -10  -3   3          0.38         -6.10         4.20 o                         
  -9  -3   3         32.68         21.28         3.58 o                         
  -8  -3   3        355.68        347.32        12.33 o                         
  -7  -3   3        737.80        737.43        13.31 o                         
  -6  -3   3          0.49          0.44         2.24 o                         
  -5  -3   3        340.13        339.39         6.82 o                         
  -4  -3   3         69.59         53.10         2.63 o                         
  -3  -3   3        852.09        892.18        11.37 o                         
  -2  -3   3         39.80         27.44         1.75 o                         
  -1  -3   3        391.00        407.73         5.29 o                         
   0  -3   3       1049.76       1153.61        11.69 o                         
   1  -3   3        830.88        796.19         8.29 o                         
   2  -3   3         10.75          7.25         1.45 o                         
   3  -3   3         42.33         36.37         2.06 o                         
   4  -3   3        142.64        125.15         3.64 o                         
   5  -3   3          2.90          4.12         2.05 o                         
   6  -3   3          0.29         -1.24         2.08 o                         
   7  -3   3          0.92         -3.77         2.51 o                         
   8  -3   3         20.75         16.18         4.86 o                         
   9  -3   3          6.92          5.40         4.71 o                         
 -11  -2   3          0.19         -1.05         4.70 o                         
 -10  -2   3         23.92         32.36         5.50 o                         
  -9  -2   3          8.71          4.79         4.27 o                         
  -8  -2   3          3.98         -2.58         2.14 o                         
  -7  -2   3         40.71         45.93         3.17 o                         
  -6  -2   3          0.38          0.00         1.72 o                         
  -5  -2   3         17.60         12.27         1.81 o                         
  -4  -2   3        229.00        293.28         5.84 o                         
  -3  -2   3         16.42          5.27         1.26 o                         
  -2  -2   3       1173.93       1193.04        13.62 o                         
  -1  -2   3        255.70        250.71         4.91 o                         
   0  -2   3        135.28        135.20         2.55 o                         
   1  -2   3        805.02        742.36         8.37 o                         
   2  -2   3        574.02        539.51         6.46 o                         
   3  -2   3        153.87        126.56         3.11 o                         
   4  -2   3         22.09         20.34         1.79 o                         
   5  -2   3         36.33         49.20         2.89 o                         
   6  -2   3         36.20         44.75         3.20 o                         
   7  -2   3        162.63        165.44         5.19 o                         
   8  -2   3         30.94         37.45         5.26 o                         
   9  -2   3          4.42          0.36         4.22 o                         
  10  -2   3          4.73          4.35         6.65 o                         
 -11  -1   3          9.43         10.09         5.60 o                         
 -10  -1   3         71.49         77.30         6.94 o                         
  -9  -1   3          1.36          5.27         4.19 o                         
  -8  -1   3         79.26         63.31         3.91 o                         
  -7  -1   3        556.11        538.83         9.11 o                         
  -6  -1   3       1574.96       1674.15        19.09 o                         
  -5  -1   3         34.90         14.50         1.50 o                         
  -4  -1   3         39.44         34.43         2.01 o                         
  -3  -1   3        817.83        879.47        10.89 o                         
  -2  -1   3        190.29        180.26         3.82 o                         
  -1  -1   3       3185.11       3444.27        35.24 o                         
   0  -1   3        481.66        489.52         6.59 o                         
   1  -1   3         50.98         54.58         1.91 o                         
   2  -1   3        814.20        749.76         8.55 o                         
   3  -1   3          0.09         -1.31         0.93 o                         
   4  -1   3        290.93        287.52         4.75 o                         
   5  -1   3        586.55        581.63         8.20 o                         
   6  -1   3        266.13        239.83         6.67 o                         
   7  -1   3          1.11         -4.38         2.92 o                         
   8  -1   3        119.40        133.26        11.62 o                         
   9  -1   3         90.01        101.66         7.49 o                         
  10  -1   3          0.66         -5.60         4.85 o                         
 -11   0   3          0.56         -2.96         5.34 o                         
 -10   0   3          0.07          8.15         4.57 o                         
  -9   0   3        446.45        552.32        17.47 o                         
  -8   0   3         51.57         40.56         4.04 o                         
  -7   0   3          8.49         -0.39         2.52 o                         
  -6   0   3        321.71        309.05         8.10 o                         
  -5   0   3        220.64        236.10         5.31 o                         
  -4   0   3       2449.24       2743.51        26.73 o                         
  -3   0   3        203.23        259.70         4.24 o                         
  -2   0   3        501.17        533.23         6.51 o                         
  -1   0   3        634.77        581.17         6.33 o                         
   0   0   3        300.23        273.40         4.90 o                         
   1   0   3       3702.58       3410.58        45.54 o                         
   2   0   3       1553.01       1638.66        16.22 o                         
   3   0   3        220.87        260.71         4.19 o                         
   4   0   3          4.70          8.01         1.54 o                         
   5   0   3       1834.40       1979.02        22.26 o                         
   6   0   3          9.88          9.08         2.68 o                         
   7   0   3         22.92         21.67         3.60 o                         
   8   0   3          0.42         -5.55         3.70 o                         
   9   0   3         36.72         33.87         5.06 o                         
  10   0   3         22.57         22.83         5.69 o                         
 -11   1   3          0.03          6.23         5.53 o                         
 -10   1   3          8.89         11.48         5.55 o                         
  -9   1   3          0.30          8.36         4.78 o                         
  -8   1   3        236.70        235.96         7.95 o                         
  -7   1   3        113.76        106.70         5.25 o                         
  -6   1   3          0.01         -1.83         1.84 o                         
  -5   1   3        181.94        161.15         4.36 o                         
  -4   1   3         23.00         20.66         1.81 o                         
  -3   1   3         24.45         24.72         1.52 o                         
  -2   1   3         76.59         57.89         1.60 o                         
  -1   1   3       2496.23       2567.24        37.64 o                         
   0   1   3        974.11       1003.99        11.52 o                         
   1   1   3       6139.80       6038.30        56.79 o                         
   2   1   3         23.97         30.12         3.49 o                         
   3   1   3        667.63        626.63         6.99 o                         
   4   1   3         71.39         50.32         2.45 o                         
   5   1   3         33.07         37.32         2.52 o                         
   6   1   3       1229.64       1307.45        18.67 o                         
   7   1   3         33.31         26.42         4.04 o                         
   8   1   3          6.52         -4.96         3.61 o                         
   9   1   3          1.32         -5.86         3.90 o                         
  10   1   3         11.48          6.66         5.32 o                         
  11   1   3          0.75         -5.93         6.98 o                         
 -10   2   3         22.03         15.78         5.91 o                         
  -9   2   3         10.08         20.85         5.52 o                         
  -8   2   3        234.40        230.79         7.52 o                         
  -7   2   3        117.66        124.07         6.77 o                         
  -6   2   3         58.96         55.98         2.83 o                         
  -5   2   3        438.06        401.27         6.24 o                         
  -4   2   3        656.07        619.85         7.12 o                         
  -3   2   3         19.10         18.78         1.53 o                         
  -2   2   3       2935.85       2781.33        27.00 o                         
  -1   2   3       2098.02       2013.88        23.12 o                         
   0   2   3          4.30         -0.96         1.12 o                         
   1   2   3       2636.66       2585.23        26.16 o                         
   2   2   3       4099.75       4011.90        40.05 o                         
   3   2   3       2641.06       2703.83        28.26 o                         
   4   2   3        615.32        579.92         7.45 o                         
   5   2   3        227.82        252.42         5.42 o                         
   6   2   3         94.23        101.88         6.55 o                         
   7   2   3        244.85        260.23         7.58 o                         
   8   2   3         14.55          1.58         3.65 o                         
   9   2   3         42.34         52.41         5.89 o                         
  10   2   3          2.93          5.29         4.70 o                         
  11   2   3          1.41          0.05         4.77 o                         
 -10   3   3         37.65         50.42         7.27 o                         
  -9   3   3          4.44         -2.47         4.78 o                         
  -8   3   3        125.27        141.26         8.16 o                         
  -7   3   3          0.04         -2.83         1.88 o                         
  -6   3   3         39.93         33.21         2.63 o                         
  -5   3   3         38.79         25.91         2.19 o                         
  -4   3   3        336.21        271.35         4.52 o                         
  -3   3   3        729.91        714.68         8.57 o                         
  -2   3   3         63.06         66.80         2.31 o                         
  -1   3   3       5833.14       5843.38        60.00 o                         
   0   3   3       2092.86       1939.69        25.27 o                         
   1   3   3         94.44         78.04         3.27 o                         
   2   3   3      11787.80      11555.66       113.11 o                         
   3   3   3       4102.99       4132.07        41.80 o                         
   4   3   3         65.86         54.85         2.64 o                         
   5   3   3          1.22         -2.05         1.50 o                         
   6   3   3        117.45        110.09         5.02 o                         
   7   3   3         19.83          9.48         2.97 o                         
   8   3   3          7.93          0.59         3.37 o                         
   9   3   3         42.42         34.64         5.19 o                         
  10   3   3          2.16         -1.35         4.54 o                         
  11   3   3          0.01         -0.89         4.69 o                         
  -9   4   3          0.60         -1.00         4.02 o                         
  -8   4   3          0.37          2.94         3.89 o                         
  -7   4   3        103.33        110.18         7.61 o                         
  -6   4   3         12.41          6.19         2.44 o                         
  -5   4   3          0.39         -2.13         1.42 o                         
  -4   4   3        562.94        566.28         7.88 o                         
  -3   4   3        152.58        159.90         4.09 o                         
  -2   4   3          0.01         -1.09         0.73 o                         
  -1   4   3        730.76        826.51        10.34 o                         
   0   4   3       8853.73       8811.27        95.04 o                         
   1   4   3       2486.65       2490.85        27.46 o                         
   2   4   3        660.61        576.16         7.82 o                         
   3   4   3        446.30        357.36         6.51 o                         
   4   4   3        150.29        131.62         4.60 o                         
   5   4   3         84.10         86.20         3.42 o                         
   6   4   3        211.61        204.91         5.96 o                         
   7   4   3          8.13         -0.06         2.17 o                         
   8   4   3          0.20         -3.49         2.32 o                         
   9   4   3         16.26          7.58         4.34 o                         
  10   4   3         69.06         58.28         6.53 o                         
  11   4   3          0.63         -1.37         5.10 o                         
  -9   5   3          0.01         -5.99         3.99 o                         
  -8   5   3          0.73         -0.10         3.81 o                         
  -7   5   3         61.38         64.46         4.70 o                         
  -6   5   3         16.89         11.40         2.26 o                         
  -5   5   3         73.95         73.28         4.23 o                         
  -4   5   3          0.64         -1.80         1.20 o                         
  -3   5   3        168.31        123.61         3.16 o                         
  -2   5   3       1284.83       1352.21        13.84 o                         
  -1   5   3        415.56        480.97         8.85 o                         
   0   5   3          3.18          1.73         1.13 o                         
   1   5   3        166.05        121.92         3.26 o                         
   2   5   3        127.06         91.73         3.09 o                         
   3   5   3        351.23        405.28         7.05 o                         
   4   5   3        293.05        295.65         6.58 o                         
   5   5   3          4.52          1.05         1.98 o                         
   6   5   3        439.97        487.25        10.72 o                         
   7   5   3          3.04          5.37         2.64 o                         
   8   5   3         39.73         25.39         3.39 o                         
   9   5   3          9.04          1.07         2.90 o                         
  10   5   3         76.97         98.14         7.55 o                         
  11   5   3          9.12         20.55         5.83 o                         
  12   5   3          0.00          0.34         5.17 o                         
  -8   6   3          3.45         -2.69         5.41 o                         
  -7   6   3         21.92         19.63         4.75 o                         
  -6   6   3         94.41         78.43         5.84 o                         
  -5   6   3         12.03         16.47         2.38 o                         
  -4   6   3         46.93         34.36         2.44 o                         
  -3   6   3          3.53          2.88         1.92 o                         
  -2   6   3         79.98         70.33         2.74 o                         
  -1   6   3        189.81        186.82         3.52 o                         
   0   6   3         19.43         20.21         1.77 o                         
   1   6   3        627.12        619.61         8.70 o                         
   2   6   3        154.51        131.26         3.60 o                         
   3   6   3        765.06        725.49        12.33 o                         
   4   6   3        221.17        230.88         7.60 o                         
   5   6   3         55.02         45.70         3.31 o                         
   6   6   3        244.26        268.73         7.15 o                         
   7   6   3        194.68        248.41         7.51 o                         
   8   6   3         50.55         32.14         3.73 o                         
   9   6   3          1.80          0.39         2.99 o                         
  10   6   3          0.59         -1.57         3.32 o                         
  11   6   3          4.49          6.98         5.84 o                         
  12   6   3          0.05        -11.82         7.88 o                         
  -7   7   3          5.67          2.08         5.24 o                         
  -6   7   3         15.15         12.20         4.46 o                         
  -5   7   3          0.04         -4.62         3.08 o                         
  -4   7   3          1.75         -5.10         3.40 o                         
  -3   7   3        164.56        159.66         9.52 o                         
  -2   7   3        245.85        256.19         9.67 o                         
  -1   7   3         97.83         86.00         2.16 o                         
   0   7   3         30.88         18.72         1.69 o                         
   1   7   3          5.06          0.62         1.63 o                         
   2   7   3          2.07         -2.13         1.42 o                         
   3   7   3        161.86        215.84         6.04 o                         
   4   7   3        945.06       1081.30        16.60 o                         
   5   7   3         13.36         14.64         3.30 o                         
   6   7   3          8.41         11.21         2.68 o                         
   7   7   3         94.78        132.11         6.53 o                         
   8   7   3          5.23         -0.94         3.54 o                         
   9   7   3          5.04         -2.16         3.68 o                         
  10   7   3          0.19         -5.85         3.90 o                         
  11   7   3         26.14         29.13         9.53 o                         
  -7   8   3          9.48         26.61         7.03 o                         
  -6   8   3         49.12         49.54         5.83 o                         
  -5   8   3          1.04         -5.49         3.66 o                         
  -4   8   3         33.89         30.33         5.57 o                         
  -3   8   3         22.15         19.53         4.46 o                         
  -2   8   3         50.26         44.86         5.71 o                         
  -1   8   3         85.31         79.79         3.99 o                         
   0   8   3        900.55        844.78        14.74 o                         
   1   8   3         63.15         42.90         2.54 o                         
   2   8   3         11.11          5.45         2.03 o                         
   3   8   3        104.60        124.00         5.17 o                         
   4   8   3          2.12         -1.29         2.15 o                         
   5   8   3         52.71         37.30         3.94 o                         
   6   8   3        117.30        113.25         8.33 o                         
   7   8   3         99.84         94.69         6.48 o                         
   8   8   3         20.20          8.81         3.64 o                         
   9   8   3          2.14          0.23         3.76 o                         
  10   8   3         16.85         10.19         5.43 o                         
  11   8   3          2.31         -3.51        11.78 o                         
  -6   9   3          7.23         13.27         5.63 o                         
  -5   9   3         19.64         20.78         4.91 o                         
  -4   9   3          1.07         -5.58         3.72 o                         
  -3   9   3        154.85        162.16         9.83 o                         
  -2   9   3          1.98         -2.30         3.87 o                         
  -1   9   3          0.26         -4.72         4.41 o                         
   0   9   3          4.70          0.36         1.82 o                         
   1   9   3        276.58        275.77         6.76 o                         
   2   9   3        186.54        186.56         5.91 o                         
   3   9   3          5.58          0.52         2.65 o                         
   4   9   3        142.49        125.63         7.16 o                         
   5   9   3         13.86          2.65         3.04 o                         
   6   9   3         19.74         15.52         4.37 o                         
   7   9   3         29.25          9.34         4.18 o                         
   8   9   3         15.47         19.67         4.64 o                         
   9   9   3          2.11          3.11         4.04 o                         
  10   9   3          0.40         -7.62         5.08 o                         
  11   9   3          8.36          5.67        13.73 o                         
  -5  10   3          5.51          5.35         4.65 o                         
  -4  10   3          3.23          1.80         3.95 o                         
  -3  10   3          1.43          2.10         4.00 o                         
  -2  10   3         85.70         79.59         7.12 o                         
  -1  10   3          0.09         -3.15         3.88 o                         
   0  10   3        145.91        144.61         5.14 o                         
   1  10   3        184.38        190.38        10.18 o                         
   2  10   3          0.25         -0.71         2.47 o                         
   3  10   3         99.54         98.27         6.64 o                         
   4  10   3         18.81         16.94         3.54 o                         
   5  10   3         28.87         31.35         4.11 o                         
   6  10   3         14.43         -5.44         3.99 o                         
   7  10   3          6.84          5.65         4.31 o                         
   8  10   3         26.46         21.86         5.02 o                         
   9  10   3         11.56          5.58         4.30 o                         
  10  10   3          0.71         -6.45         5.96 o                         
  11  10   3          1.07         -9.38        11.33 o                         
  -3  11   3         20.86         25.10         5.25 o                         
  -2  11   3         76.13         80.71         7.27 o                         
  -1  11   3          5.64          6.38         4.16 o                         
   0  11   3         12.47          2.50         4.21 o                         
   1  11   3         43.60         48.15         4.22 o                         
   2  11   3         71.42         60.72         4.90 o                         
   3  11   3         21.04         18.17         3.69 o                         
   4  11   3         82.97         71.22         5.36 o                         
   5  11   3         11.55         10.69         3.98 o                         
   6  11   3         19.70         16.69         4.33 o                         
   7  11   3          1.65          0.84         4.50 o                         
   8  11   3         12.19         11.61         4.63 o                         
   9  11   3          4.22         -2.52         4.48 o                         
  10  11   3          1.00          2.54         6.78 o                         
  -2  12   3         52.18         62.77         7.28 o                         
  -1  12   3          6.66          5.91         4.73 o                         
   0  12   3          9.51          7.16         4.20 o                         
   1  12   3         55.54         75.04         6.81 o                         
   2  12   3         19.68         25.02         4.78 o                         
   3  12   3          9.36          9.39         4.05 o                         
   4  12   3          2.60         -2.84         4.25 o                         
   5  12   3          1.18          2.02         4.37 o                         
   6  12   3         27.23         28.37         4.90 o                         
   7  12   3         26.57         23.47         5.09 o                         
   8  12   3         12.74         17.30         6.90 o                         
   9  12   3          0.41          2.06         4.91 o                         
   0  13   3          0.75          2.22         4.83 o                         
   1  13   3          2.93          9.48         6.20 o                         
   2  13   3        115.53        102.83         9.25 o                         
   3  13   3          0.34          6.23         4.64 o                         
   4  13   3         30.09         44.30         6.48 o                         
   5  13   3          2.95          5.89         5.15 o                         
   6  13   3         15.11         19.06         5.78 o                         
   7  13   3          3.65         -2.78         4.90 o                         
   8  13   3         24.42         27.52         6.30 o                         
   3  14   3         38.40         57.90         6.70 o                         
   4  14   3         30.44         44.24         6.66 o                         
   5  14   3         41.51         73.14         7.73 o                         
   6  14   3          0.64         -4.78         5.47 o                         
  -6 -12   4          9.35         12.12         5.69 o                         
  -5 -12   4         12.54         29.33         6.67 o                         
  -4 -12   4         57.06         66.69         7.76 o                         
  -3 -12   4          9.98         21.99         6.15 o                         
  -8 -11   4          1.70         -2.94         5.98 o                         
  -7 -11   4          8.35         -5.78         6.89 o                         
  -6 -11   4         22.93         16.79         5.75 o                         
  -5 -11   4          1.39          0.13         5.23 o                         
  -4 -11   4         18.04         18.90         5.63 o                         
  -3 -11   4         45.26         52.15         7.22 o                         
  -2 -11   4          6.28          0.45         4.15 o                         
  -1 -11   4         19.10         19.73         3.99 o                         
   0 -11   4          5.49          7.56         5.07 o                         
  -9 -10   4          6.77          7.59         7.24 o                         
  -8 -10   4          2.56          1.58         5.86 o                         
  -7 -10   4         40.39         31.37         6.44 o                         
  -6 -10   4          1.34         -2.60         4.05 o                         
  -5 -10   4         18.21         12.93         4.20 o                         
  -4 -10   4          1.95         -1.68         4.31 o                         
  -3 -10   4          0.83         -3.17         3.80 o                         
  -2 -10   4          3.18         -0.24         3.33 o                         
  -1 -10   4          9.38          3.14         3.53 o                         
   0 -10   4         72.50         73.79         5.17 o                         
   1 -10   4          0.34          2.11         4.31 o                         
   2 -10   4         15.98         12.47         5.69 o                         
 -10  -9   4         34.77         43.39        10.01 o                         
  -9  -9   4          6.23         20.55        10.05 o                         
  -8  -9   4         12.72          2.85         6.30 o                         
  -7  -9   4          5.41          3.60         6.01 o                         
  -6  -9   4          4.41         -1.55         3.53 o                         
  -5  -9   4         15.18         13.54         4.38 o                         
  -4  -9   4        105.69        109.81         7.94 o                         
  -3  -9   4        127.82        154.13         6.56 o                         
  -2  -9   4         52.20         30.10         3.53 o                         
  -1  -9   4         42.68         26.33         3.54 o                         
   0  -9   4          0.41         -2.68         2.71 o                         
   1  -9   4         88.30         94.68         6.70 o                         
   2  -9   4          1.94          2.54         3.63 o                         
   3  -9   4          3.10         -0.15         4.42 o                         
   4  -9   4          9.89         11.03         5.16 o                         
 -10  -8   4          3.31         -5.96         7.25 o                         
  -9  -8   4         25.52         25.60         6.89 o                         
  -8  -8   4         53.30         62.85         8.16 o                         
  -7  -8   4        147.47        210.69        12.30 o                         
  -6  -8   4         40.07         35.63         4.40 o                         
  -5  -8   4          1.46         -4.04         2.69 o                         
  -4  -8   4         56.87         54.00         4.13 o                         
  -3  -8   4         36.84         29.39         3.01 o                         
  -2  -8   4         85.42         77.07         4.55 o                         
  -1  -8   4          3.97          2.36         2.33 o                         
   0  -8   4        115.82        119.07         4.92 o                         
   1  -8   4          1.54         -3.15         2.18 o                         
   2  -8   4          7.38          9.29         2.80 o                         
   3  -8   4         15.80         15.01         4.29 o                         
   4  -8   4         20.23         29.11         4.66 o                         
   5  -8   4          2.95          4.22         5.38 o                         
 -11  -7   4          0.40         -9.47         6.32 o                         
 -10  -7   4          2.25         -8.24         5.49 o                         
  -9  -7   4         40.82         38.96         7.36 o                         
  -8  -7   4         32.16         14.07         5.66 o                         
  -7  -7   4        229.49        258.02        11.30 o                         
  -6  -7   4        210.93        244.19         8.06 o                         
  -5  -7   4          3.92          1.53         2.75 o                         
  -4  -7   4         13.50          6.43         2.43 o                         
  -3  -7   4        124.89        116.07         4.29 o                         
  -2  -7   4        100.83         95.28         3.90 o                         
  -1  -7   4          0.20         -2.57         1.71 o                         
   0  -7   4          0.80         -2.22         1.68 o                         
   1  -7   4        207.63        182.88         4.89 o                         
   2  -7   4          2.72         -0.24         2.06 o                         
   3  -7   4         65.43         44.11         2.91 o                         
   4  -7   4         68.92         71.82         6.62 o                         
   5  -7   4         32.25         30.72         5.25 o                         
   6  -7   4          1.26         -0.41         6.21 o                         
 -11  -6   4          0.40         -4.97         6.45 o                         
 -10  -6   4         24.44         18.24         7.13 o                         
  -9  -6   4         55.59         70.10        12.88 o                         
  -8  -6   4        171.34        209.00        11.88 o                         
  -7  -6   4         20.32         18.49         4.46 o                         
  -6  -6   4        132.82        159.59        13.58 o                         
  -5  -6   4        236.67        234.30         7.35 o                         
  -4  -6   4         68.35         59.31         3.46 o                         
  -3  -6   4          0.45         -2.38         1.59 o                         
  -2  -6   4        655.18        671.78         8.83 o                         
  -1  -6   4         87.42         94.65         3.78 o                         
   0  -6   4         31.17         36.57         2.38 o                         
   1  -6   4        139.21        132.03         5.10 o                         
   2  -6   4        230.69        241.18         5.27 o                         
   3  -6   4          5.06          3.73         2.06 o                         
   4  -6   4         10.65         13.05         2.90 o                         
   5  -6   4         36.21         48.84         4.27 o                         
   6  -6   4         11.51         22.26         3.67 o                         
   7  -6   4          0.54         -0.90         5.48 o                         
 -11  -5   4         29.55         36.74         9.20 o                         
 -10  -5   4         80.98         85.39         9.27 o                         
  -9  -5   4         39.55         35.90         6.41 o                         
  -8  -5   4        209.37        292.68        13.41 o                         
  -7  -5   4        196.60        206.92        10.54 o                         
  -6  -5   4        207.67        235.86         9.34 o                         
  -5  -5   4        389.21        423.02        11.55 o                         
  -4  -5   4         25.64         31.08         2.50 o                         
  -3  -5   4        110.68         80.63         3.47 o                         
  -2  -5   4         27.97         22.56         2.02 o                         
  -1  -5   4        523.79        575.71         7.68 o                         
   0  -5   4         95.73         82.59         3.32 o                         
   1  -5   4        213.16        231.55         4.61 o                         
   2  -5   4          4.63          6.93         1.80 o                         
   3  -5   4        109.39         98.07         3.75 o                         
   4  -5   4        339.77        373.23         7.18 o                         
   5  -5   4          0.24          4.27         2.89 o                         
   6  -5   4         71.86        103.23         6.26 o                         
   7  -5   4          2.70          3.55         3.67 o                         
 -11  -4   4          2.06         -4.14         5.97 o                         
 -10  -4   4         18.54          7.32         5.57 o                         
  -9  -4   4        217.53        292.65        13.77 o                         
  -8  -4   4        334.79        372.33        11.71 o                         
  -7  -4   4          0.25         -4.01         3.64 o                         
  -6  -4   4        223.73        242.48         9.36 o                         
  -5  -4   4        446.21        444.97        10.78 o                         
  -4  -4   4         55.96         42.35         3.10 o                         
  -3  -4   4          9.85          0.48         1.26 o                         
  -2  -4   4        599.80        632.02         8.47 o                         
  -1  -4   4        143.19        144.81         3.26 o                         
   0  -4   4         89.64         81.26         2.95 o                         
   1  -4   4       3963.83       4374.64        38.71 o                         
   2  -4   4         14.25         24.37         2.03 o                         
   3  -4   4        266.19        253.37         5.41 o                         
   4  -4   4          0.23          2.29         2.31 o                         
   5  -4   4         53.72         44.56         3.59 o                         
   6  -4   4         35.62         27.29         3.66 o                         
   7  -4   4          3.89         -1.18         3.88 o                         
   8  -4   4          0.89          0.63         4.22 o                         
 -11  -3   4          0.67         -7.21         4.80 o                         
 -10  -3   4          9.83          2.12         4.16 o                         
  -9  -3   4         58.20         53.68         5.75 o                         
  -8  -3   4         95.02        104.23         6.66 o                         
  -7  -3   4          0.57         -3.48         2.68 o                         
  -6  -3   4         36.31         27.95         3.78 o                         
  -5  -3   4        483.74        456.93        10.04 o                         
  -4  -3   4        105.84        130.02         4.44 o                         
  -3  -3   4        197.32        227.21         5.15 o                         
  -2  -3   4         53.73         51.57         2.16 o                         
  -1  -3   4        147.39         98.91         2.63 o                         
   0  -3   4       4243.80       4488.19        39.63 o                         
   1  -3   4        647.20        633.97         7.40 o                         
   2  -3   4        147.52        156.46         4.06 o                         
   3  -3   4         11.67         14.55         1.84 o                         
   4  -3   4         21.24         24.60         2.44 o                         
   5  -3   4          0.37          5.52         2.30 o                         
   6  -3   4         44.46         37.72         3.17 o                         
   7  -3   4          5.94         -0.97         3.85 o                         
   8  -3   4         18.43         18.48         4.84 o                         
   9  -3   4          2.75          0.64         4.77 o                         
 -11  -2   4         16.20         14.61         5.30 o                         
 -10  -2   4          5.21          0.54         4.51 o                         
  -9  -2   4          6.91          9.71         4.21 o                         
  -8  -2   4          5.00          2.87         2.06 o                         
  -7  -2   4        218.07        229.41         6.41 o                         
  -6  -2   4        121.09        113.19         6.86 o                         
  -5  -2   4        111.80        114.39         4.88 o                         
  -4  -2   4       4726.81       4967.93        50.38 o                         
  -3  -2   4       1881.21       2042.85        23.35 o                         
  -2  -2   4       1794.37       1912.03        21.37 o                         
  -1  -2   4        128.94        116.28         2.91 o                         
   0  -2   4         65.99         62.17         2.43 o                         
   1  -2   4       2140.85       2389.26        23.48 o                         
   2  -2   4        545.74        576.72         7.23 o                         
   3  -2   4        591.00        637.08         8.34 o                         
   4  -2   4         15.69          8.85         1.84 o                         
   5  -2   4        175.12        164.50         4.85 o                         
   6  -2   4        388.87        395.86         7.90 o                         
   7  -2   4         32.06         29.47         4.03 o                         
   8  -2   4         13.70         11.16         4.74 o                         
   9  -2   4         12.92          8.61         5.25 o                         
 -11  -1   4         11.70          4.48         5.57 o                         
 -10  -1   4         29.07         26.09         5.48 o                         
  -9  -1   4        171.19        166.95        10.00 o                         
  -8  -1   4          4.96          5.58         3.77 o                         
  -7  -1   4         49.32         39.04         3.32 o                         
  -6  -1   4         68.31         75.35         3.69 o                         
  -5  -1   4         33.98         36.35         2.52 o                         
  -4  -1   4       3773.71       4021.78        38.58 o                         
  -3  -1   4        556.26        553.61         6.97 o                         
  -2  -1   4          0.44          2.81         0.86 o                         
  -1  -1   4       3070.60       3040.75        29.59 o                         
   0  -1   4       1158.93       1135.86        11.73 o                         
   1  -1   4         53.09         57.26         2.86 o                         
   2  -1   4          4.07          2.44         1.16 o                         
   3  -1   4         60.10         78.52         3.72 o                         
   4  -1   4          0.02         -0.98         1.35 o                         
   5  -1   4        291.64        250.34         5.51 o                         
   6  -1   4        436.58        480.18         9.42 o                         
   7  -1   4          4.12          4.12         3.20 o                         
   8  -1   4          2.20         -2.82         3.72 o                         
   9  -1   4         39.41         39.25         6.14 o                         
  10  -1   4          8.11          6.40         5.81 o                         
 -11   0   4          1.10          5.55         5.68 o                         
 -10   0   4          2.93          3.97         4.73 o                         
  -9   0   4         82.45         82.04         6.59 o                         
  -8   0   4         26.75         17.10         3.95 o                         
  -7   0   4        268.85        286.91         7.90 o                         
  -6   0   4          3.04          1.02         2.27 o                         
  -5   0   4          7.53          6.66         1.71 o                         
  -4   0   4        258.20        225.46         4.61 o                         
  -3   0   4          7.60          3.10         0.94 o                         
  -2   0   4        495.83        531.19         6.17 o                         
  -1   0   4        401.80        409.20         5.88 o                         
   0   0   4        352.88        350.77         8.17 o                         
   1   0   4         10.02          7.09         1.17 o                         
   2   0   4       2560.14       2762.16        27.46 o                         
   3   0   4        154.95        189.02         3.54 o                         
   4   0   4        537.16        504.66         7.07 o                         
   5   0   4        860.98        841.58        11.83 o                         
   6   0   4          1.76          7.72         2.71 o                         
   7   0   4        121.70        144.10        10.69 o                         
   8   0   4          0.39         -4.64         3.09 o                         
   9   0   4         13.91         12.46         5.08 o                         
  10   0   4          7.92         10.02         5.55 o                         
 -11   1   4          2.48          5.43         5.89 o                         
 -10   1   4          1.30          2.06         5.01 o                         
  -9   1   4        201.78        242.70        10.89 o                         
  -8   1   4         15.94         14.83         4.13 o                         
  -7   1   4        137.16        121.43         5.09 o                         
  -6   1   4          3.03         -0.97         1.78 o                         
  -5   1   4        450.77        475.86         8.47 o                         
  -4   1   4         72.45         55.57         4.12 o                         
  -3   1   4         26.50         16.82         1.44 o                         
  -2   1   4         62.68         86.73         2.18 o                         
  -1   1   4       1320.58       1330.10        14.87 o                         
   0   1   4        751.69        691.29         8.55 o                         
   1   1   4        119.08        161.10         4.21 o                         
   2   1   4       5420.81       5294.00        48.87 o                         
   3   1   4       1505.86       1486.56        15.62 o                         
   4   1   4         49.49         40.41         2.27 o                         
   5   1   4        134.44        123.30         4.98 o                         
   6   1   4         38.45         46.93         3.84 o                         
   7   1   4        386.42        411.06        10.61 o                         
   8   1   4          1.35         -5.91         3.94 o                         
   9   1   4          9.53          4.39         4.94 o                         
  10   1   4          1.15         -0.36         5.16 o                         
  11   1   4          1.20         -7.30         6.42 o                         
 -10   2   4         18.08         21.54         6.16 o                         
  -9   2   4          7.75         11.93         4.99 o                         
  -8   2   4         53.69         43.18         4.79 o                         
  -7   2   4         99.91         91.79         4.72 o                         
  -6   2   4         39.92         24.88         2.62 o                         
  -5   2   4         11.04          3.77         1.73 o                         
  -4   2   4        948.06        956.47         9.16 o                         
  -3   2   4         55.12         64.78         2.10 o                         
  -2   2   4          5.53          0.75         0.93 o                         
  -1   2   4        552.70        602.65         7.38 o                         
   0   2   4       2123.84       2204.94        25.06 o                         
   1   2   4        182.87        219.06         5.23 o                         
   2   2   4        377.11        432.60         6.39 o                         
   3   2   4        311.54        221.75         4.76 o                         
   4   2   4       3526.29       3360.56        33.72 o                         
   5   2   4       1131.68       1206.11        15.13 o                         
   6   2   4        172.42        198.78         6.65 o                         
   7   2   4         98.46         97.56         5.77 o                         
   8   2   4         45.48         33.56         5.13 o                         
   9   2   4          2.25         -6.22         4.15 o                         
  10   2   4         39.63         40.87         6.10 o                         
  11   2   4          0.22         -7.92         5.28 o                         
 -10   3   4         50.40         52.43         7.22 o                         
  -9   3   4         15.59         19.05         5.68 o                         
  -8   3   4         86.10         71.11         5.95 o                         
  -7   3   4          6.52          1.79         1.90 o                         
  -6   3   4         68.00         79.09         4.38 o                         
  -5   3   4         11.19          7.25         1.48 o                         
  -4   3   4          4.63          0.97         1.36 o                         
  -3   3   4        469.77        451.56         6.29 o                         
  -2   3   4        168.49        174.29         3.58 o                         
  -1   3   4        105.17        105.11         3.52 o                         
   0   3   4       1382.88       1474.39        18.80 o                         
   1   3   4         90.35         99.74         4.69 o                         
   2   3   4       1146.65       1171.15        13.08 o                         
   3   3   4       2302.53       2120.90        23.09 o                         
   4   3   4         57.87         54.08         2.77 o                         
   5   3   4         21.20         15.99         1.80 o                         
   6   3   4         52.02         42.72         2.61 o                         
   7   3   4         17.20         13.87         3.49 o                         
   8   3   4          5.81          2.91         4.06 o                         
   9   3   4          0.01         -3.86         4.30 o                         
  10   3   4          0.21         -3.20         4.62 o                         
  11   3   4          7.75          6.90         4.86 o                         
  -9   4   4         17.14         23.02         5.02 o                         
  -8   4   4          6.24          7.80         4.31 o                         
  -7   4   4         39.55         42.56         3.64 o                         
  -6   4   4         31.52         32.67         2.78 o                         
  -5   4   4          5.70          0.36         2.03 o                         
  -4   4   4        211.02        211.90         4.75 o                         
  -3   4   4          9.01          5.55         1.57 o                         
  -2   4   4        308.00        323.46         4.91 o                         
  -1   4   4        797.09        799.63         9.70 o                         
   0   4   4       4689.32       4639.90        55.33 o                         
   1   4   4       4899.99       4753.83        50.00 o                         
   2   4   4        319.84        325.66         5.56 o                         
   3   4   4        404.61        423.62         6.91 o                         
   4   4   4        877.32        827.34        11.47 o                         
   5   4   4       1353.95       1369.80        16.44 o                         
   6   4   4         18.92         14.40         2.33 o                         
   7   4   4        189.27        191.13         6.54 o                         
   8   4   4          2.36         -5.35         3.57 o                         
   9   4   4         35.81         27.40         4.93 o                         
  10   4   4         11.11         14.12         5.89 o                         
  11   4   4          0.02          7.62         5.52 o                         
  -9   5   4          3.56          1.16         4.29 o                         
  -8   5   4          4.17          9.26         4.02 o                         
  -7   5   4         93.61        113.88         6.37 o                         
  -6   5   4          1.02         -2.56         1.87 o                         
  -5   5   4         40.65         36.52         2.91 o                         
  -4   5   4          0.52         -0.56         1.12 o                         
  -3   5   4       1031.25       1010.74        12.18 o                         
  -2   5   4        304.08        357.84         5.67 o                         
  -1   5   4          2.18          3.41         1.31 o                         
   0   5   4         95.62         96.97         3.24 o                         
   1   5   4         56.94         40.56         2.18 o                         
   2   5   4        133.45        118.91         3.54 o                         
   3   5   4        642.01        658.52         9.44 o                         
   4   5   4       2399.66       2458.55        28.88 o                         
   5   5   4        860.11        854.22        13.92 o                         
   6   5   4        227.96        283.05        10.69 o                         
   7   5   4          1.71          0.28         2.50 o                         
   8   5   4        129.35        163.25        10.65 o                         
   9   5   4          2.72         -3.83         2.55 o                         
  10   5   4         31.70         33.08         5.66 o                         
  11   5   4         12.32         25.50         5.89 o                         
  -8   6   4          4.71          3.93         5.35 o                         
  -7   6   4         79.56         87.27         9.38 o                         
  -6   6   4         96.96         91.13         6.64 o                         
  -5   6   4          0.23         -2.85         1.90 o                         
  -4   6   4          4.98          1.92         1.39 o                         
  -3   6   4         17.39         13.22         1.49 o                         
  -2   6   4        428.50        430.33         6.08 o                         
  -1   6   4        121.59        145.88         3.91 o                         
   0   6   4        266.42        219.83         4.62 o                         
   1   6   4        419.59        366.84         6.26 o                         
   2   6   4         39.04         44.67         2.49 o                         
   3   6   4        801.47        735.98        10.32 o                         
   4   6   4        543.82        574.88        10.82 o                         
   5   6   4        870.92        840.31        15.08 o                         
   6   6   4         27.38         25.77         3.75 o                         
   7   6   4        140.10        156.82        10.14 o                         
   8   6   4         53.42         43.50         4.34 o                         
   9   6   4         46.05         49.10         4.38 o                         
  10   6   4          0.19         -5.49         4.01 o                         
  11   6   4          0.47          6.49         5.29 o                         
  -7   7   4          0.00          5.25         5.69 o                         
  -6   7   4        201.32        242.25         7.62 o                         
  -5   7   4          0.76         -3.02         2.01 o                         
  -4   7   4          0.16         -3.89         2.60 o                         
  -3   7   4         97.64         93.33         5.56 o                         
  -2   7   4        133.52        136.23         3.06 o                         
  -1   7   4          0.06         -1.82         1.22 o                         
   0   7   4        128.21        157.61         4.32 o                         
   1   7   4        622.15        622.83         9.25 o                         
   2   7   4       1158.58       1197.26        14.51 o                         
   3   7   4        253.31        261.19         6.67 o                         
   4   7   4        507.78        552.60        12.21 o                         
   5   7   4        134.34        130.07         6.89 o                         
   6   7   4        114.92        105.27         5.77 o                         
   7   7   4        360.10        421.40        10.02 o                         
   8   7   4          0.41         -1.49         2.79 o                         
   9   7   4          0.13         -4.27         2.85 o                         
  10   7   4         10.90          9.44         5.69 o                         
  11   7   4         14.17         11.22         7.73 o                         
  -7   8   4          2.86          1.62         5.67 o                         
  -6   8   4         58.24         67.19         6.77 o                         
  -5   8   4         20.29         14.84         3.95 o                         
  -4   8   4         30.61         22.07         5.24 o                         
  -3   8   4          1.65         -2.40         3.50 o                         
  -2   8   4         69.63         59.45         5.77 o                         
  -1   8   4          3.66         -0.47         1.68 o                         
   0   8   4         34.10         39.23         2.62 o                         
   1   8   4         47.76         46.64         3.02 o                         
   2   8   4        380.49        328.23         6.90 o                         
   3   8   4          2.12         -3.15         2.10 o                         
   4   8   4         23.03         17.97         3.52 o                         
   5   8   4         96.62         95.71         9.10 o                         
   6   8   4         56.19         48.08         5.54 o                         
   7   8   4         11.58          5.26         3.37 o                         
   8   8   4         20.06         11.29         3.86 o                         
   9   8   4          0.00         -4.27         3.56 o                         
  10   8   4          6.17         -1.88         4.14 o                         
  11   8   4          0.25         -8.46         9.60 o                         
  -6   9   4          1.16         -1.56         5.68 o                         
  -5   9   4         96.50         85.40         6.75 o                         
  -4   9   4          8.50         -0.66         4.36 o                         
  -3   9   4        121.15        112.28         7.46 o                         
  -2   9   4         84.79         80.38         6.48 o                         
  -1   9   4         19.40         12.23         2.16 o                         
   0   9   4        101.00         92.74         3.50 o                         
   1   9   4          8.52         12.72         2.50 o                         
   2   9   4        182.88        176.80         5.60 o                         
   3   9   4         27.73         32.37         3.45 o                         
   4   9   4         93.17         77.09         4.93 o                         
   5   9   4        178.37        161.24         9.69 o                         
   6   9   4         58.72         61.65         5.85 o                         
   7   9   4          0.06         -2.62         4.49 o                         
   8   9   4          3.05          2.98         2.92 o                         
   9   9   4         30.54         23.69         6.19 o                         
  10   9   4          0.16         -7.94         5.29 o                         
  11   9   4          2.63         -0.95         7.66 o                         
  -5  10   4          0.03         -2.66         4.30 o                         
  -4  10   4         19.66         17.31         5.63 o                         
  -3  10   4         30.51         28.18         4.90 o                         
  -2  10   4        122.03        131.10        11.79 o                         
  -1  10   4        101.67        119.63         7.80 o                         
   0  10   4         70.93         58.81         3.74 o                         
   1  10   4         96.20        112.75         6.82 o                         
   2  10   4         38.72         34.00         3.26 o                         
   3  10   4        515.80        615.29        19.39 o                         
   4  10   4         48.77         55.94         4.35 o                         
   5  10   4         12.73         15.16         3.76 o                         
   6  10   4          1.20         -5.56         3.70 o                         
   7  10   4          0.81         -6.06         4.09 o                         
   8  10   4         57.58         71.55         6.36 o                         
   9  10   4         11.96          8.00         4.74 o                         
  10  10   4          2.36         -0.84         4.31 o                         
  11  10   4          0.01        -12.58        12.00 o                         
  -4  11   4         14.77          6.02         4.90 o                         
  -3  11   4          5.75          2.21         4.34 o                         
  -2  11   4         41.78         51.91         6.58 o                         
  -1  11   4          7.33          3.74         4.51 o                         
   0  11   4          9.99          3.07         3.00 o                         
   1  11   4         36.65         39.28         4.86 o                         
   2  11   4          8.84          8.74         3.35 o                         
   3  11   4         24.89         22.26         3.96 o                         
   4  11   4         12.61         16.37         4.17 o                         
   5  11   4          4.58          4.43         3.97 o                         
   6  11   4         56.98         64.24         5.79 o                         
   7  11   4          1.94          0.75         4.28 o                         
   8  11   4          0.00         -2.50         4.28 o                         
   9  11   4         19.11         15.63         5.44 o                         
  10  11   4          0.05         -5.47         5.44 o                         
  -2  12   4         24.56         28.57         5.31 o                         
  -1  12   4          8.33          2.41         4.81 o                         
   0  12   4          1.80         -2.82         4.29 o                         
   1  12   4          3.09          2.44         3.57 o                         
   2  12   4          3.54          4.70         4.20 o                         
   3  12   4          0.82          3.59         4.29 o                         
   4  12   4          3.71         10.51         4.93 o                         
   5  12   4         29.53         23.67         4.59 o                         
   6  12   4         13.05         11.55         4.41 o                         
   7  12   4          0.11         -3.77         4.16 o                         
   8  12   4          0.45          0.56         4.79 o                         
   9  12   4          0.80         -7.07         6.06 o                         
   0  13   4          2.78         -2.96         5.78 o                         
   1  13   4          0.64          4.63         3.75 o                         
   2  13   4         84.50        113.53         9.79 o                         
   3  13   4          0.56          2.94         4.59 o                         
   4  13   4         15.80         20.11         5.63 o                         
   5  13   4          0.21          0.09         4.92 o                         
   6  13   4          6.80         13.72         5.17 o                         
   7  13   4          0.32         -1.92         5.23 o                         
   8  13   4          3.44          4.19         8.05 o                         
   2  14   4          3.73          6.85         4.53 o                         
   3  14   4          6.70         16.74         5.53 o                         
   4  14   4          4.52          5.54         5.50 o                         
   5  14   4          0.34          9.83         5.70 o                         
   6  14   4          5.73         10.44         5.53 o                         
  -7 -11   5          3.95         -1.90         7.36 o                         
  -6 -11   5         49.21         68.30         8.24 o                         
  -5 -11   5         11.31         -0.66         5.03 o                         
  -4 -11   5         14.34          0.48         6.03 o                         
  -3 -11   5         52.12         49.34         8.57 o                         
  -2 -11   5          0.18          1.26         4.58 o                         
  -1 -11   5          2.96          2.27         3.69 o                         
  -9 -10   5         46.10         54.60         8.93 o                         
  -8 -10   5         10.36         13.80         6.23 o                         
  -7 -10   5         14.58         17.17         6.30 o                         
  -6 -10   5          3.82         -1.89         4.15 o                         
  -5 -10   5         54.02         47.83         6.50 o                         
  -4 -10   5          0.23         -4.93         4.61 o                         
  -3 -10   5         15.77          3.13         4.66 o                         
  -2 -10   5          6.39          3.20         3.38 o                         
  -1 -10   5         12.27          6.11         3.58 o                         
   0 -10   5         39.44         42.26         4.73 o                         
   1 -10   5          0.22         -1.65         4.63 o                         
  -9  -9   5          6.30          5.23         9.06 o                         
  -8  -9   5         55.85         74.09        11.03 o                         
  -7  -9   5          6.89          4.56         5.43 o                         
  -6  -9   5         10.99         21.91         4.77 o                         
  -5  -9   5         18.24         23.97         4.36 o                         
  -4  -9   5         64.61         55.89         5.45 o                         
  -3  -9   5        152.57        175.84         6.63 o                         
  -2  -9   5         22.13         16.83         3.52 o                         
  -1  -9   5          1.00         -1.82         2.74 o                         
   0  -9   5          1.52         -1.86         2.97 o                         
   1  -9   5         68.99         80.41         5.34 o                         
   2  -9   5          0.15         -3.96         4.60 o                         
   3  -9   5          2.93          2.49         5.11 o                         
 -10  -8   5          2.36        -11.50         7.83 o                         
  -9  -8   5          4.71          7.45         7.76 o                         
  -8  -8   5         10.32          7.94         6.40 o                         
  -7  -8   5          2.74         -3.16         4.81 o                         
  -6  -8   5         24.60         33.27         4.75 o                         
  -5  -8   5         83.53         75.78         5.57 o                         
  -4  -8   5          5.20          2.49         3.19 o                         
  -3  -8   5        117.19        106.37         4.48 o                         
  -2  -8   5        297.60        363.54         7.57 o                         
  -1  -8   5          0.02         -3.41         2.27 o                         
   0  -8   5         37.63         37.66         3.60 o                         
   1  -8   5         70.37         64.35         4.81 o                         
   2  -8   5          9.38          3.58         2.85 o                         
   3  -8   5          2.98          8.47         4.55 o                         
   4  -8   5          0.09          0.53         4.41 o                         
 -11  -7   5          1.12        -10.25         6.83 o                         
 -10  -7   5         21.74         10.41         7.10 o                         
  -9  -7   5          0.09          3.30         9.27 o                         
  -8  -7   5        122.16        102.89        13.43 o                         
  -7  -7   5         24.49         13.01         5.56 o                         
  -6  -7   5         35.35         27.80         3.92 o                         
  -5  -7   5          1.07         -1.01         3.11 o                         
  -4  -7   5         48.30         51.58         3.39 o                         
  -3  -7   5         49.22         43.36         2.85 o                         
  -2  -7   5         23.26         19.39         2.45 o                         
  -1  -7   5        222.47        213.69         5.87 o                         
   0  -7   5          4.66         -2.25         2.20 o                         
   1  -7   5        137.42        127.73         4.93 o                         
   2  -7   5         10.91          9.54         2.69 o                         
   3  -7   5        124.95        129.52         6.31 o                         
   4  -7   5          8.43          6.41         3.23 o                         
   5  -7   5         18.18         18.68         5.36 o                         
 -11  -6   5          0.23          2.24        10.73 o                         
 -10  -6   5          4.88         -7.79         6.45 o                         
  -9  -6   5        172.40        247.08        17.48 o                         
  -8  -6   5         17.55         23.37         6.58 o                         
  -7  -6   5          0.00         -7.85         5.23 o                         
  -6  -6   5        144.02        169.83        15.89 o                         
  -5  -6   5        408.64        433.53        10.28 o                         
  -4  -6   5        139.24        127.20         5.09 o                         
  -3  -6   5          0.28         -2.53         1.69 o                         
  -2  -6   5        432.39        423.84         6.89 o                         
  -1  -6   5          0.55         -0.61         1.89 o                         
   0  -6   5          1.52         -2.09         1.76 o                         
   1  -6   5         30.65         15.43         2.34 o                         
   2  -6   5         90.89        103.26         4.95 o                         
   3  -6   5          9.97         10.72         2.57 o                         
   4  -6   5         85.00         77.36         5.04 o                         
   5  -6   5         26.60         26.72         3.75 o                         
   6  -6   5         10.94          0.41         5.00 o                         
 -11  -5   5          7.04         -6.16         6.66 o                         
 -10  -5   5          0.30         -7.52         5.01 o                         
  -9  -5   5         26.87         23.34         6.08 o                         
  -8  -5   5        357.05        433.93        15.62 o                         
  -7  -5   5        213.10        270.99        13.82 o                         
  -6  -5   5         35.15         18.12         5.40 o                         
  -5  -5   5        136.42        127.42         7.11 o                         
  -4  -5   5        364.24        356.16         7.54 o                         
  -3  -5   5         82.62         87.23         3.82 o                         
  -2  -5   5         47.51         36.78         2.21 o                         
  -1  -5   5         10.25          8.98         1.84 o                         
   0  -5   5        118.82        126.57         4.03 o                         
   1  -5   5        332.79        331.09         6.47 o                         
   2  -5   5         72.79         73.33         3.55 o                         
   3  -5   5        422.49        452.20         9.55 o                         
   4  -5   5         88.02        115.22         6.14 o                         
   5  -5   5         80.06         84.93         5.48 o                         
   6  -5   5        113.45        129.63        12.13 o                         
   7  -5   5          6.06          4.40         3.87 o                         
 -11  -4   5         16.18         15.86         7.59 o                         
 -10  -4   5          8.42         -0.80         4.69 o                         
  -9  -4   5         96.39         85.58         8.11 o                         
  -8  -4   5        250.03        280.52        12.72 o                         
  -7  -4   5         25.67         19.48         4.96 o                         
  -6  -4   5         45.95         38.54         5.33 o                         
  -5  -4   5        122.51        101.71         6.53 o                         
  -4  -4   5         14.16         17.46         2.61 o                         
  -3  -4   5         10.54          4.80         1.80 o                         
  -2  -4   5        744.04        726.88         9.15 o                         
  -1  -4   5          2.60         -1.07         1.67 o                         
   0  -4   5        317.36        305.96         5.40 o                         
   1  -4   5        457.21        487.87         6.80 o                         
   2  -4   5        235.30        236.57         5.20 o                         
   3  -4   5        345.77        371.18         7.07 o                         
   4  -4   5        353.55        419.47        10.22 o                         
   5  -4   5         43.90         39.93         3.59 o                         
   6  -4   5         75.87         71.25         5.23 o                         
   7  -4   5          4.35          3.03         4.23 o                         
   8  -4   5          0.12         -3.18         4.18 o                         
 -11  -3   5          0.15          0.22         5.81 o                         
 -10  -3   5         33.55         22.22         5.43 o                         
  -9  -3   5          5.74          0.80         4.21 o                         
  -8  -3   5         16.65         20.40         4.13 o                         
  -7  -3   5          7.78          1.40         4.08 o                         
  -6  -3   5         72.65         72.05         5.77 o                         
  -5  -3   5         70.68         43.48         4.22 o                         
  -4  -3   5          1.70          4.44         2.27 o                         
  -3  -3   5         42.53         18.54         2.11 o                         
  -2  -3   5        160.27        157.84         3.40 o                         
  -1  -3   5       2201.49       2175.50        22.59 o                         
   0  -3   5         42.40         33.62         2.15 o                         
   1  -3   5         90.91         90.14         3.01 o                         
   2  -3   5        436.35        441.39         7.40 o                         
   3  -3   5        152.06        181.83         5.63 o                         
   4  -3   5         13.17          6.33         2.33 o                         
   5  -3   5        187.01        214.12         6.17 o                         
   6  -3   5          4.97          4.42         3.02 o                         
   7  -3   5          2.61         -0.04         3.79 o                         
   8  -3   5          3.33         -2.38         4.36 o                         
 -11  -2   5         29.67         34.38         7.13 o                         
 -10  -2   5         56.03         48.86         7.12 o                         
  -9  -2   5          0.12         -4.90         3.93 o                         
  -8  -2   5         26.84         20.55         3.26 o                         
  -7  -2   5        504.01        523.21        15.26 o                         
  -6  -2   5          0.09         -1.98         2.66 o                         
  -5  -2   5         16.88         16.74         2.44 o                         
  -4  -2   5       1083.56       1051.58        12.41 o                         
  -3  -2   5       1028.00       1189.11        13.20 o                         
  -2  -2   5        665.93        784.90        10.79 o                         
  -1  -2   5         26.97         13.72         1.53 o                         
   0  -2   5        872.50        953.23        11.33 o                         
   1  -2   5       1858.75       1902.79        18.32 o                         
   2  -2   5        362.95        383.10         5.64 o                         
   3  -2   5        440.70        456.84         7.05 o                         
   4  -2   5        375.64        431.33         7.43 o                         
   5  -2   5        306.65        322.44         6.80 o                         
   6  -2   5        327.25        364.25         8.47 o                         
   7  -2   5         13.61         10.33         4.25 o                         
   8  -2   5          0.01         -6.58         4.39 o                         
   9  -2   5         16.18         10.88         5.47 o                         
 -11  -1   5          0.51          0.54         5.55 o                         
 -10  -1   5         57.53         65.59         6.66 o                         
  -9  -1   5        105.32         99.31         9.38 o                         
  -8  -1   5        143.94        149.37        10.34 o                         
  -7  -1   5        265.70        246.20         9.35 o                         
  -6  -1   5        408.24        370.56         9.85 o                         
  -5  -1   5       2016.26       2100.61        23.83 o                         
  -4  -1   5       6368.09       7176.81        63.44 o                         
  -3  -1   5          2.89         14.05         1.57 o                         
  -2  -1   5          9.76         15.90         1.59 o                         
  -1  -1   5        692.91        734.43         8.68 o                         
   0  -1   5          0.95          2.32         1.17 o                         
   1  -1   5         95.49         99.42         3.57 o                         
   2  -1   5       2080.97       2017.48        21.21 o                         
   3  -1   5         75.83         67.57         2.76 o                         
   4  -1   5        102.69         85.37         4.36 o                         
   5  -1   5        147.98        144.78         4.69 o                         
   6  -1   5        104.22        132.65         9.37 o                         
   7  -1   5          0.01         -1.98         3.15 o                         
   8  -1   5          1.75         -6.55         4.36 o                         
   9  -1   5         10.01          0.99         5.05 o                         
  10  -1   5         13.56          7.50         6.34 o                         
 -11   0   5          7.54         12.18         6.12 o                         
 -10   0   5          0.35          0.43         4.70 o                         
  -9   0   5          0.54         -6.26         4.17 o                         
  -8   0   5         10.49          9.41         4.19 o                         
  -7   0   5        972.49       1114.10        17.97 o                         
  -6   0   5          1.92          6.95         2.73 o                         
  -5   0   5         13.67         13.54         2.35 o                         
  -4   0   5       1447.48       1369.23        15.08 o                         
  -3   0   5        936.24       1126.92        12.51 o                         
  -2   0   5       3034.45       3357.79        31.14 o                         
  -1   0   5         54.42         32.77         2.02 o                         
   0   0   5        396.75        377.20         6.29 o                         
   1   0   5        361.11        369.84         5.31 o                         
   2   0   5        529.95        492.61         6.87 o                         
   3   0   5        383.94        389.30         6.00 o                         
   4   0   5          4.83          9.45         1.66 o                         
   5   0   5         24.93         14.73         2.78 o                         
   6   0   5        142.16        156.12         6.39 o                         
   7   0   5        373.60        454.46        11.57 o                         
   8   0   5          1.42         -3.55         4.01 o                         
   9   0   5          1.95         -6.77         4.51 o                         
  10   0   5         17.04         19.02         6.17 o                         
 -10   1   5          1.30          4.28         5.25 o                         
  -9   1   5        101.59         89.62         7.12 o                         
  -8   1   5          7.96          6.53         3.64 o                         
  -7   1   5        174.83        172.26         7.93 o                         
  -6   1   5        642.59        717.72        12.94 o                         
  -5   1   5        189.44        180.59         5.48 o                         
  -4   1   5       1973.33       2188.94        24.36 o                         
  -3   1   5       1103.55       1165.84        12.34 o                         
  -2   1   5         11.64          6.68         0.98 o                         
  -1   1   5       1045.24       1116.86        15.53 o                         
   0   1   5        765.41        833.26        11.04 o                         
   1   1   5         15.62          1.95         1.10 o                         
   2   1   5         27.57         14.68         1.35 o                         
   3   1   5       2023.12       1981.44        20.30 o                         
   4   1   5       1264.61       1336.09        14.48 o                         
   5   1   5        284.18        281.42         6.91 o                         
   6   1   5          5.77          5.68         2.87 o                         
   7   1   5        536.64        602.87        15.17 o                         
   8   1   5          2.47         -5.51         3.68 o                         
   9   1   5          0.64         -7.02         4.68 o                         
  10   1   5          8.49          6.16         5.49 o                         
 -10   2   5          1.86         -1.79         5.33 o                         
  -9   2   5         71.02         81.32         7.64 o                         
  -8   2   5         60.58         49.50         4.80 o                         
  -7   2   5         28.92         20.69         3.29 o                         
  -6   2   5        595.46        614.08        10.40 o                         
  -5   2   5         50.15         40.67         2.66 o                         
  -4   2   5          0.06         -1.87         1.25 o                         
  -3   2   5          0.44         -1.14         0.93 o                         
  -2   2   5        218.53        198.14         3.85 o                         
  -1   2   5         97.77        110.56         3.15 o                         
   0   2   5       2990.15       2997.96        32.36 o                         
   1   2   5       1784.43       1884.32        19.52 o                         
   2   2   5       1068.77       1010.72        11.78 o                         
   3   2   5         83.32         77.76         3.08 o                         
   4   2   5        843.46        904.81        11.56 o                         
   5   2   5        654.21        664.22        10.64 o                         
   6   2   5          3.55          2.99         2.97 o                         
   7   2   5         10.28         12.27         3.73 o                         
   8   2   5         33.39         31.85         5.23 o                         
   9   2   5          1.65         -4.03         4.42 o                         
  10   2   5         37.99         46.62         6.57 o                         
  11   2   5          0.01         -8.52         5.68 o                         
 -10   3   5         60.35         67.22         7.83 o                         
  -9   3   5          4.27          2.55         5.42 o                         
  -8   3   5          9.46          4.58         4.00 o                         
  -7   3   5         27.19         24.15         3.55 o                         
  -6   3   5          9.13          7.82         2.75 o                         
  -5   3   5         14.98         13.09         1.22 o                         
  -4   3   5         12.25         10.57         1.57 o                         
  -3   3   5       1235.29       1346.87        13.57 o                         
  -2   3   5         22.39         19.33         1.55 o                         
  -1   3   5          0.84         -1.30         1.09 o                         
   0   3   5         15.88         10.07         1.63 o                         
   1   3   5       1394.20       1392.58        15.68 o                         
   2   3   5         46.59         43.71         2.14 o                         
   3   3   5        143.45        123.65         3.75 o                         
   4   3   5       3036.12       3158.48        33.77 o                         
   5   3   5        140.84        114.85         5.02 o                         
   6   3   5         94.79        106.86         7.48 o                         
   7   3   5         26.03         35.19         4.41 o                         
   8   3   5          0.05         -5.66         3.96 o                         
   9   3   5         18.37          7.47         5.05 o                         
  10   3   5          5.53          0.96         4.61 o                         
  11   3   5         17.39         19.38         6.75 o                         
  -9   4   5         33.65         48.71         5.78 o                         
  -8   4   5         84.82         72.28         6.15 o                         
  -7   4   5          9.85          2.49         3.35 o                         
  -6   4   5          8.20          6.42         2.14 o                         
  -5   4   5         23.15         13.09         2.01 o                         
  -4   4   5        247.33        255.03         5.84 o                         
  -3   4   5          0.44         -2.21         1.47 o                         
  -2   4   5       1085.62       1140.00        12.79 o                         
  -1   4   5        565.15        603.34         8.27 o                         
   0   4   5          3.13          1.45         1.48 o                         
   1   4   5        132.64        144.12         3.72 o                         
   2   4   5       1143.94       1222.54        13.84 o                         
   3   4   5         56.29         55.94         2.83 o                         
   4   4   5         49.84         47.20         2.90 o                         
   5   4   5         48.87         33.86         3.16 o                         
   6   4   5        185.74        206.71         6.61 o                         
   7   4   5         85.19         80.23         4.30 o                         
   8   4   5         45.57         44.39         5.10 o                         
   9   4   5          5.00         -4.84         4.46 o                         
  10   4   5          0.18         -6.80         4.53 o                         
  11   4   5          0.16         -0.62         5.99 o                         
  -9   5   5          4.75         10.02         5.14 o                         
  -8   5   5          6.04          9.68         4.40 o                         
  -7   5   5         26.67         19.28         4.66 o                         
  -6   5   5         39.54         35.93         3.04 o                         
  -5   5   5        225.67        241.94         6.80 o                         
  -4   5   5          2.88          0.30         2.26 o                         
  -3   5   5        511.25        528.84         7.95 o                         
  -2   5   5        274.45        254.62         4.62 o                         
  -1   5   5         41.38         51.80         2.34 o                         
   0   5   5        271.00        277.59         6.14 o                         
   1   5   5       1498.97       1556.91        18.47 o                         
   2   5   5          0.29          0.58         1.27 o                         
   3   5   5         40.02         37.33         2.37 o                         
   4   5   5        125.81        117.84         4.48 o                         
   5   5   5        722.93        735.95        16.75 o                         
   6   5   5         47.19         56.92         5.13 o                         
   7   5   5          1.55         -1.27         2.22 o                         
   8   5   5        110.17        141.65        11.55 o                         
   9   5   5          3.29         -6.32         4.65 o                         
  10   5   5          0.35         -5.41         5.61 o                         
  11   5   5          6.61         10.80         5.45 o                         
  -8   6   5          2.15          3.51         5.38 o                         
  -7   6   5          7.85          1.34         5.03 o                         
  -6   6   5        158.23        180.33         8.71 o                         
  -5   6   5          0.38         -0.68         2.04 o                         
  -4   6   5        111.17        125.63         5.28 o                         
  -3   6   5         16.42          9.82         1.40 o                         
  -2   6   5        124.67        116.04         3.74 o                         
  -1   6   5        786.82        822.14        10.80 o                         
   0   6   5        147.46        141.85         3.80 o                         
   1   6   5        289.78        290.25         5.70 o                         
   2   6   5        756.60        827.01        11.16 o                         
   3   6   5        365.28        391.26         7.57 o                         
   4   6   5        152.77        139.10         5.79 o                         
   5   6   5        164.23        182.74         8.66 o                         
   6   6   5          0.66          0.24         3.16 o                         
   7   6   5          0.19          2.02         2.91 o                         
   8   6   5         31.12         27.39         4.57 o                         
   9   6   5         21.76         14.24         3.44 o                         
  10   6   5          0.57         -3.43         5.14 o                         
  11   6   5          1.59         -0.07         4.96 o                         
  -7   7   5         16.21         26.37         4.63 o                         
  -6   7   5        123.81        166.77        13.92 o                         
  -5   7   5         25.69         34.30         3.21 o                         
  -4   7   5          0.00         -1.98         1.32 o                         
  -3   7   5         34.37         20.31         1.89 o                         
  -2   7   5          4.59          0.23         1.45 o                         
  -1   7   5        266.06        247.91         5.50 o                         
   0   7   5        356.85        352.94         6.48 o                         
   1   7   5       2343.34       2507.33        28.19 o                         
   2   7   5       1061.43       1063.12        14.14 o                         
   3   7   5         71.85         42.58         3.13 o                         
   4   7   5        782.64        812.51        13.99 o                         
   5   7   5          0.50          0.64         2.33 o                         
   6   7   5          9.04         13.40         4.10 o                         
   7   7   5         49.42         41.04         4.30 o                         
   8   7   5          0.18         -0.83         3.35 o                         
   9   7   5         51.64         54.07         4.64 o                         
  10   7   5          0.10         -6.25         4.17 o                         
  11   7   5          7.70          6.02         6.33 o                         
  -7   8   5         11.18          8.02         5.99 o                         
  -6   8   5         14.02         26.80         6.43 o                         
  -5   8   5          5.85          9.38         4.00 o                         
  -4   8   5         27.62          8.68         4.69 o                         
  -3   8   5         14.80         16.51         2.18 o                         
  -2   8   5        159.92        152.39         3.70 o                         
  -1   8   5        155.58        143.07         3.92 o                         
   0   8   5         55.39         57.11         3.60 o                         
   1   8   5        167.25        194.60         5.64 o                         
   2   8   5        748.44        734.00        11.75 o                         
   3   8   5         56.20         60.58         4.51 o                         
   4   8   5          0.04          0.44         2.85 o                         
   5   8   5        307.61        401.20        11.21 o                         
   6   8   5         18.88         16.13         2.36 o                         
   7   8   5         11.30          8.26         3.31 o                         
   8   8   5          0.06         -2.89         3.41 o                         
   9   8   5          0.87         -5.13         3.72 o                         
  10   8   5          3.36          2.98         5.60 o                         
  11   8   5          2.18          3.67         8.78 o                         
  -6   9   5          6.93          4.93         5.96 o                         
  -5   9   5         61.38         58.39         6.40 o                         
  -4   9   5          5.16          0.44         4.44 o                         
  -3   9   5          0.00         -5.32         3.55 o                         
  -2   9   5          6.11          1.48         1.63 o                         
  -1   9   5        174.57        177.84         4.35 o                         
   0   9   5         30.14         26.33         3.36 o                         
   1   9   5          4.78         -1.34         2.20 o                         
   2   9   5        162.70        175.00         6.95 o                         
   3   9   5        325.53        351.67         8.39 o                         
   4   9   5          8.07          9.30         2.97 o                         
   5   9   5        265.10        325.33        10.54 o                         
   6   9   5        109.64        125.37         8.25 o                         
   7   9   5         31.18         24.31         5.56 o                         
   8   9   5          1.50         -4.50         3.22 o                         
   9   9   5         11.06          4.35         5.17 o                         
  10   9   5          0.01         -7.66         5.39 o                         
  11   9   5          0.08        -15.36        10.73 o                         
  -5  10   5          3.40          5.92         6.16 o                         
  -4  10   5         13.18         16.78         5.40 o                         
  -3  10   5          6.99         -0.22         4.29 o                         
  -2  10   5         47.25         51.62         5.25 o                         
  -1  10   5         21.85         29.02         3.16 o                         
   0  10   5         78.24         60.48         4.34 o                         
   1  10   5          2.82         -0.11         2.57 o                         
   2  10   5        477.33        494.96        18.44 o                         
   3  10   5        427.73        505.70        14.52 o                         
   4  10   5         14.29          9.60         3.60 o                         
   5  10   5          2.47         -4.53         3.02 o                         
   6  10   5         20.81         22.08         5.07 o                         
   7  10   5          0.13         -5.10         3.95 o                         
   8  10   5         65.60         63.28         7.28 o                         
   9  10   5          4.66          1.41         7.26 o                         
  10  10   5          4.61         -6.95         6.57 o                         
  -4  11   5          0.60         -2.50         4.33 o                         
  -3  11   5         12.93         11.06         4.49 o                         
  -2  11   5         11.41         15.66         4.51 o                         
  -1  11   5          1.48         -1.51         4.28 o                         
   0  11   5         67.41         52.38         4.90 o                         
   1  11   5          7.55         -2.70         3.38 o                         
   2  11   5         50.51         48.68         5.06 o                         
   3  11   5          0.30         -0.52         3.73 o                         
   4  11   5          0.23          2.42         3.87 o                         
   5  11   5          0.05         -4.93         3.76 o                         
   6  11   5         60.24         79.47         6.10 o                         
   7  11   5         13.11         15.94         4.98 o                         
   8  11   5          0.15         -2.23         4.65 o                         
   9  11   5          9.97         12.39         5.67 o                         
  10  11   5          2.53         -5.08         5.89 o                         
  -2  12   5          4.39          5.06         4.21 o                         
  -1  12   5         24.90         24.33         5.34 o                         
   0  12   5          0.49         -3.99         2.66 o                         
   1  12   5          2.07         -0.65         3.55 o                         
   2  12   5         14.21         11.79         4.47 o                         
   3  12   5          0.60          4.04         5.03 o                         
   4  12   5          0.56          3.35         4.43 o                         
   5  12   5         18.82         15.60         4.18 o                         
   6  12   5         12.48         14.24         4.30 o                         
   7  12   5          6.08          5.06         4.52 o                         
   8  12   5          6.53          7.71         5.25 o                         
   9  12   5          0.06         -4.78         4.76 o                         
  -1  13   5          2.12         -5.03         6.64 o                         
   0  13   5          9.95         11.91         7.17 o                         
   1  13   5          1.81         -2.72         3.94 o                         
   2  13   5         21.63         23.39         5.12 o                         
   3  13   5          5.86         10.87         4.74 o                         
   4  13   5         86.84         99.04        10.35 o                         
   5  13   5          0.01          1.94         5.04 o                         
   6  13   5          0.65         -5.94         4.76 o                         
   7  13   5          4.32          3.08         5.25 o                         
   8  13   5          0.12         -5.50         4.81 o                         
   2  14   5          0.38         -6.48         4.32 o                         
   3  14   5          4.50         11.17         5.15 o                         
   4  14   5          0.02          5.58         5.05 o                         
   5  14   5         10.60         14.61         6.01 o                         
   6  14   5         15.74         27.37         6.41 o                         
  -6 -11   6         18.22          9.57         5.79 o                         
  -5 -11   6          1.14         -7.43         4.95 o                         
  -4 -11   6          2.28         -5.43         5.54 o                         
  -3 -11   6         13.45         13.02         5.31 o                         
  -2 -11   6          0.46          6.21         5.20 o                         
  -8 -10   6          0.16          0.96         6.23 o                         
  -7 -10   6          3.58          8.02         5.84 o                         
  -6 -10   6         35.05         33.31         7.07 o                         
  -5 -10   6         47.81         48.61         6.68 o                         
  -4 -10   6          0.50         -4.26         5.00 o                         
  -3 -10   6          0.05         -3.50         4.70 o                         
  -2 -10   6         12.83         17.71         4.50 o                         
  -1 -10   6         24.35         19.39         4.55 o                         
   0 -10   6          1.58          0.53         3.89 o                         
  -9  -9   6          4.01         -4.13        10.78 o                         
  -8  -9   6         51.34         60.93        15.53 o                         
  -7  -9   6         14.64         16.22         5.97 o                         
  -6  -9   6         25.18         26.56         5.05 o                         
  -5  -9   6         99.87        102.98         6.87 o                         
  -4  -9   6          1.14          1.06         4.04 o                         
  -3  -9   6         73.88         67.96         5.86 o                         
  -2  -9   6          7.01          1.27         3.69 o                         
  -1  -9   6          7.53          6.02         3.63 o                         
   0  -9   6          6.91         -2.43         3.48 o                         
   1  -9   6         28.02         28.80         4.47 o                         
   2  -9   6          3.87         10.65         5.44 o                         
 -10  -8   6          2.00         -3.29        10.35 o                         
  -9  -8   6          9.84          8.73        12.28 o                         
  -8  -8   6          3.90         12.98         9.07 o                         
  -7  -8   6        126.63        112.09         9.64 o                         
  -6  -8   6         19.35         21.53         4.45 o                         
  -5  -8   6        109.34        121.11         8.29 o                         
  -4  -8   6        277.75        313.26        12.95 o                         
  -3  -8   6        148.80        160.32         9.20 o                         
  -2  -8   6        306.85        329.66         9.50 o                         
  -1  -8   6          0.43         -1.45         2.84 o                         
   0  -8   6          0.15         -3.80         2.53 o                         
   1  -8   6         22.82         15.33         3.84 o                         
   2  -8   6         10.43          6.04         3.74 o                         
   3  -8   6          3.91          0.53         3.54 o                         
   4  -8   6          0.04         -5.41         5.20 o                         
 -10  -7   6          1.08         -5.45         8.99 o                         
  -9  -7   6          2.31         -2.23         6.58 o                         
  -8  -7   6          1.05          4.80         6.33 o                         
  -7  -7   6         85.45         65.16         8.63 o                         
  -6  -7   6         12.00          5.05         4.77 o                         
  -5  -7   6        129.33        115.56        10.50 o                         
  -4  -7   6        356.22        377.82         8.39 o                         
  -3  -7   6         44.84         45.92         3.10 o                         
  -2  -7   6          1.61         -3.08         2.05 o                         
  -1  -7   6        102.93         81.32         4.01 o                         
   0  -7   6          9.38         -1.18         2.35 o                         
   1  -7   6         46.13         32.47         4.32 o                         
   2  -7   6        103.55         90.37         5.52 o                         
   3  -7   6          0.93         -2.85         3.40 o                         
   4  -7   6          0.03          0.41         4.83 o                         
   5  -7   6         10.58          3.99         6.55 o                         
 -11  -6   6         15.48          2.54         6.60 o                         
 -10  -6   6          4.39         -7.06         6.37 o                         
  -9  -6   6          6.75         -5.05         6.07 o                         
  -8  -6   6          4.36          4.38         6.35 o                         
  -7  -6   6         11.53         17.44         6.90 o                         
  -6  -6   6         61.83         54.03         7.31 o                         
  -5  -6   6         65.13         55.98         5.94 o                         
  -4  -6   6          0.66          2.28         3.24 o                         
  -3  -6   6         95.29         92.33         4.54 o                         
  -2  -6   6        207.02        187.34         4.85 o                         
  -1  -6   6         11.30          8.35         2.26 o                         
   0  -6   6         96.20         98.26         4.28 o                         
   1  -6   6          1.43         -4.53         3.02 o                         
   2  -6   6         45.71         47.31         3.34 o                         
   3  -6   6        175.95        205.85         8.37 o                         
   4  -6   6          0.00         -1.92         2.97 o                         
   5  -6   6         10.96         10.95         3.85 o                         
   6  -6   6          0.25         10.04         5.86 o                         
 -11  -5   6          4.77        -10.09         6.73 o                         
 -10  -5   6          9.61          3.58         5.08 o                         
  -9  -5   6          1.15          0.41         5.29 o                         
  -8  -5   6        248.11        325.28        16.12 o                         
  -7  -5   6        147.75        155.20        13.37 o                         
  -6  -5   6         25.55         23.39         6.12 o                         
  -5  -5   6       1556.35       1593.89        33.80 o                         
  -4  -5   6         32.57         22.11         3.13 o                         
  -3  -5   6        190.42        167.78         4.50 o                         
  -2  -5   6         11.99          8.20         1.75 o                         
  -1  -5   6        580.81        582.14         8.99 o                         
   0  -5   6        233.51        222.37         5.57 o                         
   1  -5   6          0.62         -2.49         1.66 o                         
   2  -5   6         59.96         49.39         3.30 o                         
   3  -5   6         31.33         28.15         2.82 o                         
   4  -5   6          5.93          9.57         3.82 o                         
   5  -5   6         22.06         13.72         3.75 o                         
   6  -5   6         69.46         85.86         6.72 o                         
   7  -5   6         27.89         30.57         5.28 o                         
 -11  -4   6         31.99         37.42         9.49 o                         
 -10  -4   6         30.58         30.32         5.89 o                         
  -9  -4   6         32.34         26.74         5.45 o                         
  -8  -4   6        118.78        120.79         7.31 o                         
  -7  -4   6        270.27        321.22        14.62 o                         
  -6  -4   6        322.23        334.75        14.00 o                         
  -5  -4   6         50.31         44.04         5.55 o                         
  -4  -4   6        354.67        347.54         9.33 o                         
  -3  -4   6          8.09          9.85         1.59 o                         
  -2  -4   6         16.30         12.39         1.92 o                         
  -1  -4   6          0.69         -1.52         1.63 o                         
   0  -4   6        390.80        385.52         7.40 o                         
   1  -4   6         58.93         63.88         3.05 o                         
   2  -4   6        138.32        125.05         4.35 o                         
   3  -4   6        230.53        259.49         6.61 o                         
   4  -4   6         71.94         68.73         5.66 o                         
   5  -4   6          1.44         -1.70         3.15 o                         
   6  -4   6          0.01         12.52         4.48 o                         
   7  -4   6         26.59         31.49         5.50 o                         
 -11  -3   6         10.88         12.27         7.50 o                         
 -10  -3   6         44.45         44.01         6.31 o                         
  -9  -3   6          0.17         -3.60         4.24 o                         
  -8  -3   6          4.87          2.33         2.24 o                         
  -7  -3   6        340.88        362.24         9.36 o                         
  -6  -3   6         30.86         29.31         3.23 o                         
  -5  -3   6         37.25         40.09         3.99 o                         
  -4  -3   6         38.83         27.61         2.82 o                         
  -3  -3   6        108.30         91.50         4.37 o                         
  -2  -3   6          5.19          5.72         1.85 o                         
  -1  -3   6        335.83        321.78         6.91 o                         
   0  -3   6         38.17         12.28         2.17 o                         
   1  -3   6         41.28         47.90         2.75 o                         
   2  -3   6          3.79          4.57         1.53 o                         
   3  -3   6         42.03         41.52         3.04 o                         
   4  -3   6         41.44         41.14         2.98 o                         
   5  -3   6         17.72         14.32         2.76 o                         
   6  -3   6         23.26         13.16         3.69 o                         
   7  -3   6         11.93          8.87         4.52 o                         
   8  -3   6          0.20         -0.01         4.80 o                         
 -11  -2   6         15.24         16.90         7.04 o                         
 -10  -2   6          1.13         -0.32         5.09 o                         
  -9  -2   6         92.33         74.92         6.65 o                         
  -8  -2   6         46.01         31.66         4.75 o                         
  -7  -2   6        125.80        130.77         4.63 o                         
  -6  -2   6         81.89         89.86         4.78 o                         
  -5  -2   6         73.21         72.10         4.24 o                         
  -4  -2   6        283.62        254.00         5.60 o                         
  -3  -2   6        243.29        219.44         5.39 o                         
  -2  -2   6        919.30        832.66        10.85 o                         
  -1  -2   6        188.68        179.02         4.68 o                         
   0  -2   6        306.31        309.72         5.58 o                         
   1  -2   6          0.38         -2.23         1.48 o                         
   2  -2   6         43.21         32.95         2.41 o                         
   3  -2   6          5.43         10.09         1.82 o                         
   4  -2   6          8.12          4.81         2.12 o                         
   5  -2   6        117.48        112.34         4.69 o                         
   6  -2   6          0.90         -4.85         3.23 o                         
   7  -2   6         20.29         18.50         4.93 o                         
   8  -2   6         22.12         14.93         5.29 o                         
   9  -2   6          0.67         -6.24         5.32 o                         
 -11  -1   6          1.51         -3.49         9.90 o                         
 -10  -1   6         11.67         16.45         5.87 o                         
  -9  -1   6         53.57         49.59         6.71 o                         
  -8  -1   6         73.90         70.79         6.68 o                         
  -7  -1   6        466.10        484.12        13.10 o                         
  -6  -1   6         37.29         38.02         2.75 o                         
  -5  -1   6          9.57         15.80         2.07 o                         
  -4  -1   6          4.52         -0.72         1.38 o                         
  -3  -1   6        194.64        279.96         6.28 o                         
  -2  -1   6        950.79       1049.11        13.63 o                         
  -1  -1   6        702.44        748.71         9.68 o                         
   0  -1   6        646.03        629.40         8.77 o                         
   1  -1   6        815.61        874.29        11.85 o                         
   2  -1   6       1900.72       2111.58        22.50 o                         
   3  -1   6         95.42         92.99         3.70 o                         
   4  -1   6        609.57        600.38         9.62 o                         
   5  -1   6          0.81         -2.78         1.85 o                         
   6  -1   6        150.56        204.49         8.09 o                         
   7  -1   6          1.53         -5.03         3.36 o                         
   8  -1   6          3.26         -5.25         4.36 o                         
   9  -1   6          0.15         -1.20         5.65 o                         
 -11   0   6          1.48         -6.83         5.60 o                         
 -10   0   6          0.26         -1.49         4.72 o                         
  -9   0   6         22.49         20.11         5.40 o                         
  -8   0   6          7.01         10.82         4.51 o                         
  -7   0   6        121.21        140.97        10.65 o                         
  -6   0   6         54.57         49.52         4.47 o                         
  -5   0   6         27.87         25.95         2.96 o                         
  -4   0   6        456.83        469.44         7.82 o                         
  -3   0   6         16.79         46.96         4.82 o                         
  -2   0   6         48.29         49.61         2.19 o                         
  -1   0   6       1157.88       1188.86        14.07 o                         
   0   0   6        506.01        524.73         7.31 o                         
   1   0   6       2132.36       2323.72        23.25 o                         
   2   0   6         33.11         21.24         1.69 o                         
   3   0   6        586.99        652.33         8.81 o                         
   4   0   6        116.25        111.93         4.23 o                         
   5   0   6         55.32         35.88         3.25 o                         
   6   0   6          0.17         -2.68         2.74 o                         
   7   0   6        138.87        178.28         8.39 o                         
   8   0   6         47.69         34.03         5.47 o                         
   9   0   6          0.29         -6.87         4.58 o                         
  10   0   6         14.88         17.18         7.16 o                         
 -10   1   6         11.36          5.33         5.47 o                         
  -9   1   6         36.63         35.37         5.84 o                         
  -8   1   6          0.46         -3.36         3.76 o                         
  -7   1   6        393.19        387.91        11.00 o                         
  -6   1   6        493.34        542.69        12.64 o                         
  -5   1   6        285.96        302.42         8.19 o                         
  -4   1   6         28.67         15.02         2.37 o                         
  -3   1   6       5963.50       6591.61        57.39 o                         
  -2   1   6       2544.42       2677.40        25.64 o                         
  -1   1   6        525.15        652.01         9.05 o                         
   0   1   6         40.51         35.69         2.18 o                         
   1   1   6        279.91        280.12         4.73 o                         
   2   1   6       1421.27       1480.50        15.31 o                         
   3   1   6        253.12        285.28         5.27 o                         
   4   1   6       2208.64       2315.18        27.83 o                         
   5   1   6         58.57         49.59         3.52 o                         
   6   1   6        136.79        150.29         6.48 o                         
   7   1   6        606.06        744.90        24.67 o                         
   8   1   6          0.97         -1.20         4.79 o                         
   9   1   6          4.59         -7.02         4.68 o                         
  10   1   6          2.46         -4.97         5.17 o                         
 -10   2   6          1.86         -0.82         5.39 o                         
  -9   2   6         88.11         99.03         8.33 o                         
  -8   2   6        295.76        327.23        11.65 o                         
  -7   2   6          0.11          2.91         2.85 o                         
  -6   2   6        198.21        226.28         6.58 o                         
  -5   2   6          2.01         -0.33         1.96 o                         
  -4   2   6        148.98        155.96         4.45 o                         
  -3   2   6        326.14        342.45         5.81 o                         
  -2   2   6        833.74        853.21        10.77 o                         
  -1   2   6         52.23         52.71         2.79 o                         
   0   2   6        169.39        154.62         4.12 o                         
   1   2   6        321.00        246.58         5.00 o                         
   2   2   6        808.88        834.91         9.71 o                         
   3   2   6        134.47        105.94         4.02 o                         
   4   2   6        383.27        402.57         7.08 o                         
   5   2   6        658.12        743.07        11.41 o                         
   6   2   6        160.95        177.59         7.14 o                         
   7   2   6         13.14         12.26         4.02 o                         
   8   2   6         95.43        104.90         7.59 o                         
   9   2   6          0.79         -7.54         5.12 o                         
  10   2   6          1.44          9.78         6.29 o                         
 -10   3   6         59.55         55.84         7.55 o                         
  -9   3   6          9.95          9.26         5.06 o                         
  -8   3   6         13.93         15.88         4.37 o                         
  -7   3   6        632.07        656.11        12.11 o                         
  -6   3   6        527.71        559.50        10.37 o                         
  -5   3   6        183.96        196.47         5.45 o                         
  -4   3   6         10.92         14.05         1.67 o                         
  -3   3   6        300.75        299.09         5.05 o                         
  -2   3   6        224.33        227.00         4.57 o                         
  -1   3   6        825.29        859.96        11.73 o                         
   0   3   6         51.54         42.88         1.91 o                         
   1   3   6         67.98         44.30         2.22 o                         
   2   3   6        621.39        621.87         8.93 o                         
   3   3   6        143.67        122.15         4.45 o                         
   4   3   6        381.02        382.51         6.92 o                         
   5   3   6        213.76        194.37         6.11 o                         
   6   3   6         68.08         56.29         3.89 o                         
   7   3   6          7.96          7.67         3.82 o                         
   8   3   6         55.58         59.00         6.01 o                         
   9   3   6         10.70          4.26         4.81 o                         
  10   3   6          8.50          5.38         5.38 o                         
  11   3   6          9.71         20.86         7.09 o                         
  -9   4   6         61.85         63.53         7.36 o                         
  -8   4   6        246.83        268.21        10.89 o                         
  -7   4   6         87.81         92.63         7.32 o                         
  -6   4   6        182.15        197.58         7.49 o                         
  -5   4   6          0.08         -0.25         1.59 o                         
  -4   4   6        108.73        122.47         3.82 o                         
  -3   4   6          0.07         -2.10         1.40 o                         
  -2   4   6        108.42        117.04         3.55 o                         
  -1   4   6        303.82        315.49         5.98 o                         
   0   4   6         53.47         34.04         2.46 o                         
   1   4   6       1226.62       1225.82        14.49 o                         
   2   4   6        103.60         89.62         3.19 o                         
   3   4   6        254.95        276.56         5.62 o                         
   4   4   6        502.29        541.14         9.10 o                         
   5   4   6         52.96         56.13         4.41 o                         
   6   4   6          1.88          4.75         3.12 o                         
   7   4   6        186.40        185.98        12.10 o                         
   8   4   6        102.02        107.22         6.90 o                         
   9   4   6          2.75         -5.62         4.86 o                         
  10   4   6          0.05         -2.86         5.04 o                         
  11   4   6          0.43          0.36         5.99 o                         
  -9   5   6         23.47         30.17         5.86 o                         
  -8   5   6          3.00          3.54         4.18 o                         
  -7   5   6         88.42         96.97         6.78 o                         
  -6   5   6          5.31         -0.66         2.27 o                         
  -5   5   6        476.87        472.65        10.65 o                         
  -4   5   6          0.98         -2.53         1.87 o                         
  -3   5   6         63.40         44.29         3.42 o                         
  -2   5   6         91.90         88.83         3.25 o                         
  -1   5   6        765.85        747.45        10.09 o                         
   0   5   6          0.52         -2.29         1.53 o                         
   1   5   6          3.06          0.32         1.17 o                         
   2   5   6          5.84         15.14         1.67 o                         
   3   5   6         35.46         21.53         2.17 o                         
   4   5   6        282.10        273.03         6.81 o                         
   5   5   6        484.98        545.05        12.97 o                         
   6   5   6        585.65        678.59        16.74 o                         
   7   5   6          6.03         13.06         2.90 o                         
   8   5   6         47.01         57.22         4.51 o                         
   9   5   6         27.53         28.01         5.19 o                         
  10   5   6          5.13          4.98         6.01 o                         
  11   5   6         13.21          9.05         6.43 o                         
  -8   6   6         11.67         12.18         6.17 o                         
  -7   6   6          2.21          2.40         5.00 o                         
  -6   6   6         20.41         17.94         3.83 o                         
  -5   6   6          3.44          4.18         2.51 o                         
  -4   6   6        272.28        288.10         7.19 o                         
  -3   6   6         19.62         12.74         2.16 o                         
  -2   6   6        129.64         88.68         3.62 o                         
  -1   6   6        352.92        362.39         6.20 o                         
   0   6   6          0.69         -2.34         1.56 o                         
   1   6   6         99.42         99.07         3.70 o                         
   2   6   6        722.73        720.65        11.11 o                         
   3   6   6        104.84        139.58         5.36 o                         
   4   6   6         19.21         30.33         3.14 o                         
   5   6   6        179.40        205.70         8.30 o                         
   6   6   6          7.93          3.98         3.75 o                         
   7   6   6        152.84        173.93         7.75 o                         
   8   6   6         29.19         22.23         3.64 o                         
   9   6   6          3.16          2.88         4.86 o                         
  10   6   6         11.64          7.51         5.32 o                         
  11   6   6          6.30         -2.19         5.67 o                         
  -7   7   6          5.64          6.40         4.45 o                         
  -6   7   6          1.41          2.48         4.06 o                         
  -5   7   6          6.79          6.57         3.95 o                         
  -4   7   6         12.57          4.22         2.39 o                         
  -3   7   6         27.88         16.47         2.89 o                         
  -2   7   6         22.64          7.94         2.17 o                         
  -1   7   6        243.94        256.11         5.90 o                         
   0   7   6          3.06         -0.98         1.98 o                         
   1   7   6        705.83        730.16        11.48 o                         
   2   7   6       1578.64       1657.69        23.54 o                         
   3   7   6         56.74         51.03         3.27 o                         
   4   7   6          2.95         -1.81         2.07 o                         
   5   7   6          0.15         -4.16         2.77 o                         
   6   7   6         10.25         -3.22         3.55 o                         
   7   7   6         88.34         72.24         6.11 o                         
   8   7   6         23.21         17.02         3.90 o                         
   9   7   6         66.24         85.36         6.51 o                         
  10   7   6          7.57          1.99         5.45 o                         
  11   7   6          0.00         -1.72         4.62 o                         
  -7   8   6          0.20         -2.91         5.62 o                         
  -6   8   6          8.31         11.74         3.86 o                         
  -5   8   6          5.86         16.41         3.85 o                         
  -4   8   6        161.88        171.65        14.39 o                         
  -3   8   6          0.14         -2.83         1.89 o                         
  -2   8   6        147.43        151.77         4.80 o                         
  -1   8   6        163.20        159.87         5.44 o                         
   0   8   6          9.79          2.79         2.13 o                         
   1   8   6          0.66         -1.00         1.94 o                         
   2   8   6         15.56         12.40         2.34 o                         
   3   8   6        109.64        143.58         6.06 o                         
   4   8   6          0.11          2.84         2.18 o                         
   5   8   6         34.00         47.05         4.13 o                         
   6   8   6          1.52         -4.46         3.61 o                         
   7   8   6         44.89         38.73         5.64 o                         
   8   8   6          0.06         -3.46         3.45 o                         
   9   8   6          0.90          0.13         3.72 o                         
  10   8   6         19.88         15.00         6.16 o                         
  11   8   6          6.76         11.80         8.18 o                         
  -6   9   6          1.64          6.62         6.11 o                         
  -5   9   6         49.61         40.62         6.65 o                         
  -4   9   6         90.26         65.85         7.37 o                         
  -3   9   6        192.64        182.04         5.50 o                         
  -2   9   6          1.28         -2.99         2.00 o                         
  -1   9   6        122.78        118.45         5.63 o                         
   0   9   6        233.00        240.09         6.59 o                         
   1   9   6          1.73         -2.82         1.88 o                         
   2   9   6        222.75        239.88         6.63 o                         
   3   9   6          5.75         12.59         2.94 o                         
   4   9   6          0.74         -2.22         2.62 o                         
   5   9   6        139.72        174.35        13.25 o                         
   6   9   6        110.97        164.02        10.99 o                         
   7   9   6         81.75         79.55         5.44 o                         
   8   9   6          0.62          0.44         3.30 o                         
   9   9   6          3.16         -4.47         5.18 o                         
  10   9   6          0.00         -2.23         8.63 o                         
  11   9   6          3.80          0.01        10.20 o                         
  -5  10   6          8.39         -3.85         5.36 o                         
  -4  10   6          4.85          8.63         5.07 o                         
  -3  10   6          4.78          0.21         4.31 o                         
  -2  10   6          2.60         -2.24         1.89 o                         
  -1  10   6         67.62         75.43         5.04 o                         
   0  10   6        204.49        205.15         7.13 o                         
   1  10   6         80.01         77.49         6.34 o                         
   2  10   6          0.38         -0.36         2.70 o                         
   3  10   6        434.69        489.72        22.61 o                         
   4  10   6        168.18        168.68         6.98 o                         
   5  10   6         15.53         22.58         4.88 o                         
   6  10   6         48.59         38.34         6.41 o                         
   7  10   6          1.23          0.51         4.95 o                         
   8  10   6         10.25          0.53         5.52 o                         
   9  10   6          0.43         -5.75         5.88 o                         
  10  10   6          5.73          2.21         6.24 o                         
  -4  11   6          0.88          0.95         5.40 o                         
  -3  11   6          9.48         10.48         4.43 o                         
  -2  11   6          3.74         -0.01         3.51 o                         
  -1  11   6         26.57         27.15         3.88 o                         
   0  11   6         71.52         59.68         5.30 o                         
   1  11   6         13.06         10.49         3.82 o                         
   2  11   6          0.00         -4.38         2.92 o                         
   3  11   6          3.60          4.70         3.68 o                         
   4  11   6          9.23         17.67         4.21 o                         
   5  11   6          9.98          6.78         4.21 o                         
   6  11   6          6.46         11.05         4.23 o                         
   7  11   6          1.79         -3.07         4.46 o                         
   8  11   6          0.04         -1.25         4.86 o                         
   9  11   6          3.38         -0.85         8.92 o                         
  10  11   6          0.10         -3.73         6.03 o                         
  -2  12   6          0.55          1.08         5.32 o                         
  -1  12   6          0.33         -3.84         4.82 o                         
   0  12   6          0.00         -1.28         3.52 o                         
   1  12   6          5.95          2.78         3.69 o                         
   2  12   6         17.75         13.28         5.09 o                         
   3  12   6          0.65          3.92         4.24 o                         
   4  12   6          2.75          2.39         4.53 o                         
   5  12   6         30.11         31.37         4.76 o                         
   6  12   6         10.57         16.01         4.53 o                         
   7  12   6         20.06         28.46         5.49 o                         
   8  12   6          7.72          9.77         6.51 o                         
   9  12   6          0.99         -3.43         5.38 o                         
  -1  13   6          4.65         -0.52         5.73 o                         
   0  13   6          1.10         -4.97         5.56 o                         
   1  13   6          5.63         -0.32         4.40 o                         
   2  13   6          1.00         -5.63         4.59 o                         
   3  13   6         17.09         18.33         5.69 o                         
   4  13   6        112.46        197.67        14.33 o                         
   5  13   6          2.49          5.53         4.87 o                         
   6  13   6          1.03          0.06         5.13 o                         
   7  13   6         10.14          7.67         5.46 o                         
   8  13   6          0.08         -4.67         4.68 o                         
   2  14   6          0.10         -6.23         4.86 o                         
   3  14   6          7.60          0.44         4.98 o                         
   4  14   6          0.81          6.32         5.33 o                         
   5  14   6         14.38         23.61         6.03 o                         
   6  14   6          7.01          7.60         5.83 o                         
  -7 -10   7         24.08         28.24         8.47 o                         
  -6 -10   7         25.43         20.80         7.05 o                         
  -5 -10   7          0.40          2.05         4.92 o                         
  -4 -10   7          1.92         -5.60         4.59 o                         
  -3 -10   7          6.13          5.48         5.12 o                         
  -2 -10   7          6.04         11.25         5.49 o                         
  -1 -10   7          7.80          3.49         4.92 o                         
  -8  -9   7         17.38         14.35         7.33 o                         
  -7  -9   7         33.22         29.50         9.53 o                         
  -6  -9   7         10.27         16.54         5.70 o                         
  -5  -9   7         92.30         98.29         6.26 o                         
  -4  -9   7          0.96         -0.35         4.26 o                         
  -3  -9   7          7.59         -3.20         4.03 o                         
  -2  -9   7          3.61          5.05         4.04 o                         
  -1  -9   7         22.27         24.86         4.74 o                         
   0  -9   7          0.57         -2.35         3.42 o                         
   1  -9   7          2.19          0.92         4.03 o                         
  -9  -8   7          1.63         -5.49         9.61 o                         
  -8  -8   7         15.51          8.30         8.21 o                         
  -7  -8   7         11.70         18.40         6.57 o                         
  -6  -8   7          6.67         10.94         5.19 o                         
  -5  -8   7         15.27         15.51         5.35 o                         
  -4  -8   7        197.93        233.96         8.95 o                         
  -3  -8   7         41.03         30.92         3.84 o                         
  -2  -8   7         39.46         27.31         4.02 o                         
  -1  -8   7          1.33         -4.43         3.51 o                         
   0  -8   7          2.82          2.42         3.51 o                         
   1  -8   7         18.31          7.19         3.94 o                         
   2  -8   7          6.27          4.18         4.52 o                         
   3  -8   7         52.86         69.67         7.97 o                         
 -10  -7   7          1.95         -1.22         9.54 o                         
  -9  -7   7          3.83         -3.55        11.13 o                         
  -8  -7   7        132.90        114.39        14.46 o                         
  -7  -7   7          0.02         -9.28         6.53 o                         
  -6  -7   7        116.62        109.38         9.15 o                         
  -5  -7   7          0.43          4.85         4.54 o                         
  -4  -7   7         62.84         68.00         4.20 o                         
  -3  -7   7         17.37         12.45         2.43 o                         
  -2  -7   7          0.57         -2.82         2.41 o                         
  -1  -7   7        235.23        243.88         7.81 o                         
   0  -7   7        101.06         85.31         8.99 o                         
   1  -7   7          2.63         -5.07         3.45 o                         
   2  -7   7         41.41         26.22         4.88 o                         
   3  -7   7          9.65          4.15         4.24 o                         
   4  -7   7         28.28         39.07         5.46 o                         
 -10  -6   7          3.62        -10.14         6.89 o                         
  -9  -6   7          0.76        -10.35         6.90 o                         
  -8  -6   7         44.32         38.42        12.15 o                         
  -7  -6   7        240.04        321.77        22.73 o                         
  -6  -6   7          4.88         11.86         5.83 o                         
  -5  -6   7         28.62         28.34         6.20 o                         
  -4  -6   7         37.11         50.41         7.58 o                         
  -3  -6   7        213.89        242.16         9.41 o                         
  -2  -6   7          0.57         -3.32         2.54 o                         
  -1  -6   7         15.91         10.23         2.49 o                         
   0  -6   7        221.88        210.54         7.10 o                         
   1  -6   7         24.00         21.00         2.74 o                         
   2  -6   7         12.69          3.70         3.68 o                         
   3  -6   7         42.20         33.73         5.00 o                         
   4  -6   7          0.26         -5.33         3.84 o                         
   5  -6   7          4.36          1.12         4.50 o                         
 -10  -5   7         57.18         68.95        14.10 o                         
  -9  -5   7          6.22         -2.27         3.33 o                         
  -8  -5   7         14.41         12.48         3.83 o                         
  -7  -5   7          0.99          1.82         3.96 o                         
  -6  -5   7        795.88        827.06        19.89 o                         
  -5  -5   7        785.55        920.21        21.08 o                         
  -4  -5   7         55.12         51.68         3.68 o                         
  -3  -5   7        362.21        422.36        10.08 o                         
  -2  -5   7          0.20         -2.23         1.90 o                         
  -1  -5   7        154.63        157.21         6.02 o                         
   0  -5   7        227.46        222.03         6.04 o                         
   1  -5   7          0.19         -3.43         2.28 o                         
   2  -5   7          1.23         -3.06         2.04 o                         
   3  -5   7         14.81         15.52         3.34 o                         
   4  -5   7         19.99         24.53         4.43 o                         
   5  -5   7         55.43         38.59         4.58 o                         
   6  -5   7         50.01         70.69         6.54 o                         
 -11  -4   7          6.21         -8.26         5.76 o                         
 -10  -4   7          5.49         -0.90         5.13 o                         
  -9  -4   7         18.54         16.27         4.99 o                         
  -8  -4   7         87.52         98.79         6.40 o                         
  -7  -4   7          4.84          2.68         3.33 o                         
  -6  -4   7        358.86        397.74        10.65 o                         
  -5  -4   7          5.21         15.89         2.73 o                         
  -4  -4   7        199.79        194.09         8.43 o                         
  -3  -4   7        224.13        203.37         6.62 o                         
  -2  -4   7         46.88         54.31         3.78 o                         
  -1  -4   7          9.45          8.32         2.93 o                         
   0  -4   7        271.48        283.83         7.33 o                         
   1  -4   7         29.04         22.34         2.92 o                         
   2  -4   7          0.29         -3.25         2.17 o                         
   3  -4   7        188.80        195.44         6.76 o                         
   4  -4   7         14.73         20.43         4.14 o                         
   5  -4   7          5.19          2.03         3.47 o                         
   6  -4   7         37.64         40.12         5.54 o                         
   7  -4   7         20.88         29.42         6.47 o                         
 -11  -3   7          3.46         -3.16         6.45 o                         
 -10  -3   7          6.52          5.05         6.53 o                         
  -9  -3   7         96.00         94.67         7.22 o                         
  -8  -3   7         16.83          5.89         2.97 o                         
  -7  -3   7        289.17        321.47        10.34 o                         
  -6  -3   7         10.90         10.75         2.70 o                         
  -5  -3   7        111.22         98.06         4.55 o                         
  -4  -3   7         45.17         45.90         4.17 o                         
  -3  -3   7        511.15        507.39         9.95 o                         
  -2  -3   7          0.07         -2.54         1.70 o                         
  -1  -3   7          0.29         -1.95         1.30 o                         
   0  -3   7         31.90         24.02         3.07 o                         
   1  -3   7        342.82        330.40         7.04 o                         
   2  -3   7         12.43          8.91         2.12 o                         
   3  -3   7          1.75          1.40         1.99 o                         
   4  -3   7        384.04        378.92         8.73 o                         
   5  -3   7        205.86        241.25         7.83 o                         
   6  -3   7          3.02          5.11         4.31 o                         
   7  -3   7         48.69         52.96         5.90 o                         
   8  -3   7          0.42         -1.67         4.82 o                         
 -11  -2   7          7.07          2.76         7.85 o                         
 -10  -2   7         34.76         33.32         6.54 o                         
  -9  -2   7        165.08        170.76        13.29 o                         
  -8  -2   7          8.07         -4.34         3.99 o                         
  -7  -2   7          5.76          9.98         2.63 o                         
  -6  -2   7         98.76         96.85         5.03 o                         
  -5  -2   7          9.39          6.02         2.26 o                         
  -4  -2   7        210.98        219.27         7.75 o                         
  -3  -2   7          1.07          0.60         1.94 o                         
  -2  -2   7        486.73        445.95         8.30 o                         
  -1  -2   7        111.41        108.53         5.95 o                         
   0  -2   7          7.50         -2.31         1.57 o                         
   1  -2   7        526.83        526.25         9.29 o                         
   2  -2   7          0.02         -2.72         1.81 o                         
   3  -2   7         41.59         29.12         2.27 o                         
   4  -2   7          6.40          6.26         2.38 o                         
   5  -2   7         40.09         42.60         4.30 o                         
   6  -2   7        170.21        244.53         7.97 o                         
   7  -2   7         20.11         25.79         5.31 o                         
   8  -2   7         60.70         76.58         7.00 o                         
 -11  -1   7          0.30         -9.61         9.68 o                         
 -10  -1   7         40.02         42.01        10.33 o                         
  -9  -1   7         13.74         17.16         5.88 o                         
  -8  -1   7          0.49         -3.77         4.05 o                         
  -7  -1   7         87.77         88.02         6.30 o                         
  -6  -1   7        184.27        174.27         6.18 o                         
  -5  -1   7        402.01        402.58         9.02 o                         
  -4  -1   7          0.56         -1.30         2.02 o                         
  -3  -1   7       1713.54       1736.75        21.03 o                         
  -2  -1   7        174.43        190.20         4.88 o                         
  -1  -1   7        154.16        177.13         4.40 o                         
   0  -1   7         99.03        106.99         4.11 o                         
   1  -1   7         62.53         61.74         3.99 o                         
   2  -1   7         72.54         62.73         3.65 o                         
   3  -1   7         23.23         12.81         1.80 o                         
   4  -1   7        278.37        273.49         5.91 o                         
   5  -1   7         20.10         16.28         2.68 o                         
   6  -1   7          9.17          3.34         3.44 o                         
   7  -1   7         37.74         36.27         4.72 o                         
   8  -1   7          9.93         10.67         5.02 o                         
   9  -1   7          0.74         -7.58         5.05 o                         
 -10   0   7          2.63         -4.42         5.34 o                         
  -9   0   7         29.85         24.08         6.11 o                         
  -8   0   7         33.36         24.76         5.71 o                         
  -7   0   7         36.59         28.89         5.15 o                         
  -6   0   7        245.81        250.41         9.25 o                         
  -5   0   7         36.07         25.27         2.15 o                         
  -4   0   7         26.07         27.21         2.69 o                         
  -3   0   7          6.33          1.15         1.71 o                         
  -2   0   7         45.53         31.79         1.91 o                         
  -1   0   7        319.22        360.61         6.27 o                         
   0   0   7         87.31         92.79         3.08 o                         
   1   0   7       1249.38       1326.75        15.64 o                         
   2   0   7         76.69         88.07         4.08 o                         
   3   0   7        113.34        109.82         3.98 o                         
   4   0   7         18.36         13.28         1.92 o                         
   5   0   7         28.00         22.19         3.17 o                         
   6   0   7         66.82         57.53         4.52 o                         
   7   0   7          2.80          2.73         4.27 o                         
   8   0   7         18.21         10.16         5.40 o                         
   9   0   7          2.60          5.41         5.50 o                         
 -10   1   7          6.71         -0.76         9.67 o                         
  -9   1   7         20.22          6.76         5.68 o                         
  -8   1   7         19.06         14.36         5.49 o                         
  -7   1   7        597.41        650.58        15.56 o                         
  -6   1   7        145.51        147.52         7.88 o                         
  -5   1   7        483.45        497.79        12.75 o                         
  -4   1   7          1.14         -2.54         1.69 o                         
  -3   1   7        644.98        713.61         9.88 o                         
  -2   1   7       9964.77      11418.86       106.01 o                         
  -1   1   7       2087.85       2410.01        24.45 o                         
   0   1   7        100.26         95.30         3.51 o                         
   1   1   7        580.07        525.35         7.48 o                         
   2   1   7        787.28        806.82         9.78 o                         
   3   1   7        139.92        142.73         4.77 o                         
   4   1   7        125.52        110.65         5.23 o                         
   5   1   7         79.47         54.76         3.99 o                         
   6   1   7          0.01         -4.18         2.79 o                         
   7   1   7        216.90        278.39        10.11 o                         
   8   1   7          5.38          0.51         5.04 o                         
   9   1   7         39.26         33.04         7.14 o                         
  10   1   7          0.63         -1.63         5.70 o                         
 -10   2   7          0.85         -6.44         5.63 o                         
  -9   2   7         23.65         25.93         6.26 o                         
  -8   2   7          1.43         -5.80         4.69 o                         
  -7   2   7         55.77         65.37         4.83 o                         
  -6   2   7        190.96        216.72         9.14 o                         
  -5   2   7         13.95         17.31         2.77 o                         
  -4   2   7        498.59        545.44         8.35 o                         
  -3   2   7        134.91        150.96         4.18 o                         
  -2   2   7          8.57         24.79         2.08 o                         
  -1   2   7        905.31        876.69        11.51 o                         
   0   2   7        134.47        120.44         4.50 o                         
   1   2   7        230.82        220.24         5.06 o                         
   2   2   7        488.21        498.65         7.06 o                         
   3   2   7         14.07          5.67         1.68 o                         
   4   2   7         65.66         63.32         3.34 o                         
   5   2   7        160.33        162.76         5.22 o                         
   6   2   7        196.31        237.67         9.36 o                         
   7   2   7          0.00          3.59         4.05 o                         
   8   2   7        180.22        253.51        15.64 o                         
   9   2   7          0.52         -7.56         5.04 o                         
  10   2   7         11.36          7.45         6.13 o                         
  -9   3   7         26.82         34.49         6.48 o                         
  -8   3   7         70.33         59.25         7.08 o                         
  -7   3   7        384.43        421.22        11.73 o                         
  -6   3   7        106.13        111.01         9.65 o                         
  -5   3   7         76.88         71.66         3.95 o                         
  -4   3   7         14.81         10.76         1.69 o                         
  -3   3   7         13.89          8.25         1.73 o                         
  -2   3   7        917.40        985.16        12.50 o                         
  -1   3   7        654.92        536.12         8.07 o                         
   0   3   7         15.05          8.51         1.74 o                         
   1   3   7         13.79         17.99         1.71 o                         
   2   3   7        373.80        347.57         6.24 o                         
   3   3   7        180.66        197.99         5.05 o                         
   4   3   7        190.04        197.15         6.12 o                         
   5   3   7        182.16        189.88         6.39 o                         
   6   3   7        469.03        538.93        16.25 o                         
   7   3   7        123.48        161.97        16.45 o                         
   8   3   7         32.16         38.58         6.01 o                         
   9   3   7          0.39         -6.26         4.79 o                         
  10   3   7          5.62          5.12         5.92 o                         
  -9   4   7         16.74         11.62         6.50 o                         
  -8   4   7        128.74        126.45         9.21 o                         
  -7   4   7          5.72         13.75         4.13 o                         
  -6   4   7         11.77         19.45         3.56 o                         
  -5   4   7         32.51         41.86         2.99 o                         
  -4   4   7         22.81         32.16         2.65 o                         
  -3   4   7         32.28         25.66         2.20 o                         
  -2   4   7       1081.45       1010.54        14.20 o                         
  -1   4   7         87.71         84.36         4.11 o                         
   0   4   7         37.72         29.25         2.38 o                         
   1   4   7        847.28        890.10        11.71 o                         
   2   4   7        165.29        194.73         4.99 o                         
   3   4   7        144.69        123.13         4.52 o                         
   4   4   7         53.65         39.60         3.23 o                         
   5   4   7        300.05        339.75         9.50 o                         
   6   4   7         14.53         16.20         3.01 o                         
   7   4   7        140.52        143.16        12.60 o                         
   8   4   7         16.45         15.76         4.86 o                         
   9   4   7          0.01         -3.72         4.91 o                         
  10   4   7          0.08         -7.36         4.90 o                         
  11   4   7          0.52         -8.05         5.36 o                         
  -9   5   7          0.85          0.47         5.76 o                         
  -8   5   7          0.31          2.30         4.15 o                         
  -7   5   7         66.51         73.11         6.45 o                         
  -6   5   7         10.15          8.52         4.13 o                         
  -5   5   7        234.99        241.78         8.82 o                         
  -4   5   7         71.37         55.11         3.86 o                         
  -3   5   7          1.27         -2.52         1.68 o                         
  -2   5   7        278.04        283.47         6.15 o                         
  -1   5   7        345.19        343.53         8.52 o                         
   0   5   7        156.21        169.14         5.43 o                         
   1   5   7        212.63        227.92         6.11 o                         
   2   5   7       1421.84       1523.89        17.63 o                         
   3   5   7        155.09        164.19         5.20 o                         
   4   5   7        325.25        322.94         8.23 o                         
   5   5   7          2.01         -0.30         2.96 o                         
   6   5   7          4.76         17.08         4.35 o                         
   7   5   7        240.82        267.36         9.72 o                         
   8   5   7          0.00         -2.82         1.88 o                         
   9   5   7         26.38         25.94         5.54 o                         
  10   5   7          0.00         -3.59         4.98 o                         
  11   5   7          3.75         -2.16         6.34 o                         
  -8   6   7          9.47         10.03         5.74 o                         
  -7   6   7          0.01         -6.01         4.56 o                         
  -6   6   7         50.15         44.22         6.54 o                         
  -5   6   7          3.01          2.79         2.66 o                         
  -4   6   7        576.25        579.09        10.77 o                         
  -3   6   7          0.40         -0.61         2.01 o                         
  -2   6   7          4.25         -1.77         1.65 o                         
  -1   6   7        466.67        478.99         8.38 o                         
   0   6   7          6.02         -2.95         1.97 o                         
   1   6   7        925.05       1001.33        16.23 o                         
   2   6   7          1.08         -1.42         1.71 o                         
   3   6   7        175.66        156.67         5.87 o                         
   4   6   7         64.08         59.84         3.96 o                         
   5   6   7        159.33        175.61         8.91 o                         
   6   6   7          5.40          5.48         3.64 o                         
   7   6   7         87.21         91.43         6.66 o                         
   8   6   7         16.64         14.15         3.47 o                         
   9   6   7         13.01         10.44         5.52 o                         
  10   6   7         25.02         21.88         6.18 o                         
  11   6   7          0.01          0.60         6.46 o                         
  -7   7   7         23.77         20.09         4.77 o                         
  -6   7   7          9.30         12.04         4.41 o                         
  -5   7   7          4.45          0.06         3.78 o                         
  -4   7   7          2.42          6.03         2.63 o                         
  -3   7   7         44.26         39.92         3.49 o                         
  -2   7   7         39.79         34.61         3.14 o                         
  -1   7   7        101.78         81.42         4.90 o                         
   0   7   7         56.78         42.93         2.71 o                         
   1   7   7         18.73         12.95         2.42 o                         
   2   7   7        354.42        372.84         8.68 o                         
   3   7   7        355.28        440.20        10.40 o                         
   4   7   7         40.92         53.73         3.86 o                         
   5   7   7         62.89         40.36         4.27 o                         
   6   7   7        152.30        212.00        12.22 o                         
   7   7   7          1.00          3.23         3.99 o                         
   8   7   7          0.04          0.04         3.37 o                         
   9   7   7         29.21         29.47         5.97 o                         
  10   7   7          0.76         -0.54         5.46 o                         
  11   7   7          6.47          6.79         5.89 o                         
  -7   8   7          1.21         13.53         6.39 o                         
  -6   8   7         17.80         12.37         4.31 o                         
  -5   8   7          2.83          5.40         3.97 o                         
  -4   8   7         44.98         36.30         4.74 o                         
  -3   8   7          0.05         -0.82         2.26 o                         
  -2   8   7         13.10          9.08         2.43 o                         
  -1   8   7        222.08        214.69         5.74 o                         
   0   8   7        121.51         97.42         4.42 o                         
   1   8   7          6.01          2.77         1.86 o                         
   2   8   7          2.03          3.33         2.16 o                         
   3   8   7        161.26        201.76         6.00 o                         
   4   8   7         32.18         21.94         3.30 o                         
   5   8   7         14.33          9.70         3.21 o                         
   6   8   7        160.60        172.58        10.34 o                         
   7   8   7         69.52         92.34         7.78 o                         
   8   8   7          0.40         -5.25         3.50 o                         
   9   8   7          1.88         -5.55         3.70 o                         
  10   8   7         11.54          9.94         6.12 o                         
  11   8   7          0.65         -5.15        10.35 o                         
  -6   9   7          0.15          2.17         7.51 o                         
  -5   9   7         47.39         57.95         7.55 o                         
  -4   9   7        100.97         99.44         6.54 o                         
  -3   9   7        226.15        204.25        13.35 o                         
  -2   9   7         13.50          5.84         2.62 o                         
  -1   9   7          4.19         -1.01         2.28 o                         
   0   9   7        154.61        127.72         5.41 o                         
   1   9   7          0.92         -3.33         2.22 o                         
   2   9   7         17.68         10.47         2.60 o                         
   3   9   7        367.50        399.90        17.74 o                         
   4   9   7         15.09         11.15         2.57 o                         
   5   9   7         80.96         85.68         5.62 o                         
   6   9   7         20.46         23.72         3.81 o                         
   7   9   7        178.39        221.06        11.63 o                         
   8   9   7         39.63         44.79         7.39 o                         
   9   9   7          3.54         -1.23         5.37 o                         
  10   9   7          0.36         -6.45         8.55 o                         
  -5  10   7          5.99          0.58         6.77 o                         
  -4  10   7          4.98         -3.85        10.46 o                         
  -3  10   7          8.61          6.89         3.07 o                         
  -2  10   7          4.00         -1.28         3.09 o                         
  -1  10   7          5.05          1.71         2.90 o                         
   0  10   7         92.68         89.40         4.94 o                         
   1  10   7         77.15         75.32         4.14 o                         
   2  10   7         27.76         15.31         3.05 o                         
   3  10   7        198.87        221.21        10.17 o                         
   4  10   7        582.36        717.35        26.65 o                         
   5  10   7         24.60         20.71         5.36 o                         
   6  10   7         17.82         12.20         7.31 o                         
   7  10   7         13.88          7.52         5.14 o                         
   8  10   7         30.02         51.52         6.93 o                         
   9  10   7          4.84         -0.49         5.72 o                         
  10  10   7         11.04          4.80         9.15 o                         
  -4  11   7          0.51         -1.66         4.79 o                         
  -3  11   7         16.50         25.93         6.39 o                         
  -2  11   7          0.14         -2.21         3.65 o                         
  -1  11   7          8.66          4.77         3.03 o                         
   0  11   7         70.65         80.54         6.60 o                         
   1  11   7          1.77         -1.26         3.53 o                         
   2  11   7         58.26         49.74         5.85 o                         
   3  11   7         15.82         13.47         4.33 o                         
   4  11   7         82.50        145.01        13.05 o                         
   5  11   7        112.97        126.97         7.63 o                         
   6  11   7          4.72          3.16         4.55 o                         
   7  11   7          2.36          0.99         5.40 o                         
   8  11   7         10.86          6.85         5.62 o                         
   9  11   7          0.06         -3.14         6.60 o                         
  10  11   7          0.22        -14.65        10.35 o                         
  -2  12   7         19.75         26.45         6.13 o                         
  -1  12   7          0.43         -0.69         4.82 o                         
   0  12   7          2.54          2.61         4.78 o                         
   1  12   7         35.47         45.16         5.10 o                         
   2  12   7          3.15          8.38         4.50 o                         
   3  12   7          0.20         -1.50         4.59 o                         
   4  12   7         56.80         49.68         6.45 o                         
   5  12   7         21.26         15.11         4.79 o                         
   6  12   7          0.99          1.71         4.34 o                         
   7  12   7         19.34         23.56         5.48 o                         
   8  12   7         11.63          8.75         5.64 o                         
   9  12   7          0.24         -4.80         5.02 o                         
  -1  13   7          0.03          2.26         6.63 o                         
   0  13   7          1.80          2.75         6.34 o                         
   1  13   7          3.89          3.37         4.72 o                         
   2  13   7         17.69         16.76         5.11 o                         
   3  13   7          8.17          4.75         5.40 o                         
   4  13   7         46.67         52.17         8.23 o                         
   5  13   7         25.16         23.17         5.73 o                         
   6  13   7          3.71          5.61         5.23 o                         
   7  13   7          8.47          9.52         5.43 o                         
   8  13   7          2.21         -2.08         5.26 o                         
   2  14   7          0.00         -7.95         5.36 o                         
   3  14   7          0.02         -4.50         6.03 o                         
   4  14   7          0.02         -5.35         5.44 o                         
   5  14   7         23.87         35.67         7.25 o                         
   6  14   7          0.07         -5.44         9.23 o                         
  -5 -10   8          3.93         -0.12         7.20 o                         
  -4 -10   8         63.43         53.15         7.90 o                         
  -3 -10   8         25.26         25.71         6.54 o                         
  -7  -9   8         33.64         34.30         6.89 o                         
  -6  -9   8         26.65         22.67         6.00 o                         
  -5  -9   8         17.12          9.79         5.83 o                         
  -4  -9   8          4.80          7.07         5.90 o                         
  -3  -9   8         21.20         23.29         6.38 o                         
  -2  -9   8         18.50         12.70         4.72 o                         
  -1  -9   8         18.10         12.11         5.01 o                         
   0  -9   8          0.05         -4.04         4.43 o                         
  -8  -8   8          0.39         -5.90         4.94 o                         
  -7  -8   8          0.01          0.50         4.96 o                         
  -6  -8   8         25.90         30.85         5.93 o                         
  -5  -8   8          0.05         -1.73         4.64 o                         
  -4  -8   8         45.88         55.33         5.84 o                         
  -3  -8   8         26.45         29.80         5.22 o                         
  -2  -8   8          9.35         -5.27         3.74 o                         
  -1  -8   8          2.97          5.22         4.37 o                         
   0  -8   8         32.30         35.31         5.70 o                         
   1  -8   8          7.10          0.98         4.33 o                         
   2  -8   8          5.13          4.23         4.64 o                         
  -9  -7   8          0.11         -5.01         5.08 o                         
  -8  -7   8         39.72         37.95        11.85 o                         
  -7  -7   8          1.49          1.94         4.63 o                         
  -6  -7   8          7.48         17.90         5.34 o                         
  -5  -7   8         21.16          9.11         4.93 o                         
  -4  -7   8          0.03         -5.05         3.53 o                         
  -3  -7   8          0.04         -4.95         3.30 o                         
  -2  -7   8          8.60          1.31         3.32 o                         
  -1  -7   8          7.61          9.00         4.24 o                         
   0  -7   8         86.51         79.80         6.52 o                         
   1  -7   8          4.34         -3.46         4.03 o                         
   2  -7   8          4.78          0.11         4.36 o                         
   3  -7   8          7.54          1.17         4.61 o                         
 -10  -6   8          0.06         -6.57        10.12 o                         
  -9  -6   8         34.71         12.82        10.58 o                         
  -8  -6   8          8.53          5.63         5.60 o                         
  -7  -6   8          0.41         -0.71         4.84 o                         
  -6  -6   8         53.87         59.05         6.52 o                         
  -5  -6   8        166.98        154.31         9.34 o                         
  -4  -6   8         92.40         95.75         8.06 o                         
  -3  -6   8         52.85         61.54         6.63 o                         
  -2  -6   8        221.30        187.78         8.31 o                         
  -1  -6   8         84.33         84.43         5.15 o                         
   0  -6   8        139.85        157.59         7.66 o                         
   1  -6   8         90.90         95.33         6.90 o                         
   2  -6   8          2.29         -5.71         3.81 o                         
   3  -6   8         23.73         23.43         4.87 o                         
   4  -6   8          2.68         -3.04         4.45 o                         
   5  -6   8          9.30          9.98         4.96 o                         
 -10  -5   8          9.93          5.17         9.08 o                         
  -9  -5   8          6.88         -8.29         6.63 o                         
  -8  -5   8          0.67          1.04         4.48 o                         
  -7  -5   8          3.85         -2.30         3.95 o                         
  -6  -5   8        557.95        591.86        21.42 o                         
  -5  -5   8        220.17        282.16        12.50 o                         
  -4  -5   8        378.47        435.26        14.45 o                         
  -3  -5   8       3098.25       3285.62        62.74 o                         
  -2  -5   8        124.90        155.34        11.65 o                         
  -1  -5   8          7.79          3.94         2.99 o                         
   0  -5   8         37.06         34.91         3.92 o                         
   1  -5   8         75.16         85.17         5.03 o                         
   2  -5   8          7.62         -4.46         3.23 o                         
   3  -5   8          1.83         -6.28         4.18 o                         
   4  -5   8         33.50         28.94         4.84 o                         
   5  -5   8          0.15         -4.42         4.55 o                         
   6  -5   8         21.90         27.39         5.72 o                         
 -10  -4   8          0.47         -4.61         6.46 o                         
  -9  -4   8         19.18         19.63         7.32 o                         
  -8  -4   8         94.79        102.10         8.44 o                         
  -7  -4   8         92.75        116.59         7.93 o                         
  -6  -4   8        334.75        358.17        14.71 o                         
  -5  -4   8        186.22        222.46        12.11 o                         
  -4  -4   8        126.80        126.98        11.74 o                         
  -3  -4   8         43.32         36.49         3.82 o                         
  -2  -4   8        482.08        518.38        11.65 o                         
  -1  -4   8          1.44         -2.32         2.53 o                         
   0  -4   8         39.08         35.23         3.64 o                         
   1  -4   8        166.53        174.99         7.50 o                         
   2  -4   8          0.01         -3.67         2.44 o                         
   3  -4   8         68.17         53.32         4.57 o                         
   4  -4   8          0.12         -5.15         3.44 o                         
   5  -4   8          4.87          7.56         3.83 o                         
   6  -4   8          6.20          8.31         4.82 o                         
 -10  -3   8         34.72         28.23         7.22 o                         
  -9  -3   8          0.22         -3.91         4.21 o                         
  -8  -3   8          0.01         -1.93         2.78 o                         
  -7  -3   8        135.53        110.44         6.78 o                         
  -6  -3   8          0.15         -1.93         2.52 o                         
  -5  -3   8        558.94        637.32        16.28 o                         
  -4  -3   8        347.21        315.99        10.26 o                         
  -3  -3   8          1.15          2.84         2.71 o                         
  -2  -3   8         12.85          3.76         2.12 o                         
  -1  -3   8        134.13        135.04         4.90 o                         
   0  -3   8         19.20         16.10         3.12 o                         
   1  -3   8         46.29         38.94         3.38 o                         
   2  -3   8         90.19         76.45         4.14 o                         
   3  -3   8         48.46         28.39         3.46 o                         
   4  -3   8        161.97        145.59         6.84 o                         
   5  -3   8         15.83          6.30         3.82 o                         
   6  -3   8          8.28          9.42         4.72 o                         
   7  -3   8          2.75          8.49         5.19 o                         
 -10  -2   8         51.13         48.72         7.27 o                         
  -9  -2   8        155.07        158.72        13.12 o                         
  -8  -2   8         17.66          7.63         4.62 o                         
  -7  -2   8         21.48         11.11         2.98 o                         
  -6  -2   8         13.59         13.32         3.03 o                         
  -5  -2   8          6.22          3.25         2.78 o                         
  -4  -2   8          4.81         -1.66         2.57 o                         
  -3  -2   8          8.30          2.48         2.36 o                         
  -2  -2   8        142.39        126.81         5.06 o                         
  -1  -2   8        394.41        449.71         8.94 o                         
   0  -2   8         94.86         89.18         4.07 o                         
   1  -2   8        282.72        307.05         7.06 o                         
   2  -2   8         14.85          9.19         2.37 o                         
   3  -2   8          2.31         -0.94         1.56 o                         
   4  -2   8          1.88         -3.24         2.16 o                         
   5  -2   8         77.50         71.43         4.75 o                         
   6  -2   8          0.19          3.24         4.48 o                         
   7  -2   8         56.42         75.34         6.97 o                         
   8  -2   8         23.37         51.28         6.96 o                         
 -10  -1   8         15.86         14.90         6.65 o                         
  -9  -1   8         22.19         18.92         7.15 o                         
  -8  -1   8         63.81         54.84         6.00 o                         
  -7  -1   8         27.38         13.76         4.29 o                         
  -6  -1   8          7.37          1.25         2.28 o                         
  -5  -1   8         85.31         75.61         5.32 o                         
  -4  -1   8          0.01         -3.26         2.17 o                         
  -3  -1   8        375.58        394.71         9.48 o                         
  -2  -1   8        230.14        222.69         6.68 o                         
  -1  -1   8          1.87          2.00         1.05 o                         
   0  -1   8         77.96         56.16         3.55 o                         
   1  -1   8        387.80        404.57         8.71 o                         
   2  -1   8        354.24        352.91         9.12 o                         
   3  -1   8        130.61        127.78         4.43 o                         
   4  -1   8        197.13        255.39         5.98 o                         
   5  -1   8         13.88          8.84         2.57 o                         
   6  -1   8         98.66         91.09         6.18 o                         
   7  -1   8          1.30          2.17         4.59 o                         
   8  -1   8         57.43         75.86         7.08 o                         
 -10   0   8         14.59         12.69         7.10 o                         
  -9   0   8          1.24         -6.25         4.87 o                         
  -8   0   8        201.11        229.34        18.93 o                         
  -7   0   8         32.72         18.31         4.78 o                         
  -6   0   8        402.45        401.54        13.87 o                         
  -5   0   8          0.04         -4.01         2.98 o                         
  -4   0   8          1.73         -3.02         2.01 o                         
  -3   0   8         43.45         38.49         3.33 o                         
  -2   0   8        450.81        357.38         6.53 o                         
  -1   0   8          1.92          0.23         1.65 o                         
   0   0   8         36.33         31.05         2.26 o                         
   1   0   8       1034.70       1011.85        15.22 o                         
   2   0   8         14.73         10.05         2.41 o                         
   3   0   8        203.81        224.12         5.97 o                         
   4   0   8         34.78         36.34         2.93 o                         
   5   0   8         51.71         32.30         2.92 o                         
   6   0   8          0.02         -4.70         3.13 o                         
   7   0   8         24.05         19.78         4.76 o                         
   8   0   8         11.30         10.30         5.80 o                         
   9   0   8         21.83         30.78         6.88 o                         
 -10   1   8          1.87         -5.55         6.63 o                         
  -9   1   8          0.60         -4.39         5.04 o                         
  -8   1   8        122.48        114.45         8.42 o                         
  -7   1   8         19.90         17.64         5.01 o                         
  -6   1   8          2.28          4.55         4.41 o                         
  -5   1   8        231.03        266.61         9.36 o                         
  -4   1   8          3.01         -2.71         2.13 o                         
  -3   1   8         28.42         26.08         2.19 o                         
  -2   1   8        481.84        490.25         8.67 o                         
  -1   1   8       3167.38       3105.87        31.10 o                         
   0   1   8        363.54        342.79         5.93 o                         
   1   1   8          4.06          4.54         1.44 o                         
   2   1   8        347.18        363.35         7.28 o                         
   3   1   8        195.15        227.60         5.63 o                         
   4   1   8         79.78         63.26         3.85 o                         
   5   1   8        114.04        104.40         4.50 o                         
   6   1   8         16.57         10.39         3.32 o                         
   7   1   8          0.02         -4.04         4.28 o                         
   8   1   8          0.15         -6.87         4.74 o                         
   9   1   8         83.16        106.36         8.74 o                         
 -10   2   8          2.18         -4.84         7.17 o                         
  -9   2   8         21.84         16.03         8.13 o                         
  -8   2   8        132.71        146.03        12.15 o                         
  -7   2   8         30.45         28.69         5.62 o                         
  -6   2   8        243.42        285.09         8.95 o                         
  -5   2   8         18.97         19.06         3.06 o                         
  -4   2   8        565.06        573.16        11.81 o                         
  -3   2   8         13.84          9.86         1.97 o                         
  -2   2   8       1573.15       1663.54        20.75 o                         
  -1   2   8        290.07        292.46         5.61 o                         
   0   2   8         30.87         21.78         2.09 o                         
   1   2   8          1.75         -1.66         1.45 o                         
   2   2   8         11.44          1.33         1.74 o                         
   3   2   8         13.46          4.80         1.85 o                         
   4   2   8         10.72          7.17         2.05 o                         
   5   2   8        121.05        115.13         4.67 o                         
   6   2   8        226.26        222.47         9.09 o                         
   7   2   8          0.57         -1.01         4.00 o                         
   8   2   8          7.53          0.82         5.01 o                         
   9   2   8          3.52         -7.85         5.23 o                         
  10   2   8         44.05         51.64         8.18 o                         
  -9   3   8          6.82         -2.72         9.90 o                         
  -8   3   8         97.71         84.03        10.51 o                         
  -7   3   8         50.37         61.22         5.73 o                         
  -6   3   8          0.22         16.08         4.10 o                         
  -5   3   8       1505.70       1544.87        20.58 o                         
  -4   3   8        233.34        224.65         6.24 o                         
  -3   3   8        912.11        879.40        13.95 o                         
  -2   3   8          7.59          9.02         1.99 o                         
  -1   3   8         39.34         48.80         3.14 o                         
   0   3   8         72.43         55.90         3.08 o                         
   1   3   8         20.75         10.47         1.65 o                         
   2   3   8        903.84        923.45        12.59 o                         
   3   3   8          4.83          0.58         1.65 o                         
   4   3   8         11.71         12.19         2.51 o                         
   5   3   8         11.45          5.62         2.48 o                         
   6   3   8         76.88         72.51         4.48 o                         
   7   3   8        154.53        151.89        10.93 o                         
   8   3   8         11.36         11.33         5.10 o                         
   9   3   8         14.57          2.32         5.48 o                         
  10   3   8          3.29         -0.51         5.94 o                         
  -9   4   8          3.47        -11.24         8.16 o                         
  -8   4   8         29.45         27.23         7.73 o                         
  -7   4   8         27.57         20.95         4.68 o                         
  -6   4   8       1217.95       1376.95        22.78 o                         
  -5   4   8        199.18        202.87        10.46 o                         
  -4   4   8        411.92        431.34         8.34 o                         
  -3   4   8        124.87        113.23         4.02 o                         
  -2   4   8          0.02         -2.66         1.77 o                         
  -1   4   8       1335.55       1361.13        21.74 o                         
   0   4   8         15.92         11.07         2.57 o                         
   1   4   8        100.78         88.81         4.00 o                         
   2   4   8         75.55         73.76         3.79 o                         
   3   4   8        972.54       1044.33        17.36 o                         
   4   4   8        149.06        130.36         5.69 o                         
   5   4   8        147.66        146.21         7.81 o                         
   6   4   8         13.89          4.39         2.91 o                         
   7   4   8         26.76         20.96         4.29 o                         
   8   4   8          5.95         -2.87         4.33 o                         
   9   4   8          1.21         -7.41         4.94 o                         
  10   4   8          0.00         -8.57         5.72 o                         
  -8   5   8         33.51         19.12         5.21 o                         
  -7   5   8         58.76         55.89         7.70 o                         
  -6   5   8          6.83          8.96         4.56 o                         
  -5   5   8        248.42        236.95         9.79 o                         
  -4   5   8        514.01        564.63        10.03 o                         
  -3   5   8        223.43        214.50         5.88 o                         
  -2   5   8          6.76          4.57         1.84 o                         
  -1   5   8        107.23         92.01         8.21 o                         
   0   5   8        372.26        379.77         9.01 o                         
   1   5   8         50.61         37.21         3.09 o                         
   2   5   8         71.63         53.85         3.39 o                         
   3   5   8          1.24          0.61         2.05 o                         
   4   5   8        270.98        300.68         8.36 o                         
   5   5   8          1.05         -3.21         2.90 o                         
   6   5   8         45.89         33.20         5.28 o                         
   7   5   8         77.55         81.53         6.26 o                         
   8   5   8          1.72         -2.81         4.41 o                         
   9   5   8         30.49         31.50         5.92 o                         
  10   5   8          0.89         -8.04         5.36 o                         
  -8   6   8          0.25          1.13         5.41 o                         
  -7   6   8         16.88         11.80         5.22 o                         
  -6   6   8         75.71         58.79         6.36 o                         
  -5   6   8        125.38         97.23         8.48 o                         
  -4   6   8          2.52          4.42         2.86 o                         
  -3   6   8         51.65         44.70         3.24 o                         
  -2   6   8         20.16         20.80         2.41 o                         
  -1   6   8        101.20        100.05         5.45 o                         
   0   6   8        115.26         55.16         3.91 o                         
   1   6   8        274.92        277.93         8.81 o                         
   2   6   8          1.12         -1.41         2.60 o                         
   3   6   8         39.67         29.96         2.94 o                         
   4   6   8        211.87        210.25         7.66 o                         
   5   6   8        108.65        118.02         9.61 o                         
   6   6   8        114.48        125.93         9.49 o                         
   7   6   8        162.90        256.93        12.58 o                         
   8   6   8          1.37          0.08         3.01 o                         
   9   6   8          0.76         -6.93         4.90 o                         
  10   6   8         17.37         27.38         6.45 o                         
  -7   7   8         17.18         19.93         5.30 o                         
  -6   7   8          0.05         -2.47         4.88 o                         
  -5   7   8        124.65        118.02         9.90 o                         
  -4   7   8          7.92          7.69         3.01 o                         
  -3   7   8          0.52          5.72         2.62 o                         
  -2   7   8         74.01         62.20         3.80 o                         
  -1   7   8         59.52         44.25         2.67 o                         
   0   7   8        183.31        179.30         8.95 o                         
   1   7   8          4.93         -0.35         2.44 o                         
   2   7   8         70.11         66.48         3.82 o                         
   3   7   8         51.89         53.68         3.87 o                         
   4   7   8        369.86        426.62        11.18 o                         
   5   7   8          0.85         -2.14         3.07 o                         
   6   7   8        100.56         97.68         8.34 o                         
   7   7   8          2.90          4.76         5.82 o                         
   8   7   8         37.85         26.93         4.45 o                         
   9   7   8          0.92         -4.89         5.38 o                         
  10   7   8          1.04         -6.44         5.36 o                         
  -6   8   8         44.59         57.32         6.62 o                         
  -5   8   8          6.52         10.92         4.52 o                         
  -4   8   8        106.13         91.84         9.45 o                         
  -3   8   8          2.20          5.66         2.99 o                         
  -2   8   8          5.17         -0.48         2.39 o                         
  -1   8   8         15.51         12.15         2.40 o                         
   0   8   8         45.98         44.98         2.56 o                         
   1   8   8         58.58         49.97         3.02 o                         
   2   8   8          0.12         -2.06         1.95 o                         
   3   8   8         27.78         29.64         3.42 o                         
   4   8   8          0.60         -2.09         2.45 o                         
   5   8   8         66.64         55.63         4.86 o                         
   6   8   8          2.65         -6.03         4.32 o                         
   7   8   8         31.79         41.45         7.47 o                         
   8   8   8         21.58         30.64         5.45 o                         
   9   8   8          7.10         -0.49         5.47 o                         
  10   8   8          5.04          5.55         6.07 o                         
  -6   9   8          1.10         -6.91         7.21 o                         
  -5   9   8          4.87         -1.59         4.82 o                         
  -4   9   8         26.63         28.72         4.91 o                         
  -3   9   8        219.80        222.30        10.35 o                         
  -2   9   8         60.00         49.34         4.70 o                         
  -1   9   8         40.62         23.07         2.74 o                         
   0   9   8         96.93         88.76         4.94 o                         
   1   9   8         30.09         18.25         2.33 o                         
   2   9   8         34.68         30.93         3.06 o                         
   3   9   8        157.13        178.29         7.35 o                         
   4   9   8         27.45         22.61         3.22 o                         
   5   9   8          9.86          4.94         3.13 o                         
   6   9   8          4.09          6.70         3.92 o                         
   7   9   8         54.49         51.70         7.80 o                         
   8   9   8         47.07         59.67         8.41 o                         
   9   9   8          4.15          3.76         4.53 o                         
  10   9   8          0.05        -13.17         8.78 o                         
  -5  10   8          0.12          3.21         8.08 o                         
  -4  10   8          2.85          3.53         4.28 o                         
  -3  10   8          7.15          2.98         4.76 o                         
  -2  10   8          1.25          1.37         3.40 o                         
  -1  10   8         10.15          4.44         2.98 o                         
   0  10   8         18.04          8.85         2.61 o                         
   1  10   8        157.17        165.41         8.00 o                         
   2  10   8          4.39         -4.07         2.72 o                         
   3  10   8         53.01         41.52         4.33 o                         
   4  10   8         54.72         62.00         4.70 o                         
   5  10   8         51.46         54.92         4.42 o                         
   6  10   8          0.73         -3.89         6.92 o                         
   7  10   8         12.23          8.53         6.76 o                         
   8  10   8         41.81         47.46         6.75 o                         
   9  10   8          9.79          7.39         5.81 o                         
  10  10   8          3.57        -14.49        11.03 o                         
  -3  11   8          7.59         18.99         7.55 o                         
  -2  11   8          0.58         -0.62         4.27 o                         
  -1  11   8          3.65         -3.32         3.54 o                         
   0  11   8         27.96         35.05         4.91 o                         
   1  11   8          1.24         -1.22         4.14 o                         
   2  11   8        118.89        101.41         6.77 o                         
   3  11   8          0.81         -2.70         4.17 o                         
   4  11   8         30.08         47.00         6.95 o                         
   5  11   8         69.16         80.84         8.03 o                         
   6  11   8          0.20         -5.22         5.19 o                         
   7  11   8          0.32         -6.52         5.74 o                         
   8  11   8         20.47         18.83         6.98 o                         
   9  11   8          0.20         -4.79         6.33 o                         
  -2  12   8         39.79         40.93         7.33 o                         
  -1  12   8         11.22         10.31         4.72 o                         
   0  12   8          1.92         -3.67         4.14 o                         
   1  12   8          9.40          1.62         4.81 o                         
   2  12   8         28.84         25.02         7.25 o                         
   3  12   8          2.21         -3.96         6.15 o                         
   4  12   8          4.85          7.55         6.23 o                         
   5  12   8          5.35         -0.34         5.49 o                         
   6  12   8          0.74         -2.74         5.40 o                         
   7  12   8         16.74         17.52         5.09 o                         
   8  12   8          7.57          4.60         5.49 o                         
   9  12   8          1.00         -5.85         6.81 o                         
   0  13   8          1.36         -3.83         5.29 o                         
   1  13   8         12.19         11.33         6.48 o                         
   2  13   8          5.92         -0.25         6.44 o                         
   3  13   8          0.41         -6.23         4.97 o                         
   4  13   8          2.01         -1.36         6.97 o                         
   5  13   8         65.91         73.74        10.28 o                         
   6  13   8          6.94          8.89         9.23 o                         
   7  13   8          3.47          4.49         6.77 o                         
   8  13   8          0.86         -5.35         5.26 o                         
   2  14   8          1.84         -2.20         8.36 o                         
   3  14   8          2.36         -8.41         5.61 o                         
   4  14   8          0.06         -4.69         6.50 o                         
   5  14   8         24.39         41.29         9.45 o                         
   6  14   8          6.08          3.70         6.74 o                         
  -6  -9   9         52.68         84.36        13.43 o                         
  -5  -9   9          0.05          3.09         6.30 o                         
  -4  -9   9          0.11         -2.69         6.12 o                         
  -3  -9   9         66.78         85.02         9.15 o                         
  -2  -9   9          0.18          2.94         4.97 o                         
  -1  -9   9          2.13          7.59         5.10 o                         
  -7  -8   9          0.29         -3.06         5.21 o                         
  -6  -8   9         13.24         17.47         6.88 o                         
  -5  -8   9          0.51         -6.20         4.86 o                         
  -4  -8   9          1.15         -6.51         5.74 o                         
  -3  -8   9          2.52         -3.43         4.33 o                         
  -2  -8   9         10.65          7.94         4.67 o                         
  -1  -8   9          1.48         -3.44         4.59 o                         
   0  -8   9         27.85         25.69         5.51 o                         
   1  -8   9          3.00          6.53         4.97 o                         
  -8  -7   9          6.50         -2.19         6.13 o                         
  -7  -7   9          8.20          0.93         5.55 o                         
  -6  -7   9         52.82         61.24         7.00 o                         
  -5  -7   9          3.21          1.02         4.78 o                         
  -4  -7   9          3.98         -5.42         3.61 o                         
  -3  -7   9        114.32        109.83         7.66 o                         
  -2  -7   9          3.55         -4.98         3.88 o                         
  -1  -7   9          2.36         -2.32         4.14 o                         
   0  -7   9          2.08          3.90         4.65 o                         
   1  -7   9         28.70         19.87         5.36 o                         
   2  -7   9         12.34          8.15         4.91 o                         
   3  -7   9          3.26         -1.82         4.93 o                         
  -9  -6   9         27.44          1.05        14.25 o                         
  -8  -6   9          0.37         -0.72         5.44 o                         
  -7  -6   9          9.43         13.73         6.03 o                         
  -6  -6   9        436.22        544.54        15.69 o                         
  -5  -6   9         18.14         20.35         5.06 o                         
  -4  -6   9          6.16          4.12         4.92 o                         
  -3  -6   9          7.99          3.09         4.51 o                         
  -2  -6   9         18.15          5.99         4.59 o                         
  -1  -6   9         83.04         69.06         5.78 o                         
   0  -6   9         48.52         53.62         6.00 o                         
   1  -6   9         21.19         19.20         4.71 o                         
   2  -6   9         45.87         32.30         5.76 o                         
   3  -6   9          2.13         -6.63         4.42 o                         
   4  -6   9          0.00         -3.56         5.46 o                         
  -9  -5   9         14.35         -0.48        12.68 o                         
  -8  -5   9         40.96         38.49         9.67 o                         
  -7  -5   9          0.31         -6.17         4.15 o                         
  -6  -5   9          0.03         -4.47         4.49 o                         
  -5  -5   9         80.91         98.96         8.51 o                         
  -4  -5   9        105.83         91.75         8.87 o                         
  -3  -5   9       1213.93       1452.65        43.82 o                         
  -2  -5   9         40.27         48.63         5.79 o                         
  -1  -5   9         32.92         39.18         4.47 o                         
   0  -5   9        193.64        211.97         7.78 o                         
   1  -5   9          0.07         -1.41         3.53 o                         
   2  -5   9         21.58         15.85         4.83 o                         
   3  -5   9          0.00         -5.97         3.98 o                         
   4  -5   9         25.74         26.66         5.16 o                         
   5  -5   9          7.07          3.41         5.13 o                         
 -10  -4   9          2.89         -4.23         7.89 o                         
  -9  -4   9         10.69          5.80         7.11 o                         
  -8  -4   9         13.52         10.19         5.23 o                         
  -7  -4   9         11.18          2.27         4.23 o                         
  -6  -4   9          7.07          4.43         4.74 o                         
  -5  -4   9         37.60         37.36         5.89 o                         
  -4  -4   9        486.04        575.90        15.82 o                         
  -3  -4   9          0.07         37.67        20.53 o                         
  -2  -4   9        922.95       1001.62        33.74 o                         
  -1  -4   9        830.43        943.80        17.48 o                         
   0  -4   9         41.01         34.26         4.35 o                         
   1  -4   9        189.28        193.70         7.77 o                         
   2  -4   9         26.34         14.86         3.73 o                         
   3  -4   9         10.30         -2.91         3.84 o                         
   4  -4   9          0.26         -6.58         4.39 o                         
   5  -4   9         51.88         69.83         6.59 o                         
   6  -4   9         15.60         25.75         6.07 o                         
 -10  -3   9         20.17         22.86         7.54 o                         
  -9  -3   9          0.87         -8.70         5.80 o                         
  -8  -3   9          1.59         -8.81         5.88 o                         
  -7  -3   9          5.57          0.82         3.96 o                         
  -6  -3   9          0.04         -3.61         3.95 o                         
  -5  -3   9        234.09        263.71        11.48 o                         
  -4  -3   9         45.22         38.56         4.83 o                         
  -3  -3   9        843.11        931.04        16.88 o                         
  -2  -3   9         56.28         62.61         5.05 o                         
  -1  -3   9         96.53        100.44         5.63 o                         
   0  -3   9          5.70         -1.26         2.72 o                         
   1  -3   9         50.22         37.06         3.69 o                         
   2  -3   9        216.58        221.22         6.99 o                         
   3  -3   9          1.02         -4.09         2.73 o                         
   4  -3   9         40.41         44.95         4.68 o                         
   5  -3   9          6.14          1.42         3.96 o                         
   6  -3   9         63.12         64.34         6.69 o                         
   7  -3   9         19.46         25.90         6.26 o                         
 -10  -2   9          0.50        -10.80         7.20 o                         
  -9  -2   9         45.83         37.39         6.08 o                         
  -8  -2   9         89.70         77.78         6.94 o                         
  -7  -2   9         38.12         29.37         4.30 o                         
  -6  -2   9         19.78          6.50         3.86 o                         
  -5  -2   9        227.92        214.37         9.97 o                         
  -4  -2   9         77.40         61.60         4.93 o                         
  -3  -2   9         39.51         35.39         3.73 o                         
  -2  -2   9        473.29        458.05        11.28 o                         
  -1  -2   9        392.32        389.63         8.52 o                         
   0  -2   9          1.72          2.51         2.12 o                         
   1  -2   9        191.76        189.75         6.27 o                         
   2  -2   9          8.88         -3.17         2.67 o                         
   3  -2   9        159.77        195.27         9.55 o                         
   4  -2   9          8.78          4.52         2.64 o                         
   5  -2   9          7.29          1.90         3.42 o                         
   6  -2   9          0.21         -4.92         4.63 o                         
   7  -2   9          3.26          5.22         4.68 o                         
 -10  -1   9          1.02         -7.84         6.10 o                         
  -9  -1   9         39.67         36.26         8.38 o                         
  -8  -1   9        212.12        241.36        10.84 o                         
  -7  -1   9         77.34         63.12         4.54 o                         
  -6  -1   9          0.87         -4.15         2.77 o                         
  -5  -1   9        473.61        477.83        13.45 o                         
  -4  -1   9          0.00         -3.31         2.66 o                         
  -3  -1   9          2.00         -2.40         2.46 o                         
  -2  -1   9          0.47         -1.93         2.37 o                         
  -1  -1   9         58.16         41.74         2.99 o                         
   0  -1   9        134.22        146.20         5.05 o                         
   1  -1   9        302.41        314.15         8.72 o                         
   2  -1   9        207.75        222.99         7.80 o                         
   3  -1   9          0.52         -3.19         2.13 o                         
   4  -1   9          5.88          1.65         1.92 o                         
   5  -1   9         20.23         11.80         3.24 o                         
   6  -1   9          0.24         -2.84         3.74 o                         
   7  -1   9          3.59          5.37         4.83 o                         
   8  -1   9         30.24         40.62         6.53 o                         
 -10   0   9          1.85         -2.59         5.77 o                         
  -9   0   9          0.48         -4.91         4.76 o                         
  -8   0   9        133.13        164.89        18.08 o                         
  -7   0   9         22.76         13.47         5.91 o                         
  -6   0   9          5.74         -1.14         3.42 o                         
  -5   0   9          6.30         -2.27         3.57 o                         
  -4   0   9          8.03          0.89         2.72 o                         
  -3   0   9         12.71         11.50         3.19 o                         
  -2   0   9        163.13        164.56         6.77 o                         
  -1   0   9         62.74         57.99         4.26 o                         
   0   0   9        180.34        186.32         5.65 o                         
   1   0   9          1.74          0.80         2.38 o                         
   2   0   9        131.51        138.09         5.57 o                         
   3   0   9        160.13        146.72         6.12 o                         
   4   0   9         27.81         10.75         2.20 o                         
   5   0   9        152.57        148.91         5.65 o                         
   6   0   9         20.80         16.89         4.87 o                         
   7   0   9          1.09         -3.03         4.10 o                         
   8   0   9         10.01          5.48         5.61 o                         
 -10   1   9          2.21          1.30         8.09 o                         
  -9   1   9          0.33         -7.49         6.74 o                         
  -8   1   9         33.14         35.64         7.19 o                         
  -7   1   9         23.52         16.02         6.06 o                         
  -6   1   9         14.05          5.08         5.29 o                         
  -5   1   9         26.36         21.65         3.53 o                         
  -4   1   9          6.86         -0.26         2.65 o                         
  -3   1   9        222.96        237.70         6.44 o                         
  -2   1   9         86.66         57.96         3.17 o                         
  -1   1   9        103.22         88.90         4.37 o                         
   0   1   9       1441.32       1367.43        17.39 o                         
   1   1   9        223.67        203.35         5.97 o                         
   2   1   9        167.76        185.56         5.63 o                         
   3   1   9         14.97         15.26         2.02 o                         
   4   1   9         15.16         11.19         2.38 o                         
   5   1   9          3.57         -3.08         2.05 o                         
   6   1   9         36.59         26.53         4.20 o                         
   7   1   9         40.98         32.09         5.34 o                         
   8   1   9          0.11         -4.62         5.24 o                         
   9   1   9         60.71         90.69         8.74 o                         
  -9   2   9          1.97         -1.99         7.47 o                         
  -8   2   9         37.32         39.89         7.54 o                         
  -7   2   9         41.15         42.57         7.49 o                         
  -6   2   9         75.37         73.16         5.63 o                         
  -5   2   9         84.05         64.13         4.72 o                         
  -4   2   9        340.31        361.58         7.47 o                         
  -3   2   9         10.01          6.84         2.04 o                         
  -2   2   9        291.39        324.90         7.90 o                         
  -1   2   9         67.47         70.79         4.62 o                         
   0   2   9         41.09         30.91         3.17 o                         
   1   2   9          0.88         -4.16         2.77 o                         
   2   2   9          4.62          1.80         1.93 o                         
   3   2   9        266.04        261.73         6.35 o                         
   4   2   9          1.69          0.19         1.97 o                         
   5   2   9         48.40         50.35         4.17 o                         
   6   2   9        106.87        116.55         5.97 o                         
   7   2   9         29.95         22.30         5.84 o                         
   8   2   9         13.07          7.82         5.28 o                         
   9   2   9          0.95         -0.35         6.40 o                         
  -9   3   9          1.15          4.34         7.21 o                         
  -8   3   9         15.77          9.11        10.72 o                         
  -7   3   9        236.52        265.42        13.79 o                         
  -6   3   9          0.30         -1.99         3.35 o                         
  -5   3   9       1886.07       1987.48        25.46 o                         
  -4   3   9         51.48         50.07         3.19 o                         
  -3   3   9         93.14         96.11         4.56 o                         
  -2   3   9        336.98        348.67         8.10 o                         
  -1   3   9          0.64          1.32         1.88 o                         
   0   3   9         42.08         39.58         3.36 o                         
   1   3   9        219.27        227.16         8.80 o                         
   2   3   9        287.57        263.05         6.65 o                         
   3   3   9         99.16        101.57         5.03 o                         
   4   3   9        128.50        141.47         5.33 o                         
   5   3   9         33.12         19.56         3.21 o                         
   6   3   9         22.19         24.51         3.43 o                         
   7   3   9         24.70         21.97         5.42 o                         
   8   3   9         22.92         23.51         5.91 o                         
   9   3   9         12.99          4.63         5.96 o                         
  10   3   9          0.26         -4.81         6.16 o                         
  -9   4   9          5.81          2.41         9.03 o                         
  -8   4   9          4.31         -5.06         6.80 o                         
  -7   4   9        109.17        105.97        11.31 o                         
  -6   4   9        479.91        559.11        14.42 o                         
  -5   4   9         30.60         26.89         3.44 o                         
  -4   4   9        325.42        308.82        10.23 o                         
  -3   4   9        510.15        480.82         9.66 o                         
  -2   4   9          0.20         -2.38         1.58 o                         
  -1   4   9        488.58        522.38         9.72 o                         
   0   4   9        745.26        765.43        11.23 o                         
   1   4   9         22.71         17.80         2.40 o                         
   2   4   9        137.72        130.25         6.12 o                         
   3   4   9        633.03        686.48        13.35 o                         
   4   4   9        336.43        374.39         9.75 o                         
   5   4   9          4.56          3.00         2.56 o                         
   6   4   9         34.39         27.92         4.18 o                         
   7   4   9          7.54         15.86         2.62 o                         
   8   4   9          6.41         -2.88         5.11 o                         
   9   4   9          1.49         -7.48         4.99 o                         
  10   4   9          0.00         -6.26         6.40 o                         
  -8   5   9          9.14         -0.84         8.80 o                         
  -7   5   9         41.43         34.35         6.94 o                         
  -6   5   9         17.41         16.90         5.08 o                         
  -5   5   9        524.22        612.85        13.62 o                         
  -4   5   9        127.35        121.84        10.75 o                         
  -3   5   9        445.14        510.06         9.42 o                         
  -2   5   9         52.60         62.68         4.91 o                         
  -1   5   9        184.50        194.62         7.90 o                         
   0   5   9       1798.95       1936.87        29.48 o                         
   1   5   9        109.74         90.06         4.25 o                         
   2   5   9          4.95          0.16         2.01 o                         
   3   5   9         45.89         44.65         3.64 o                         
   4   5   9        487.89        572.77        14.72 o                         
   5   5   9        152.02        172.30         8.29 o                         
   6   5   9         47.97         36.67         4.39 o                         
   7   5   9        118.65        153.22        18.44 o                         
   8   5   9         71.01         70.96         6.68 o                         
   9   5   9          2.34         -6.67         4.80 o                         
  10   5   9          0.38         -8.37         5.58 o                         
  -8   6   9          0.11         -3.48         7.10 o                         
  -7   6   9         12.93          6.45         5.25 o                         
  -6   6   9          0.20         -6.59         4.39 o                         
  -5   6   9         21.55         21.38         5.31 o                         
  -4   6   9        128.30        157.65         6.84 o                         
  -3   6   9         13.62         20.57         3.00 o                         
  -2   6   9        522.88        508.64        10.47 o                         
  -1   6   9          0.00         -3.94         2.83 o                         
   0   6   9          7.69          6.01         3.58 o                         
   1   6   9        721.08        733.74        15.28 o                         
   2   6   9         94.62         79.00         4.49 o                         
   3   6   9        103.90         91.38         5.36 o                         
   4   6   9          7.18          6.13         3.21 o                         
   5   6   9          9.38          8.19         3.54 o                         
   6   6   9          0.67         -1.94         4.49 o                         
   7   6   9         40.35         42.42         6.49 o                         
   8   6   9         38.72         35.26         4.31 o                         
   9   6   9          9.14          8.14         5.25 o                         
  10   6   9          8.50         15.69         6.02 o                         
  -7   7   9         40.22         38.28         7.18 o                         
  -6   7   9          5.30          8.22         4.76 o                         
  -5   7   9         24.11         22.54         5.17 o                         
  -4   7   9          3.51          0.49         3.47 o                         
  -3   7   9          8.33         18.53         3.07 o                         
  -2   7   9        307.21        342.26        10.51 o                         
  -1   7   9         11.47         12.21         3.71 o                         
   0   7   9          1.70         -4.45         2.97 o                         
   1   7   9         36.55         29.10         3.76 o                         
   2   7   9          3.59         -4.03         3.56 o                         
   3   7   9         65.06         45.69         4.45 o                         
   4   7   9         89.19         99.05         6.10 o                         
   5   7   9          6.01         -2.98         3.34 o                         
   6   7   9        110.12         92.41         8.29 o                         
   7   7   9         14.53         18.20         6.51 o                         
   8   7   9          0.52          4.23         4.09 o                         
   9   7   9          3.17         -7.72         5.56 o                         
  10   7   9          0.07         -0.73         5.86 o                         
  -6   8   9         32.14         50.30         7.36 o                         
  -5   8   9          1.23         -3.55         5.18 o                         
  -4   8   9         15.97         13.05         4.59 o                         
  -3   8   9         38.97         39.33         4.88 o                         
  -2   8   9          1.89         -2.40         2.21 o                         
  -1   8   9          0.35         -4.09         2.73 o                         
   0   8   9         19.53         10.07         3.36 o                         
   1   8   9        147.01        134.72         6.98 o                         
   2   8   9          0.00         -4.32         2.88 o                         
   3   8   9         79.23         80.06         5.89 o                         
   4   8   9          0.74         -2.83         2.74 o                         
   5   8   9         86.67        108.57         6.80 o                         
   6   8   9          1.27         -6.60         4.40 o                         
   7   8   9          0.08          2.95         6.20 o                         
   8   8   9         86.44        122.55         9.83 o                         
   9   8   9          0.32          4.23         5.99 o                         
  10   8   9          2.58          1.93         5.96 o                         
  -5   9   9         41.88         39.18         6.62 o                         
  -4   9   9          0.02          2.28         5.49 o                         
  -3   9   9        114.90        123.18        19.48 o                         
  -2   9   9        161.63        154.41        17.56 o                         
  -1   9   9         44.57         34.38         3.13 o                         
   0   9   9         71.03         55.42         4.82 o                         
   1   9   9         24.74         20.98         3.58 o                         
   2   9   9        123.13        104.25         6.72 o                         
   3   9   9          6.01          6.75         2.87 o                         
   4   9   9          2.77         -4.23         2.82 o                         
   5   9   9        126.82        140.38         8.52 o                         
   6   9   9         12.97          1.41         5.88 o                         
   7   9   9          5.36         -0.88         6.27 o                         
   8   9   9          0.01         -1.28         4.87 o                         
   9   9   9         37.82         48.32         7.43 o                         
  10   9   9          0.35         -5.71         9.51 o                         
  -4  10   9          4.44         11.20         5.31 o                         
  -3  10   9          0.35          1.42         6.28 o                         
  -2  10   9         18.57         19.91         5.44 o                         
  -1  10   9         84.09         71.87         7.34 o                         
   0  10   9          1.02         -4.30         4.30 o                         
   1  10   9         54.94         55.68         5.70 o                         
   2  10   9          4.92         -2.10         3.09 o                         
   3  10   9          3.88         -4.64         5.77 o                         
   4  10   9         16.36          8.23         4.24 o                         
   5  10   9         42.99         53.21         8.66 o                         
   6  10   9         38.18         39.87         7.43 o                         
   7  10   9          2.30         -7.32         6.39 o                         
   8  10   9          4.47          0.55         5.61 o                         
   9  10   9          7.33         10.60         6.26 o                         
  10  10   9          4.72        -10.88        13.20 o                         
  -3  11   9          4.62          2.15         4.95 o                         
  -2  11   9          4.08          4.93         4.96 o                         
  -1  11   9         10.51         -1.58         4.58 o                         
   0  11   9          0.14         -3.80         4.53 o                         
   1  11   9          0.66         -2.97         4.74 o                         
   2  11   9        104.76        105.96         8.22 o                         
   3  11   9          1.52         -4.30         4.57 o                         
   4  11   9          2.89         -6.23         4.75 o                         
   5  11   9          9.11          7.44         6.85 o                         
   6  11   9          4.52          2.33         7.67 o                         
   7  11   9         15.59         10.27         9.89 o                         
   8  11   9          0.32         -5.84         5.62 o                         
   9  11   9          5.18         -2.63         6.76 o                         
  -2  12   9         17.25         19.24         7.79 o                         
  -1  12   9         46.81         49.15         6.39 o                         
   0  12   9          4.23         -2.58         4.69 o                         
   1  12   9         14.48         10.74         5.45 o                         
   2  12   9         63.92         59.91         8.54 o                         
   3  12   9          5.75          4.73         6.02 o                         
   4  12   9          2.85          0.30         7.77 o                         
   5  12   9          3.36          0.11         5.15 o                         
   6  12   9         20.52         20.37         6.73 o                         
   7  12   9          6.68         -0.05         8.15 o                         
   8  12   9          2.63          4.90         6.52 o                         
   0  13   9         20.95         29.58         7.18 o                         
   1  13   9          6.09          2.78         5.66 o                         
   2  13   9         13.79         17.55         6.87 o                         
   3  13   9          8.95          5.14         7.15 o                         
   4  13   9          0.47         -5.60         6.22 o                         
   5  13   9         48.32         60.13         9.60 o                         
   6  13   9          0.47          0.69         7.77 o                         
   7  13   9          0.03          0.68         5.89 o                         
   3  14   9          9.18          8.89         7.65 o                         
   4  14   9          2.82         -5.23         7.25 o                         
   5  14   9         10.96         14.46         7.18 o                         
  -6  -8  10         20.45         17.91         6.34 o                         
  -5  -8  10          8.37          6.65         6.21 o                         
  -4  -8  10          5.77         -3.19         8.93 o                         
  -3  -8  10          2.61         -3.65         4.57 o                         
  -2  -8  10         14.52         27.23         6.02 o                         
  -1  -8  10         57.54         69.62         7.79 o                         
  -7  -7  10          5.71         -0.38         5.24 o                         
  -6  -7  10          5.31         -1.88         5.31 o                         
  -5  -7  10         18.22          8.21         5.56 o                         
  -4  -7  10          0.38         -5.18         4.13 o                         
  -3  -7  10         25.18         19.71         7.01 o                         
  -2  -7  10          0.21         -6.68         4.45 o                         
  -1  -7  10          0.07          1.57         4.95 o                         
   0  -7  10          5.08         -4.24         4.82 o                         
   1  -7  10          8.96         11.76         5.19 o                         
  -8  -6  10          8.46         11.03         7.39 o                         
  -7  -6  10          0.13         -8.33         5.55 o                         
  -6  -6  10        109.71        108.42        11.89 o                         
  -5  -6  10          0.01         -3.18         4.81 o                         
  -4  -6  10          1.71         -3.51         4.56 o                         
  -3  -6  10          2.25         -3.64         5.40 o                         
  -2  -6  10         74.55         81.02         6.32 o                         
  -1  -6  10          0.63         -4.22         3.85 o                         
   0  -6  10         63.89         51.08         6.35 o                         
   1  -6  10         11.29         13.90         5.23 o                         
   2  -6  10         20.86         16.14         5.42 o                         
   3  -6  10         16.79          6.96         6.17 o                         
  -9  -5  10         21.05         -6.72        10.28 o                         
  -8  -5  10         13.93          1.35        11.98 o                         
  -7  -5  10          0.01         -6.83         4.55 o                         
  -6  -5  10          0.02         -6.16         4.11 o                         
  -5  -5  10        154.05        169.76        13.90 o                         
  -4  -5  10         19.85         10.30         4.86 o                         
  -3  -5  10        150.07        145.55        10.50 o                         
  -2  -5  10          2.68          0.35         4.29 o                         
  -1  -5  10        374.38        395.35        17.66 o                         
   0  -5  10         71.95         73.64         5.84 o                         
   1  -5  10         12.34          8.40         4.87 o                         
   2  -5  10         19.55         24.53         5.43 o                         
   3  -5  10          1.36         -5.08         4.21 o                         
   4  -5  10          1.59         -7.09         4.73 o                         
  -9  -4  10         10.64         -6.30         7.06 o                         
  -8  -4  10         28.97         11.57         7.58 o                         
  -7  -4  10          1.87         -7.15         4.92 o                         
  -6  -4  10          4.98          0.70         4.43 o                         
  -5  -4  10        162.63        195.45        10.53 o                         
  -4  -4  10        107.47        104.03         8.89 o                         
  -3  -4  10         65.49         71.39         7.73 o                         
  -2  -4  10        297.41        374.37        17.12 o                         
  -1  -4  10        189.35        251.09        16.27 o                         
   0  -4  10        153.98        167.06         8.69 o                         
   1  -4  10        158.33        169.18        13.18 o                         
   2  -4  10         41.82         29.86         4.26 o                         
   3  -4  10          8.53          6.99         4.12 o                         
   4  -4  10          9.31          0.80         4.35 o                         
   5  -4  10         25.68         24.68         6.08 o                         
  -9  -3  10         29.06         39.37        12.27 o                         
  -8  -3  10         79.85         75.48        11.70 o                         
  -7  -3  10          1.58         -4.88         3.25 o                         
  -6  -3  10          3.01         -5.66         4.12 o                         
  -5  -3  10        817.90        838.33        20.83 o                         
  -4  -3  10         67.45         49.82         5.44 o                         
  -3  -3  10        670.42        737.68        22.52 o                         
  -2  -3  10        969.44       1026.76        18.71 o                         
  -1  -3  10        291.57        332.42        11.68 o                         
   0  -3  10        106.88        103.86         6.34 o                         
   1  -3  10         36.92         36.57         3.97 o                         
   2  -3  10        186.81        208.70         7.27 o                         
   3  -3  10          0.38         -4.79         3.19 o                         
   4  -3  10          1.88         -5.47         3.65 o                         
   5  -3  10          0.12         -4.70         4.14 o                         
   6  -3  10         15.00         20.60         5.82 o                         
 -10  -2  10          7.37          9.61         8.39 o                         
  -9  -2  10          0.15         -9.00         6.00 o                         
  -8  -2  10        113.23         94.41         9.88 o                         
  -7  -2  10        203.41        183.53        13.72 o                         
  -6  -2  10         72.10         56.87         5.75 o                         
  -5  -2  10         83.96         73.21         6.29 o                         
  -4  -2  10          5.91          3.64         3.84 o                         
  -3  -2  10        193.77        209.19        15.26 o                         
  -2  -2  10        374.25        438.07        10.67 o                         
  -1  -2  10        112.95        122.84         8.85 o                         
   0  -2  10         22.83         16.69         2.97 o                         
   1  -2  10         34.26         20.16         3.87 o                         
   2  -2  10          1.46         -4.25         2.84 o                         
   3  -2  10        148.34        138.10         6.37 o                         
   4  -2  10         25.47         15.64         3.78 o                         
   5  -2  10          0.06         -5.73         4.07 o                         
   6  -2  10          5.06          3.08         4.96 o                         
   7  -2  10          0.83          5.13         5.65 o                         
 -10  -1  10         10.65          0.31         7.30 o                         
  -9  -1  10          2.89         -4.40         6.96 o                         
  -8  -1  10          8.15          6.88         6.20 o                         
  -7  -1  10         64.57         70.76         8.52 o                         
  -6  -1  10         25.94          8.97         3.65 o                         
  -5  -1  10         13.67          9.38         3.83 o                         
  -4  -1  10        105.68         88.08         6.31 o                         
  -3  -1  10         25.15         20.97         3.69 o                         
  -2  -1  10        135.03        126.95         6.07 o                         
  -1  -1  10        344.13        321.79         8.80 o                         
   0  -1  10        965.65        941.76        17.30 o                         
   1  -1  10        167.35        173.29         6.30 o                         
   2  -1  10         56.20         45.01         4.02 o                         
   3  -1  10          1.11         -4.79         3.19 o                         
   4  -1  10         13.52          3.67         2.62 o                         
   5  -1  10         60.37         33.21         4.06 o                         
   6  -1  10          3.40          3.30         4.74 o                         
   7  -1  10         14.50         20.46         5.83 o                         
  -9   0  10          4.19         -1.04         6.30 o                         
  -8   0  10          2.48         -3.20         6.11 o                         
  -7   0  10        198.61        159.64        12.94 o                         
  -6   0  10        174.02        163.75         9.46 o                         
  -5   0  10          0.22         -4.21         2.80 o                         
  -4   0  10        362.46        361.36        11.72 o                         
  -3   0  10         19.65         10.12         3.72 o                         
  -2   0  10         18.20         13.39         2.69 o                         
  -1   0  10         87.73         66.96         5.36 o                         
   0   0  10        383.41        399.33        11.00 o                         
   1   0  10         34.86         36.38         4.20 o                         
   2   0  10         38.95         31.71         4.23 o                         
   3   0  10        394.74        404.48         9.89 o                         
   4   0  10         16.63         10.30         2.26 o                         
   5   0  10         30.20         34.87         5.01 o                         
   6   0  10         45.56         48.80         5.98 o                         
   7   0  10          0.55          1.02         4.96 o                         
   8   0  10          6.17         -2.41         6.05 o                         
  -9   1  10         14.22          7.15         6.85 o                         
  -8   1  10          3.76         -8.02         5.35 o                         
  -7   1  10        112.07        118.61        11.06 o                         
  -6   1  10         12.24         -2.13         6.07 o                         
  -5   1  10        153.97        147.80         9.25 o                         
  -4   1  10          0.12         -3.89         2.59 o                         
  -3   1  10        380.91        384.23         8.65 o                         
  -2   1  10         66.04         57.09         3.45 o                         
  -1   1  10         48.95         51.80         4.19 o                         
   0   1  10        791.80        901.93        15.01 o                         
   1   1  10        179.00        178.20         6.47 o                         
   2   1  10         19.23         16.12         2.60 o                         
   3   1  10        132.94        122.23         6.12 o                         
   4   1  10        154.25        210.07         7.11 o                         
   5   1  10        167.31        202.21         7.58 o                         
   6   1  10         16.46         25.56         5.15 o                         
   7   1  10         32.61         40.46         5.83 o                         
   8   1  10         14.86          8.53         5.91 o                         
  -9   2  10          0.21         -1.49         7.54 o                         
  -8   2  10         27.59         22.04         7.28 o                         
  -7   2  10        166.71        181.08        13.95 o                         
  -6   2  10         45.57         51.11         5.03 o                         
  -5   2  10          0.95         -5.83         3.88 o                         
  -4   2  10        207.74        210.25         6.82 o                         
  -3   2  10         78.42         75.96         5.92 o                         
  -2   2  10        100.53         99.80         5.28 o                         
  -1   2  10         76.69         57.91         3.97 o                         
   0   2  10        133.97        172.62         6.42 o                         
   1   2  10        149.96        143.11         6.05 o                         
   2   2  10          1.70         -2.97         1.98 o                         
   3   2  10         34.98         32.41         3.29 o                         
   4   2  10          3.05         -2.04         2.05 o                         
   5   2  10          1.32         -3.26         3.28 o                         
   6   2  10          0.19         -6.02         4.01 o                         
   7   2  10         49.33         50.42         6.95 o                         
   8   2  10         10.42         -0.02         5.63 o                         
   9   2  10          5.18          0.32         6.28 o                         
  -9   3  10         13.02          0.28        15.49 o                         
  -8   3  10         16.31          1.53         7.31 o                         
  -7   3  10        149.43        158.24        14.40 o                         
  -6   3  10          7.34          1.80         4.10 o                         
  -5   3  10          0.06         -4.02         2.68 o                         
  -4   3  10          4.72          3.72         2.80 o                         
  -3   3  10         60.27         45.35         3.22 o                         
  -2   3  10         62.21         50.29         3.74 o                         
  -1   3  10        160.47        165.65         7.48 o                         
   0   3  10         78.25         67.65         4.07 o                         
   1   3  10        166.61        158.62         6.68 o                         
   2   3  10          4.54          3.28         2.26 o                         
   3   3  10          0.99         -3.28         2.19 o                         
   4   3  10        179.12        185.10         6.45 o                         
   5   3  10          7.63          5.14         2.85 o                         
   6   3  10         13.92          7.07         3.14 o                         
   7   3  10          5.94         -2.99         4.91 o                         
   8   3  10          9.94         12.92         6.02 o                         
   9   3  10          6.11         -4.89         5.56 o                         
  -8   4  10          2.81         -2.15         8.26 o                         
  -7   4  10          5.50         -1.88        16.37 o                         
  -6   4  10         37.88         41.06         7.43 o                         
  -5   4  10         34.22         22.50         3.73 o                         
  -4   4  10         26.58         26.58         3.39 o                         
  -3   4  10        893.30        987.25        16.04 o                         
  -2   4  10         15.88         14.42         2.37 o                         
  -1   4  10         33.51         32.33         2.77 o                         
   0   4  10        166.82        185.56         6.28 o                         
   1   4  10        860.35        917.27        17.17 o                         
   2   4  10         22.65         15.76         3.25 o                         
   3   4  10         66.91         53.02         4.25 o                         
   4   4  10         58.89         51.50         3.90 o                         
   5   4  10         45.44         33.48         4.25 o                         
   6   4  10         19.33         14.58         3.92 o                         
   7   4  10          0.01         -4.07         4.51 o                         
   8   4  10          0.02         -1.42         5.17 o                         
   9   4  10          0.54         -6.22         5.51 o                         
  -8   5  10         13.99          1.80        17.67 o                         
  -7   5  10         20.35         -2.86         9.62 o                         
  -6   5  10          8.42          5.31         4.65 o                         
  -5   5  10        354.79        415.85        12.30 o                         
  -4   5  10         18.35         11.94         2.72 o                         
  -3   5  10          3.18         10.86         4.58 o                         
  -2   5  10       1970.69       2170.81        35.18 o                         
  -1   5  10        440.47        410.25        11.46 o                         
   0   5  10         27.57         26.66         3.83 o                         
   1   5  10         23.79         18.82         2.49 o                         
   2   5  10         46.71         36.20         3.84 o                         
   3   5  10         12.53         10.52         3.30 o                         
   4   5  10         71.06         65.39         4.78 o                         
   5   5  10        186.12        214.97         9.46 o                         
   6   5  10          3.36         -1.48         4.53 o                         
   7   5  10         97.46        126.93        21.11 o                         
   8   5  10         60.68         53.89         6.63 o                         
   9   5  10          0.42         -1.67         5.70 o                         
  10   5  10          0.82         -8.83         5.89 o                         
  -7   6  10          2.69         -1.86         5.15 o                         
  -6   6  10         34.55         36.36         7.88 o                         
  -5   6  10         24.28         38.97        10.73 o                         
  -4   6  10        635.54        710.90        14.76 o                         
  -3   6  10        385.14        362.81         9.85 o                         
  -2   6  10         26.80         24.74         4.03 o                         
  -1   6  10          0.01         -5.46         3.64 o                         
   0   6  10          9.59          8.20         3.60 o                         
   1   6  10         98.21        110.13        10.60 o                         
   2   6  10         12.36          8.60         2.58 o                         
   3   6  10          5.03          2.80         3.22 o                         
   4   6  10         46.21         38.81         4.72 o                         
   5   6  10          7.66         11.75         4.45 o                         
   6   6  10         41.21         40.23         5.70 o                         
   7   6  10         28.71         31.36         6.01 o                         
   8   6  10         90.03        106.76         7.60 o                         
   9   6  10          9.03         -3.11         5.38 o                         
  10   6  10          0.63         -8.73         5.82 o                         
  -7   7  10          7.12          1.67         5.50 o                         
  -6   7  10         45.15         41.01         7.24 o                         
  -5   7  10         96.48        108.30        13.03 o                         
  -4   7  10          1.51          0.45         4.95 o                         
  -3   7  10        457.02        501.39        12.68 o                         
  -2   7  10          0.83          7.85         3.66 o                         
  -1   7  10          6.04          2.69         3.76 o                         
   0   7  10          7.84         -2.69         3.62 o                         
   1   7  10          0.00          0.82         3.46 o                         
   2   7  10         46.03         39.12         5.81 o                         
   3   7  10         23.39         13.28         3.76 o                         
   4   7  10         97.04         79.12         6.87 o                         
   5   7  10         29.73         21.51         5.05 o                         
   6   7  10          2.50         -1.97         4.77 o                         
   7   7  10          1.29         -4.75         5.11 o                         
   8   7  10         26.69         36.41         6.90 o                         
   9   7  10          0.63         -4.32         5.28 o                         
  10   7  10          0.04         -8.37         5.58 o                         
  -6   8  10         15.89         26.64         7.13 o                         
  -5   8  10         11.86         13.68         6.15 o                         
  -4   8  10        245.76        274.98        13.97 o                         
  -3   8  10         87.62         79.97         8.69 o                         
  -2   8  10        311.58        345.79        11.18 o                         
  -1   8  10          6.93         16.76         3.98 o                         
   0   8  10         42.20         33.94         5.07 o                         
   1   8  10        273.64        304.91        11.20 o                         
   2   8  10          3.66         -1.66         3.31 o                         
   3   8  10          7.64          1.61         4.33 o                         
   4   8  10          0.01         -3.35         2.67 o                         
   5   8  10         55.52         53.37         5.09 o                         
   6   8  10          2.06         -5.94         5.49 o                         
   7   8  10         12.14          3.42         6.15 o                         
   8   8  10         23.95         28.41         7.84 o                         
   9   8  10         15.13         16.37         6.57 o                         
  10   8  10          0.31         -8.29         5.88 o                         
  -5   9  10         47.14         45.08         7.87 o                         
  -4   9  10          0.09          1.50         5.76 o                         
  -3   9  10         36.41         47.67         7.72 o                         
  -2   9  10        283.28        346.55        17.26 o                         
  -1   9  10        214.41        212.45        13.20 o                         
   0   9  10          0.07         -4.98         3.32 o                         
   1   9  10         15.17         13.27         4.41 o                         
   2   9  10        191.35        231.84         9.90 o                         
   3   9  10         33.02         23.63         3.77 o                         
   4   9  10         25.33         17.37         4.04 o                         
   5   9  10         77.70         79.59         8.38 o                         
   6   9  10          5.66         -5.33         5.92 o                         
   7   9  10          4.63         -3.27         6.06 o                         
   8   9  10          0.03         -9.95         6.64 o                         
   9   9  10         27.83         27.81         7.16 o                         
  -4  10  10         10.31         10.36         6.14 o                         
  -3  10  10          0.01         -7.62         5.08 o                         
  -2  10  10          7.29          9.03         4.98 o                         
  -1  10  10        205.64        252.59        18.83 o                         
   0  10  10          0.60         -3.78         4.48 o                         
   1  10  10          2.62         -6.19         4.12 o                         
   2  10  10          8.94         -2.75         3.73 o                         
   3  10  10         14.22         -1.25         6.56 o                         
   4  10  10         20.11          4.93         6.85 o                         
   5  10  10         27.29         23.42         7.64 o                         
   6  10  10         22.17          6.75         6.19 o                         
   7  10  10          1.57        -12.09         8.06 o                         
   8  10  10          5.49        -10.91         7.27 o                         
   9  10  10          7.33        -10.91         8.07 o                         
  -3  11  10         10.07          6.64         6.19 o                         
  -2  11  10          0.09         -3.32         4.56 o                         
  -1  11  10         12.61         11.82         5.72 o                         
   0  11  10         24.27         21.01         5.97 o                         
   1  11  10          4.00          0.38         5.23 o                         
   2  11  10         60.70         64.39         6.45 o                         
   3  11  10          1.18         -6.04         4.25 o                         
   4  11  10          9.50          3.96         6.21 o                         
   5  11  10          6.09         -0.43         7.19 o                         
   6  11  10          1.14         -8.91         7.29 o                         
   7  11  10         26.87         26.60         7.97 o                         
   8  11  10          0.17         -9.06         6.04 o                         
   9  11  10          0.00        -10.52        10.35 o                         
  -2  12  10          5.53         -3.19         5.18 o                         
  -1  12  10         41.10         40.57         6.75 o                         
   0  12  10          5.78         -2.14         5.36 o                         
   1  12  10          0.24         -2.77         5.77 o                         
   2  12  10         53.15         59.10         9.22 o                         
   3  12  10          3.05         10.98         7.27 o                         
   4  12  10          8.44          0.72         5.87 o                         
   5  12  10          8.26         -2.21         5.89 o                         
   6  12  10          0.14         -4.11         7.34 o                         
   7  12  10          2.01         -5.78         8.32 o                         
   8  12  10          0.81         -6.32         6.40 o                         
   0  13  10         37.50         41.23         8.10 o                         
   1  13  10          0.61         -0.08         6.32 o                         
   2  13  10         10.84          6.47         7.25 o                         
   3  13  10         14.96         23.14         8.08 o                         
   4  13  10          7.21         -2.86         6.97 o                         
   5  13  10          4.26         10.32         8.16 o                         
   6  13  10          4.13         -1.94         7.07 o                         
   7  13  10          3.06         -8.35         7.65 o                         
  -6  -7  11          0.39         -7.18         4.79 o                         
  -5  -7  11         28.28         31.40         6.43 o                         
  -4  -7  11         21.08         13.43         6.79 o                         
  -3  -7  11          0.79         -4.48         5.14 o                         
  -2  -7  11         14.62         11.27         5.49 o                         
  -1  -7  11         18.47         14.23         5.65 o                         
   0  -7  11         21.03         16.39         5.80 o                         
  -7  -6  11          0.00         -2.77         5.51 o                         
  -6  -6  11         10.70          2.50         5.37 o                         
  -5  -6  11         18.55         14.17         5.57 o                         
  -4  -6  11         81.83         78.08        10.50 o                         
  -3  -6  11          0.27         -7.07         4.72 o                         
  -2  -6  11          5.05          0.77         4.18 o                         
  -1  -6  11          0.28         -6.62         4.41 o                         
   0  -6  11          0.67         -6.50         4.33 o                         
   1  -6  11         30.36         12.96         5.27 o                         
   2  -6  11          9.80          4.47         5.53 o                         
  -8  -5  11         32.56         19.66        18.23 o                         
  -7  -5  11         45.65         41.89         6.08 o                         
  -6  -5  11          2.54         -6.93         4.62 o                         
  -5  -5  11         56.98         55.41         7.25 o                         
  -4  -5  11         16.77          9.22         5.97 o                         
  -3  -5  11          1.24         -6.17         5.38 o                         
  -2  -5  11         68.38         70.86         6.84 o                         
  -1  -5  11         45.15         51.32         5.74 o                         
   0  -5  11         18.12         18.10         4.73 o                         
   1  -5  11          8.21          9.92         5.22 o                         
   2  -5  11         90.08         97.95         8.07 o                         
   3  -5  11          0.41         -0.87         5.18 o                         
  -9  -4  11          1.33         -8.46         9.65 o                         
  -8  -4  11         14.77         -0.14         9.52 o                         
  -7  -4  11         15.32          2.03         5.82 o                         
  -6  -4  11          2.75         -6.11         4.30 o                         
  -5  -4  11          1.72         -4.94         4.11 o                         
  -4  -4  11          8.07         -2.12         4.27 o                         
  -3  -4  11         89.45         77.82        11.33 o                         
  -2  -4  11         26.15         29.97         5.77 o                         
  -1  -4  11         27.83         39.72         5.79 o                         
   0  -4  11        197.36        259.88        11.90 o                         
   1  -4  11         35.07         38.25         5.42 o                         
   2  -4  11          9.05          6.35         4.14 o                         
   3  -4  11        104.71        122.13         7.71 o                         
   4  -4  11         23.87         15.71         5.61 o                         
  -9  -3  11          0.04         -9.81         6.54 o                         
  -8  -3  11         36.69         35.79         8.37 o                         
  -7  -3  11         61.31         57.97         6.52 o                         
  -6  -3  11         18.28          1.21         4.55 o                         
  -5  -3  11        251.44        249.64        13.95 o                         
  -4  -3  11         24.61         34.02         4.62 o                         
  -3  -3  11          6.53         -1.98         3.55 o                         
  -2  -3  11         33.45         39.21         5.97 o                         
  -1  -3  11        282.42        338.74        12.04 o                         
   0  -3  11        212.88        271.07        11.11 o                         
   1  -3  11          4.82         -0.70         3.62 o                         
   2  -3  11          5.03         -1.86         3.45 o                         
   3  -3  11          0.09         -4.19         3.68 o                         
   4  -3  11         16.67         12.39         4.78 o                         
   5  -3  11          0.03         -6.81         5.50 o                         
  -9  -2  11         13.14          1.12         7.08 o                         
  -8  -2  11         14.38          3.84         6.81 o                         
  -7  -2  11         15.01          5.92         6.19 o                         
  -6  -2  11         58.97         44.15         5.79 o                         
  -5  -2  11          2.23         -1.29         4.49 o                         
  -4  -2  11        795.33        810.66        16.63 o                         
  -3  -2  11         20.61         19.41         7.01 o                         
  -2  -2  11        499.47        581.71        15.95 o                         
  -1  -2  11          8.20         19.37         5.34 o                         
   0  -2  11          0.11         -4.95         3.85 o                         
   1  -2  11          4.69          0.06         3.37 o                         
   2  -2  11          8.56          1.72         3.76 o                         
   3  -2  11         55.26         53.32         4.82 o                         
   4  -2  11          2.84         -5.17         3.45 o                         
   5  -2  11          4.20         -2.05         4.60 o                         
   6  -2  11          7.16          1.43         5.40 o                         
  -9  -1  11          5.94         -3.29         8.16 o                         
  -8  -1  11          0.35         -6.96         5.32 o                         
  -7  -1  11        155.56        139.42        11.19 o                         
  -6  -1  11        286.25        272.10        11.49 o                         
  -5  -1  11          6.33          9.64         4.55 o                         
  -4  -1  11          0.14         -5.18         3.46 o                         
  -3  -1  11       1028.22        990.80        19.40 o                         
  -2  -1  11         76.53         84.43         6.55 o                         
  -1  -1  11       1269.43       1414.96        23.13 o                         
   0  -1  11        359.97        396.07         9.58 o                         
   1  -1  11         29.67         23.37         3.82 o                         
   2  -1  11         16.72          2.05         3.39 o                         
   3  -1  11         40.86         24.38         4.30 o                         
   4  -1  11          0.02         -4.54         3.03 o                         
   5  -1  11          3.85         -4.23         3.50 o                         
   6  -1  11         19.24         21.93         5.57 o                         
   7  -1  11         21.52         31.12         6.37 o                         
  -9   0  11          6.21          8.39         7.69 o                         
  -8   0  11         23.56         30.94         8.71 o                         
  -7   0  11         18.60         -0.55         6.69 o                         
  -6   0  11        154.41        191.30        10.81 o                         
  -5   0  11          0.16         -5.08         3.39 o                         
  -4   0  11         16.18         -0.03         4.46 o                         
  -3   0  11        261.51        250.60        10.44 o                         
  -2   0  11        652.94        715.33        15.16 o                         
  -1   0  11        136.58        119.91         6.86 o                         
   0   0  11         15.29         26.84         3.33 o                         
   1   0  11          0.66         -5.11         3.41 o                         
   2   0  11         20.14         12.17         4.15 o                         
   3   0  11         75.68         74.98         6.17 o                         
   4   0  11          0.21         -2.97         3.02 o                         
   5   0  11          3.43         -3.08         4.06 o                         
   6   0  11          2.49         -4.22         4.03 o                         
   7   0  11         21.47         11.27         5.81 o                         
  -9   1  11         21.63         15.29         8.63 o                         
  -8   1  11          0.13         -8.18         5.56 o                         
  -7   1  11         65.69         57.26         9.40 o                         
  -6   1  11         34.11         17.48         7.55 o                         
  -5   1  11        227.46        246.76        11.34 o                         
  -4   1  11          0.02         -5.80         3.87 o                         
  -3   1  11          1.62         -3.23         2.15 o                         
  -2   1  11        182.69        153.71         6.97 o                         
  -1   1  11         18.74         19.70         3.74 o                         
   0   1  11        362.40        424.74        10.39 o                         
   1   1  11         78.74         80.16         6.59 o                         
   2   1  11          2.38         -3.44         2.30 o                         
   3   1  11         70.12         60.47         5.65 o                         
   4   1  11        251.88        286.64         9.78 o                         
   5   1  11        102.30         92.13         7.29 o                         
   6   1  11          0.56         -2.56         4.55 o                         
   7   1  11          9.52         14.00         5.28 o                         
   8   1  11          0.05         -0.84         7.33 o                         
  -9   2  11          0.38         -3.66         8.63 o                         
  -8   2  11          0.32         -5.65         6.32 o                         
  -7   2  11         14.05          2.70         6.93 o                         
  -6   2  11          1.66         -3.14         5.96 o                         
  -5   2  11          1.28         -5.01         7.22 o                         
  -4   2  11          1.19         -3.46         2.30 o                         
  -3   2  11        170.65        177.29         6.38 o                         
  -2   2  11         56.25         47.02         3.26 o                         
  -1   2  11         84.55         94.37         5.83 o                         
   0   2  11         20.27         15.79         3.02 o                         
   1   2  11       1209.74       1339.62        22.78 o                         
   2   2  11         33.93         19.83         3.50 o                         
   3   2  11         49.37         47.67         4.31 o                         
   4   2  11         72.24         60.26         5.03 o                         
   5   2  11         18.63         12.95         3.81 o                         
   6   2  11          6.55          1.05         4.54 o                         
   7   2  11          2.47         -0.23         5.55 o                         
   8   2  11         24.55         37.02         7.18 o                         
  -8   3  11          5.47          7.41         8.96 o                         
  -7   3  11         31.29         18.28         8.98 o                         
  -6   3  11         21.36         18.93         5.61 o                         
  -5   3  11         80.67         74.20         9.97 o                         
  -4   3  11         35.17         26.50         3.36 o                         
  -3   3  11        841.12        896.02        15.11 o                         
  -2   3  11        413.21        458.52        11.35 o                         
  -1   3  11          0.78         -1.64         2.54 o                         
   0   3  11          0.82         -1.86         2.40 o                         
   1   3  11          3.53         10.98         3.39 o                         
   2   3  11         71.52         64.17         4.23 o                         
   3   3  11         74.98         53.21         4.32 o                         
   4   3  11         80.47         69.36         4.74 o                         
   5   3  11         39.47         19.69         3.20 o                         
   6   3  11          4.06         -1.97         4.90 o                         
   7   3  11         10.53         -2.87         5.65 o                         
   8   3  11          0.52          3.64         6.01 o                         
   9   3  11          9.17          5.59         7.48 o                         
  -8   4  11         23.12         19.75        18.71 o                         
  -7   4  11          0.57          1.04        12.48 o                         
  -6   4  11        150.88        160.57        21.31 o                         
  -5   4  11          9.93         12.17         4.44 o                         
  -4   4  11          0.49         -1.27         2.38 o                         
  -3   4  11          1.01          3.14         2.65 o                         
  -2   4  11        230.80        215.46        12.79 o                         
  -1   4  11        226.24        223.28        11.25 o                         
   0   4  11        174.12        205.97         9.59 o                         
   1   4  11        614.46        680.29        14.67 o                         
   2   4  11          4.54          0.08         2.18 o                         
   3   4  11         16.67          5.88         2.82 o                         
   4   4  11         12.86         16.76         3.67 o                         
   5   4  11         10.19          4.45         3.71 o                         
   6   4  11         38.89         28.72         5.96 o                         
   7   4  11          0.05         -7.74         5.16 o                         
   8   4  11         10.66         11.20         6.12 o                         
   9   4  11          2.07         -1.99         6.02 o                         
  -8   5  11          2.16          4.68        17.15 o                         
  -7   5  11          0.91         10.40        16.11 o                         
  -6   5  11          2.25          0.92         4.99 o                         
  -5   5  11        236.11        282.97        10.71 o                         
  -4   5  11          5.13         -2.31         2.67 o                         
  -3   5  11        426.95        459.09        12.14 o                         
  -2   5  11        580.81        630.54        16.11 o                         
  -1   5  11          3.81          2.18         4.20 o                         
   0   5  11         98.95         95.38         6.59 o                         
   1   5  11          1.46         -1.26         2.11 o                         
   2   5  11        219.14        249.14         9.49 o                         
   3   5  11         14.43          4.50         3.93 o                         
   4   5  11         26.06         19.31         4.55 o                         
   5   5  11         30.45         15.92         4.06 o                         
   6   5  11          1.15         -5.01         4.70 o                         
   7   5  11          2.56         -7.92         5.28 o                         
   8   5  11          8.86          2.90         5.28 o                         
   9   5  11          7.23         -0.38         6.15 o                         
  -7   6  11          0.16          0.53         5.57 o                         
  -6   6  11         30.14         34.23         7.02 o                         
  -5   6  11        131.38        159.25        24.30 o                         
  -4   6  11         69.08         68.11         6.77 o                         
  -3   6  11         15.85         14.23         3.78 o                         
  -2   6  11         15.98         22.24         5.33 o                         
  -1   6  11          2.04          0.76         4.63 o                         
   0   6  11          0.26         -2.46         4.42 o                         
   1   6  11         28.24         21.90         4.73 o                         
   2   6  11        198.63        217.17         8.29 o                         
   3   6  11        100.40        101.61         6.69 o                         
   4   6  11        106.07         89.61         8.81 o                         
   5   6  11          0.72         -5.71         4.21 o                         
   6   6  11          3.79         -5.64         3.76 o                         
   7   6  11          1.79         -2.51         5.97 o                         
   8   6  11          8.55         13.11         5.55 o                         
   9   6  11          0.01         -6.98         5.43 o                         
  -6   7  11         12.15          7.41         6.32 o                         
  -5   7  11         67.50         73.03         8.72 o                         
  -4   7  11        107.71         77.23         8.75 o                         
  -3   7  11         70.06         72.81         7.08 o                         
  -2   7  11         56.59         68.40         5.83 o                         
  -1   7  11          4.88          3.71         4.15 o                         
   0   7  11         38.39         36.65         5.17 o                         
   1   7  11         29.99         23.24         5.69 o                         
   2   7  11          3.36         -2.32         4.59 o                         
   3   7  11        278.15        293.90        12.01 o                         
   4   7  11         15.54          9.34         4.33 o                         
   5   7  11        112.33        112.54         9.64 o                         
   6   7  11          3.19         -5.91         4.78 o                         
   7   7  11          0.03         -9.70         6.47 o                         
   8   7  11         35.32         35.10         7.06 o                         
   9   7  11          3.47         -2.27         5.46 o                         
  -6   8  11          7.85         10.50         6.07 o                         
  -5   8  11          4.01          4.23         5.92 o                         
  -4   8  11        131.85        135.95        25.67 o                         
  -3   8  11          0.05          1.64         5.89 o                         
  -2   8  11         12.01         24.37         5.50 o                         
  -1   8  11        289.78        371.39        12.05 o                         
   0   8  11        207.77        209.64        10.48 o                         
   1   8  11         62.41         49.34         5.78 o                         
   2   8  11          3.88         -3.33         4.81 o                         
   3   8  11          0.29         -3.38         5.66 o                         
   4   8  11         33.63         14.35         5.33 o                         
   5   8  11         86.44         86.49         8.01 o                         
   6   8  11         29.42         29.68         6.86 o                         
   7   8  11          2.44         -2.03         6.16 o                         
   8   8  11         18.43         17.49         7.80 o                         
   9   8  11         11.97          4.58         6.43 o                         
  -5   9  11          0.38          2.31         6.30 o                         
  -4   9  11         15.93         20.27         6.89 o                         
  -3   9  11          2.10         -2.50         5.62 o                         
  -2   9  11          1.57         13.64         6.83 o                         
  -1   9  11        101.51         91.98         7.59 o                         
   0   9  11         22.53         18.51         5.03 o                         
   1   9  11          1.38         -5.12         4.35 o                         
   2   9  11        185.36        208.47        12.89 o                         
   3   9  11         14.95          7.58         6.47 o                         
   4   9  11         37.36         27.13         7.58 o                         
   5   9  11          1.07         -7.97         5.31 o                         
   6   9  11          0.00         -8.26         5.51 o                         
   7   9  11         19.16          8.95         7.19 o                         
   8   9  11          3.64         -7.86         7.26 o                         
   9   9  11         24.56         27.16         9.18 o                         
  -4  10  11         15.08         12.84         6.78 o                         
  -3  10  11          0.92          6.22         5.24 o                         
  -2  10  11          5.99          6.02         5.54 o                         
  -1  10  11         48.61         44.95         6.88 o                         
   0  10  11         10.89         11.76         5.55 o                         
   1  10  11         25.29          4.23         5.25 o                         
   2  10  11         11.88         -7.75         5.16 o                         
   3  10  11         23.09         27.50         7.07 o                         
   4  10  11          1.69         -1.91         6.90 o                         
   5  10  11         11.48          8.55         7.67 o                         
   6  10  11         42.76         36.93         7.75 o                         
   7  10  11          0.48          1.67         8.32 o                         
   8  10  11          0.64        -14.42         9.61 o                         
   9  10  11          1.69        -13.17         8.78 o                         
  -3  11  11          7.49          4.36         5.73 o                         
  -2  11  11          2.90         -6.13         5.63 o                         
  -1  11  11          7.86          1.29         5.57 o                         
   0  11  11         17.14         25.30         6.18 o                         
   1  11  11         29.07         19.13         7.20 o                         
   2  11  11          5.92         -0.80         5.07 o                         
   3  11  11          2.15         -6.88         4.81 o                         
   4  11  11          6.67          7.44         6.86 o                         
   5  11  11          0.00         -8.04         7.15 o                         
   6  11  11          0.01        -11.69         7.79 o                         
   7  11  11         14.28          6.07         7.54 o                         
   8  11  11          1.22        -11.96         9.19 o                         
  -1  12  11         22.76         10.54         5.97 o                         
   0  12  11          1.23         -6.40         5.55 o                         
   1  12  11          6.13         -7.68         5.41 o                         
   2  12  11          7.06         14.06         7.61 o                         
   3  12  11          9.74         -0.59         7.12 o                         
   4  12  11         31.11         28.10         8.18 o                         
   5  12  11          8.73          4.26         7.93 o                         
   6  12  11          1.34        -10.87         7.25 o                         
   7  12  11          1.63        -12.04         8.03 o                         
   1  13  11          0.62          8.31         6.97 o                         
   2  13  11          0.20         -9.21         6.14 o                         
   3  13  11         10.12         10.09         8.10 o                         
   4  13  11          0.33         -3.54         7.18 o                         
   5  13  11          0.58        -10.05         6.70 o                         
   6  13  11          0.39         -2.09         8.56 o                         
  -3  -7  12         11.98          9.48         5.55 o                         
  -6  -6  12          0.25         -1.19         6.28 o                         
  -5  -6  12          1.65         -0.39         6.68 o                         
  -4  -6  12         71.12         70.22        13.80 o                         
  -3  -6  12          0.99         -3.06         4.71 o                         
  -2  -6  12          1.38         -7.27         4.85 o                         
  -1  -6  12          8.15          3.62         5.58 o                         
   0  -6  12          0.26         -5.21         5.24 o                         
  -7  -5  12         70.97         65.35        10.54 o                         
  -6  -5  12          6.46          1.47         7.06 o                         
  -5  -5  12          6.62          3.46         5.46 o                         
  -4  -5  12         13.48         15.54         6.28 o                         
  -3  -5  12         20.61         14.55         5.61 o                         
  -2  -5  12          1.99         -7.10         4.74 o                         
  -1  -5  12         15.98         13.92         4.84 o                         
   0  -5  12         31.82         36.71         6.41 o                         
   1  -5  12         11.68          7.50         5.49 o                         
   2  -5  12         40.80         25.48         6.08 o                         
  -8  -4  12         34.19         15.67        16.51 o                         
  -7  -4  12          0.68         -9.46         8.41 o                         
  -6  -4  12         22.51          9.56         5.42 o                         
  -5  -4  12          0.10         -8.66         5.94 o                         
  -4  -4  12         13.89          9.31         6.07 o                         
  -3  -4  12          0.01         -3.42         4.74 o                         
  -2  -4  12          5.04          1.34         4.59 o                         
  -1  -4  12         67.37         79.79         8.45 o                         
   0  -4  12         43.88         40.48         6.14 o                         
   1  -4  12        114.96        100.45         8.04 o                         
   2  -4  12         16.50          5.39         5.22 o                         
   3  -4  12         81.28         91.81         8.06 o                         
  -8  -3  12          3.62         -4.12         8.44 o                         
  -7  -3  12         40.54         31.38         9.30 o                         
  -6  -3  12         13.76          2.60         6.91 o                         
  -5  -3  12          2.05         -5.74         3.83 o                         
  -4  -3  12         32.21         21.52         5.74 o                         
  -3  -3  12        202.07        228.02        11.13 o                         
  -2  -3  12         37.09         46.84         6.16 o                         
  -1  -3  12         54.99         32.73         5.70 o                         
   0  -3  12        221.47        292.93        16.35 o                         
   1  -3  12         36.16         34.92         5.56 o                         
   2  -3  12         80.78         79.19         5.81 o                         
   3  -3  12          2.22         -1.10         4.22 o                         
   4  -3  12         41.69         47.56         6.23 o                         
  -8  -2  12          0.64         -9.57         6.38 o                         
  -7  -2  12          0.01         -5.89         6.98 o                         
  -6  -2  12        103.57        136.50        10.86 o                         
  -5  -2  12          0.45         -7.08         4.72 o                         
  -4  -2  12        105.12         98.92         9.89 o                         
  -3  -2  12        301.10        343.42        12.12 o                         
  -2  -2  12          4.82          2.61         5.41 o                         
  -1  -2  12         38.91         34.39         5.57 o                         
   0  -2  12         19.35         18.53         5.04 o                         
   1  -2  12          6.66          3.64         3.69 o                         
   2  -2  12         20.94         14.98         4.27 o                         
   3  -2  12         17.90          7.77         4.01 o                         
   4  -2  12          1.19         -3.11         3.96 o                         
   5  -2  12          2.87         -6.90         4.60 o                         
  -8  -1  12          2.88         -1.65         7.87 o                         
  -7  -1  12         34.57         18.55         7.08 o                         
  -6  -1  12          0.73         -5.88         3.96 o                         
  -5  -1  12        102.22        108.50        10.33 o                         
  -4  -1  12          1.08         -4.21         4.36 o                         
  -3  -1  12         72.79         97.74         6.75 o                         
  -2  -1  12        946.33        954.48        21.59 o                         
  -1  -1  12        374.97        412.32        18.17 o                         
   0  -1  12          5.15          7.38         3.20 o                         
   1  -1  12          5.49          2.91         3.32 o                         
   2  -1  12         19.30          9.16         3.99 o                         
   3  -1  12          5.32         -5.42         3.62 o                         
   4  -1  12          7.44          2.48         3.54 o                         
   5  -1  12         37.24         35.44         5.75 o                         
   6  -1  12         12.64          5.52         5.38 o                         
  -8   0  12          0.01          0.88         7.49 o                         
  -7   0  12          7.05         -5.38         6.82 o                         
  -6   0  12         48.99         41.89         5.37 o                         
  -5   0  12        358.47        344.58        14.86 o                         
  -4   0  12         15.18          4.43         4.46 o                         
  -3   0  12          7.71         -1.39         3.58 o                         
  -2   0  12        161.72        194.81         9.49 o                         
  -1   0  12         29.40         33.05         6.51 o                         
   0   0  12          9.94          4.95         3.23 o                         
   1   0  12        167.12        184.40         9.21 o                         
   2   0  12         10.54         -1.70         3.74 o                         
   3   0  12         94.18         84.88         6.60 o                         
   4   0  12          0.73         -6.22         4.35 o                         
   5   0  12          4.02         -0.34         4.66 o                         
   6   0  12          1.12         -4.74         4.80 o                         
   7   0  12         23.30         32.03         6.31 o                         
  -8   1  12         17.89         15.95         7.59 o                         
  -7   1  12          0.03         -9.87         6.58 o                         
  -6   1  12          0.31         -9.81         6.54 o
[truncated: 74,440 more chars]
